# Supplementary material for: Age-associated changes in the circulating human antibody repertoire are upregulated in autoimmunity
Source: Immun Ageing. 2020 Oct 6;17:28. doi: 10.1186/s12979-020-00193-x (PMC7539520; doi:10.1186/s12979-020-00193-x)
Supplement: Supplementary file 9 — Additional file 9: Table S1. The complete dataset for the Training Cohort (Experiment 1068). Dataset consists of meta data, raw foreground intensity data, and transformed data on which most analyses were performed. Meta data (META) uses row name ‘scan id’ as unique identifier that can be matched with other data files. Meta data columns include peptide array reagent, batch, assay, infection, and demographic information for a given sample. The foreground (FG) intensity values are formatted with rows as peptide probes and columns as donors. Each value is in range of [0,65,535]. The first column has row names, which is probe name, underscore, peptide sequence, where probe name is created based on the “X” and “Y” physical locations of where the probe is found on the array. The first row has column name ‘scan id’, which can be matched to the META rownames. The transformed data (LFG) is log-transformed data with shrinkage: log10(x + 100). This transform helps data follow a more homoskedastic distribution and decreases the influence of low intensity probes. [file 12979_2020_193_MOESM9_ESM.xls]

	COLL_DATE	Freeze.Date	CLIENT	AGE	GENDER	ETHNICITY	WEIGHT	HEIGHT	BMI	CHG	HBC	HBSAG	HCV	HIV	HTLV	NAT	SYP	WNV	CTS_Bin	desSlide	arr	col	row	waferSlide	wafer.y	slide.y	young.old	round.age
13-1256_S02_A1_414f138257b5ae352eaa681582e23c9e	NA	NA	NA	NA	NA	NA	NA	NA	NA	NA	NA	NA	NA	NA	NA	NA	NA	NA	NA	NA	NA	NA	NA	NA	NA	NA	NA	NA
13-1256_S02_A2_04b94a58875c25a35db1c429bb999f5b	9/10/17	9/14/17	Other California	76	Male	Non-Hispanic White	170	70	24		NR	NR	NR	NR	NR	NR	NR	NR	Other Request	1	A2	2	A	1256-2	1256	2	OLD	7
13-1256_S02_A3_6181867b5f1fbd0833d3d18a8439ebb3	8/5/17	8/9/17	Other California	71	Male	Non-Hispanic White	235	74	30		NR	NR	NR	NR	NR	NR	NR	NR	Age 65 - 75, BMI 25 - 30	1	A3	3	A	1256-2	1256	2	OLD	7
13-1256_S02_B1_d98db66d2a968baf3f60905745cbd321	NA	NA	NA	NA	NA	NA	NA	NA	NA	NA	NA	NA	NA	NA	NA	NA	NA	NA	NA	NA	NA	NA	NA	NA	NA	NA	NA	NA
13-1256_S02_B2_036bb154364eac272918bcc990bc5fc9	8/11/17	8/15/17	Other California	57	Female	Non-Hispanic White	141	64	24		NR	NR	NR	NR	NR	NR	NR	NR	Age 55 - 65, BMI 18 - 25	1	B2	2	B	1256-2	1256	2	NA	5
13-1256_S02_B3_0871cb0eb7ab51427ab5597f7d75bbf0	7/29/17	8/2/17	SanFrancisco California	28	Female	Other Hispanic/Spanish White	166	69	24		NR	NR	NR	NR	NR	NR	NR	NR	Age 25 - 35, BMI 18 - 25	1	B3	3	B	1256-2	1256	2	YOUNG	2
13-1256_S02_C1_df36821b998a6145f8dae1cf5422d6d6	NA	NA	NA	NA	NA	NA	NA	NA	NA	NA	NA	NA	NA	NA	NA	NA	NA	NA	NA	NA	NA	NA	NA	NA	NA	NA	NA	NA
13-1256_S02_C2_d6ea25108706ae9ab4c4057e1662f009	8/13/17	8/17/17	Other California	77	Female	Non-Hispanic White	160	67	25		NR	NR	NR	NR	NR	NR	NR	NR	Age 75 - 120, BMI 18 - 25	1	C2	2	C	1256-2	1256	2	OLD	7
13-1256_S02_C3_9e2821db1bf54aba92bcf6be81a0d887	8/14/17	8/18/17	SanFrancisco California	54	Male	Non-Hispanic White	300	73	40		NR	NR	NR	NR	NR	NR	NR	NR	Age 45 - 55, BMI 40 - 100	1	C3	3	C	1256-2	1256	2	NA	5
13-1256_S02_D1_8c4b98eb6a1b511104fa0b79de7e477b	7/30/17	8/3/17	Other California	75	Female	Non-Hispanic White	141	63	25		NR	NR	NR	NR	NR	NR	NR	NR	Age 65 - 75, BMI 18 - 25	1	D1	1	D	1256-2	1256	2	OLD	7
13-1256_S02_D2_b717b09a638e7e2db0eae341a2a808e9	8/5/17	8/9/17	Other California	26	Female	Non-Hispanic Some other race	185	62	34		NR	NR	NR	NR	NR	NR	NR	NR	Age 25 - 35, BMI 30 - 35	1	D2	2	D	1256-2	1256	2	YOUNG	2
13-1256_S02_D3_adc40c4e82d32363df48de6d8672f9ef	7/30/17	8/3/17	Other California	59	Female	Non-Hispanic American Indian / Inuit	299	71	42		NR	NR	NR	NR	NR	NR	NR	NR	Age 55 - 65, BMI 40 - 100	1	D3	3	D	1256-2	1256	2	NA	5
13-1256_S02_E1_013baf39a0b9fd4b531f79ca439a8d05	8/18/17	8/22/17	SanFrancisco California	68	Male	Non-Hispanic White	293	70	42		NR	NR	NR	NR	NR	NR	NR	NR	Age 65 - 75, BMI 40 - 100	1	E1	1	E	1256-2	1256	2	OLD	6
13-1256_S02_E2_2b5c58a16a9d8d548a26211245e852be	7/29/17	8/2/17	SanFrancisco California	48	Female	Other Hispanic/Spanish White	200	66	32		NR	NR	NR	NR	NR	NR	NR	NR	Age 45 - 55, BMI 30 - 35	1	E2	2	E	1256-2	1256	2	NA	4
13-1256_S02_E3_92da280c6f5dcd26993ff5bbefab085f	7/28/17	8/1/17	SanFrancisco California	27	Male	Non-Hispanic Filipino	242	68	37		NR	NR	NR	NR	NR	NR	NR	NR	Age 25 - 35, BMI 35 - 40	1	E3	3	E	1256-2	1256	2	YOUNG	2
13-1256_S02_F1_c5d019e6176ced99bae4fec36e0ab767	8/11/17	8/15/17	Other California	50	Male	Non-Hispanic White	170	70	24		NR	NR	NR	NR	NR	NR	NR	NR	Age 45 - 55, BMI 18 - 25	1	F1	1	F	1256-2	1256	2	NA	5
13-1256_S02_F2_11965ea33b779938f44d6fbb7ac50863	8/13/17	8/17/17	Other California	36	Male	Non-Hispanic White	250	71	35		NR	NR	NR	NR	NR	NR	NR	NR	Age 35 - 45, BMI 35 - 40	1	F2	2	F	1256-2	1256	2	YOUNG	3
13-1256_S02_F3_805895744a4f82e80c96d1cb192f7d75	8/5/17	8/9/17	SanFrancisco California	65	Male	Other Hispanic/Spanish White	220	66	36		NR	NR	NR	NR	NR	NR	NR	NR	Age 55 - 65, BMI 35 - 40	1	F3	3	F	1256-2	1256	2	NA	6
13-1256_S02_G1_87b2e47dca31b288c2dc2ac60e957b27	7/29/17	8/2/17	SanFrancisco California	62	Female	Non-Hispanic White	180	65	30		NR	NR	NR	NR	NR	NR	NR	NR	Age 55 - 65, BMI 25 - 30	1	G1	1	G	1256-2	1256	2	NA	6
13-1256_S02_G2_52242861ba9f94d7482798f028fde71a	7/28/17	8/1/17	SanFrancisco California	40	Female	Non-Hispanic Chinese	138	65	23		NR	NR	NR	NR	NR	NR	NR	NR	Age 35 - 45, BMI 18 - 25	1	G2	2	G	1256-2	1256	2	NA	4
13-1256_S02_G3_842d7723488d3e2a340fe3eec5afc159	7/28/17	8/1/17	SanFrancisco California	47	Male	Non-Hispanic White	183	70	26		NR	NR	NR	NR	NR	NR	NR	NR	Age 45 - 55, BMI 25 - 30	1	G3	3	G	1256-2	1256	2	NA	4
13-1256_S02_H1_0bea14024af8f65d32b15bc0c265c336	8/27/17	8/31/17	Other California	72	Male	Non-Hispanic White	245	68	37		NR	NR	NR	NR	NR	NR	NR	NR	Age 65 - 75, BMI 35 - 40	1	H1	1	H	1256-2	1256	2	OLD	7
13-1256_S02_H2_9911b05eafbb65e7e882a47d4baf361d	7/30/17	8/3/17	SanFrancisco California	75	Male	Non-Hispanic White	220	72	30		NR	NR	NR	NR	NR	NR	NR	NR	Age 75 - 120, BMI 25 - 30	1	H2	2	H	1256-2	1256	2	OLD	7
13-1256_S02_H3_796ef2477547828ce25c230618776858	8/18/17	8/22/17	SanFrancisco California	37	Male	Non-Hispanic White	270	76	33		NR	NR	NR	NR	NR	NR	NR	NR	Age 35 - 45, BMI 30 - 35	1	H3	3	H	1256-2	1256	2	YOUNG	3
13-1256_S03_A1_78151756f763f25cfcd94ad75a1cebfc	9/11/17	9/15/17	SanFrancisco California	76	Female	Non-Hispanic White	170	68	26		NR	NR	NR	NR	NR	NR	NR	NR	Other Request	13	A1	1	A	1256-3	1256	3	OLD	7
13-1256_S03_A2_5ebb6cee373368752d7479d8d998d81c	8/5/17	8/9/17	SanFrancisco California	36	Male	Other Hispanic/Spanish Some other race	260	69	38		NR	NR	NR	NR	NR	NR	NR	NR	Age 35 - 45, BMI 35 - 40	13	A2	2	A	1256-3	1256	3	YOUNG	3
13-1256_S03_A3_2237e1c11e7b106bf91ee164c7dcb7d1	NA	NA	NA	NA	NA	NA	NA	NA	NA	NA	NA	NA	NA	NA	NA	NA	NA	NA	NA	NA	NA	NA	NA	NA	NA	NA	NA	NA
13-1256_S03_B1_db0ac9973b6fb90e4a371ea52a873823	8/6/17	8/10/17	SanFrancisco California	27	Male	Non-Hispanic White	250	74	32	NR	NR	NR	NR	NR	NR	NR	NR	NR	Age 25 - 35, BMI 30 - 35	13	B1	1	B	1256-3	1256	3	YOUNG	2
13-1256_S03_B2_ff35104dcf76670d5a2a449796fa4265	7/30/17	8/3/17	Other California	54	Female	Non-Hispanic White	180	62	33		NR	NR	NR	NR	NR	NR	NR	NR	Age 45 - 55, BMI 30 - 35	13	B2	2	B	1256-3	1256	3	NA	5
13-1256_S03_B3_a6a5227eecd2e27bcaab2f83b982e4e2	7/30/17	8/3/17	Other California	48	Female	Non-Hispanic White	280	72	38		NR	NR	NR	NR	NR	NR	NR	NR	Age 45 - 55, BMI 35 - 40	13	B3	3	B	1256-3	1256	3	NA	4
13-1256_S03_C1_5446b1a920a7c6ebf41bd379edbaf18f	8/6/17	8/10/17	Other California	74	Male	Non-Hispanic White	228	69	34		NR	NR	NR	NR	NR	NR	NR	NR	Age 65 - 75, BMI 30 - 35	13	C1	1	C	1256-3	1256	3	OLD	7
13-1256_S03_C2_47f78e9211bd1381f25f9b06f1c64bf3	8/4/17	8/8/17	SanFrancisco California	35	Male	Non-Hispanic Chinese	159	66	26		NR	NR	NR	NR	NR	NR	NR	NR	Age 35 - 45, BMI 25 - 30	13	C2	2	C	1256-3	1256	3	YOUNG	3
13-1256_S03_C3_f1a606d20b9603b8ded25e22ce76ad0d	8/11/17	8/15/17	SanFrancisco California	76	Female	Non-Hispanic White	150	62	27		NR	NR	NR	NR	NR	NR	NR	NR	Age 75 - 120, BMI 25 - 30	13	C3	3	C	1256-3	1256	3	OLD	7
13-1256_S03_D1_e09b8bdb5d26607416493a0ea023966c	8/4/17	8/8/17	SanFrancisco California	25	Male	Non-Hispanic White	176	75	22		NR	NR	NR	NR	NR	NR	NR	NR	Age 25 - 35, BMI 18 - 25	13	D1	1	D	1256-3	1256	3	YOUNG	2
13-1256_S03_D2_606b8427bf9c3503fca02d193f9177c6	7/28/17	8/1/17	Other California	26	Female	Mexican White	150	60	29		NR	NR	NR	NR	NR	NR	NR	NR	Age 25 - 35, BMI 25 - 30	13	D2	2	D	1256-3	1256	3	YOUNG	2
13-1256_S03_D3_3ac597fe4b25a3de1903050ff4e456ed	NA	NA	NA	NA	NA	NA	NA	NA	NA	NA	NA	NA	NA	NA	NA	NA	NA	NA	NA	NA	NA	NA	NA	NA	NA	NA	NA	NA
13-1256_S03_E1_c4b1ef00872f87bfc8c1210a6a784402	8/13/17	8/17/17	Other California	59	Female	Mexican White	230	64	40		NR	NR	NR	NR	NR	NR	NR	NR	Age 55 - 65, BMI 40 - 100	13	E1	1	E	1256-3	1256	3	NA	5
13-1256_S03_E2_e65a2580990580ca002fd2638d7f420b	7/29/17	8/2/17	Other California	57	Male	Non-Hispanic White	191	72	26		NR	NR	NR	NR	NR	NR	NR	NR	Age 55 - 65, BMI 25 - 30	13	E2	2	E	1256-3	1256	3	NA	5
13-1256_S03_E3_dd206ba5c41d69ddd944ae09fd6d7e28	8/21/17	8/25/17	Other California	28	Male	Non-Hispanic White	290	71	40		NR	NR	NR	NR	NR	NR	NR	NR	Age 25 - 35, BMI 40 - 100	13	E3	3	E	1256-3	1256	3	YOUNG	2
13-1256_S03_F1_53618053bc3ef4d39c8ad28b351e79a9	8/27/17	8/31/17	Other California	36	Male	Non-Hispanic White	285	71	40		NR	NR	NR	NR	NR	NR	NR	NR	Age 35 - 45, BMI 40 - 100	13	F1	1	F	1256-3	1256	3	YOUNG	3
13-1256_S03_F2_42f6465d016086fa9c3029b84862cfa6	9/11/17	9/15/17	Other California	76	Female	Non-Hispanic White	195	68	30		NR	NR	NR	NR	NR	NR	NR	NR	Age 75 - 120, BMI 30 - 35	13	F2	2	F	1256-3	1256	3	OLD	7
13-1256_S03_F3_1e6822a7d2d7c76e9ad4ea3f7fe3df86	NA	NA	NA	NA	NA	NA	NA	NA	NA	NA	NA	NA	NA	NA	NA	NA	NA	NA	NA	NA	NA	NA	NA	NA	NA	NA	NA	NA
13-1256_S03_G1_6d02bb3acc78415320deaf962ef12eb2	9/11/17	9/15/17	Other California	44	Female	Non-Hispanic White	165	63	29		NR	NR	NR	NR	NR	NR	NR	NR	Other Request	13	G1	1	G	1256-3	1256	3	NA	4
13-1256_S03_G2_f58e2431baeb255800f9826807428a0f	7/29/17	8/2/17	SanFrancisco California	38	Male	Non-Hispanic White	190	73	25	NR	NR	NR	NR	NR	NR	NR	NR	NR	Age 35 - 45, BMI 18 - 25	13	G2	2	G	1256-3	1256	3	YOUNG	3
13-1256_S03_G3_e40c0f62cd86e44181640fdacfc086cd	8/13/17	8/17/17	Other California	66	Female	Non-Hispanic White	150	62	27		NR	NR	NR	NR	NR	NR	NR	NR	Age 65 - 75, BMI 25 - 30	13	G3	3	G	1256-3	1256	3	OLD	6
13-1256_S03_H1_e23bead67a55e626f2a86577b6fbcee0	7/29/17	8/2/17	SanFrancisco California	59	Male	Non-Hispanic White	275	70	40		NR	NR	NR	NR	NR	NR	NR	NR	Age 55 - 65, BMI 35 - 40	13	H1	1	H	1256-3	1256	3	NA	5
13-1256_S03_H2_1de3a4fb5375a744ead68df368e00854	8/5/17	8/9/17	Other California	49	Male	Non-Hispanic White	176	72	24		NR	NR	NR	NR	NR	NR	NR	NR	Age 45 - 55, BMI 18 - 25	13	H2	2	H	1256-3	1256	3	NA	4
13-1256_S03_H3_ff20ca71fb4ec618fb914f58a3ed23f8	8/4/17	8/8/17	SanFrancisco California	57	Male	Non-Hispanic White	205	67	32		NR	NR	NR	NR	NR	NR	NR	NR	Age 55 - 65, BMI 30 - 35	13	H3	3	H	1256-3	1256	3	NA	5
13-1256_S04_A1_011a1f22e333921b926687af3b6ad322	9/8/17	9/12/17	Other California	64	Male	Other Hispanic/Spanish White	265	67	42		NR	NR	NR	NR	NR	NR	NR	NR	Age 55 - 65, BMI 40 - 100	14	A1	1	A	1256-4	1256	4	NA	6
13-1256_S04_A2_8758d5b15d66b0b7009a3b64425c7a59	7/28/17	8/1/17	Other California	28	Male	Mexican White	170	67	27	NR	NR	NR	NR	NR	NR	NR	NR	NR	Age 25 - 35, BMI 25 - 30	14	A2	2	A	1256-4	1256	4	YOUNG	2
13-1256_S04_A3_1e1f7e2e148af3736910ab0f02683b2c	9/11/17	9/15/17	Other California	75	Female	Non-Hispanic White	132	66	21		NR	NR	NR	NR	NR	NR	NR	NR	Other Request	14	A3	3	A	1256-4	1256	4	OLD	7
13-1256_S04_B1_01cc2509edd8c393762b630e41b95763	8/6/17	8/10/17	SanFrancisco California	28	Female	Non-Hispanic White	170	60	33	NR	NR	NR	NR	NR	NR	NR	NR	NR	Age 25 - 35, BMI 30 - 35	14	B1	1	B	1256-4	1256	4	YOUNG	2
13-1256_S04_B2_6a7cc6e77d4b9e7d1fb1ae6baa9b8d1f	NA	NA	NA	NA	NA	NA	NA	NA	NA	NA	NA	NA	NA	NA	NA	NA	NA	NA	NA	NA	NA	NA	NA	NA	NA	NA	NA	NA
13-1256_S04_B3_75c2fbc8e8d0ab2d6c4e5ed517b7a4ac	9/1/17	9/5/17	Other California	34	Female	Non-Hispanic White	333	68	51	NR	NR	NR	NR	NR	NR	NR	NR	NR	Age 25 - 35, BMI 40 - 100	14	B3	3	B	1256-4	1256	4	YOUNG	3
13-1256_S04_C1_643cf7fbd6ff0594d6e0392996ec254e	8/4/17	8/8/17	SanFrancisco California	54	Male	Non-Hispanic Native Hawaiian	154	68	23		NR	NR	NR	NR	NR	NR	NR	NR	Age 45 - 55, BMI 18 - 25	14	C1	1	C	1256-4	1256	4	NA	5
13-1256_S04_C2_ffd2a154115e1aba6f31e6a6863f44a4	8/11/17	8/15/17	Other California	54	Male	Non-Hispanic White	279	74	36		NR	NR	NR	NR	NR	NR	NR	NR	Age 45 - 55, BMI 35 - 40	14	C2	2	C	1256-4	1256	4	NA	5
13-1256_S04_C3_904032754f4fe61747f74d417f5a3149	7/30/17	8/3/17	SanFrancisco California	71	Male	Non-Hispanic White	175	69	26		NR	NR	NR	NR	NR	NR	NR	NR	Age 65 - 75, BMI 25 - 30	14	C3	3	C	1256-4	1256	4	OLD	7
13-1256_S04_D1_05c65d17f84e8cd979bdbe1298f6e80c	8/5/17	8/9/17	Other California	64	Male	Non-Hispanic White	221	68	34		NR	NR	NR	NR	NR	NR	NR	NR	Age 55 - 65, BMI 30 - 35	14	D1	1	D	1256-4	1256	4	NA	6
13-1256_S04_D2_4f4e39dce408cbe42e47fafb07999598	8/6/17	8/10/17	Other California	52	Male	Non-Hispanic White	235	70	34		NR	NR	NR	NR	NR	NR	NR	NR	Age 45 - 55, BMI 30 - 35	14	D2	2	D	1256-4	1256	4	NA	5
13-1256_S04_D3_1f7ab3a53a5d5b8fa5d2efb76c11a505	7/30/17	8/3/17	Other California	39	Female	Non-Hispanic White	140	66	23	NR	NR	NR	NR	NR	NR	NR	NR	NR	Age 35 - 45, BMI 18 - 25	14	D3	3	D	1256-4	1256	4	YOUNG	3
13-1256_S04_E1_2a65d091ab8ca2560f06d53d2bceda65	7/28/17	8/1/17	SanFrancisco California	39	Female	Non-Hispanic White	200	70	29		NR	NR	NR	NR	NR	NR	NR	NR	Age 35 - 45, BMI 25 - 30	14	E1	1	E	1256-4	1256	4	YOUNG	3
13-1256_S04_E2_694d9d479d69b686674c537e25886bd8	8/13/17	8/17/17	Other California	79	Male	Non-Hispanic White	220	71	31		NR	NR	NR	NR	NR	NR	NR	NR	Age 75 - 120, BMI 30 - 35	14	E2	2	E	1256-4	1256	4	OLD	7
13-1256_S04_E3_05847c4d175cbd5d54fce714c1eb6ef0	8/11/17	8/15/17	Other California	63	Female	Non-Hispanic White	164	67	26		NR	NR	NR	NR	NR	NR	NR	NR	Age 55 - 65, BMI 25 - 30	14	E3	3	E	1256-4	1256	4	NA	6
13-1256_S04_F1_b20c81099553d2018cc239036b35b770	8/4/17	8/8/17	SanFrancisco California	71	Male	Non-Hispanic White	220	70	32		NR	NR	NR	NR	NR	NR	NR	NR	Age 65 - 75, BMI 30 - 35	14	F1	1	F	1256-4	1256	4	OLD	7
13-1256_S04_F2_018deafc48dc2f2b87a57b2e26493050	NA	NA	NA	NA	NA	NA	NA	NA	NA	NA	NA	NA	NA	NA	NA	NA	NA	NA	NA	NA	NA	NA	NA	NA	NA	NA	NA	NA
13-1256_S04_F3_6bf8f812e32a1a30b57741543e54c266	7/28/17	8/1/17	Other California	27	Female	Non-Hispanic White	128	66	21		NR	NR	NR	NR	NR	NR	NR	NR	Age 25 - 35, BMI 18 - 25	14	F3	3	F	1256-4	1256	4	YOUNG	2
13-1256_S04_G1_9b33c1ffdedd96cb46c3ae145a855e8a	9/11/17	9/15/17	SanFrancisco California	28	Female	Non-Hispanic White	135	68	20		NR	NR	NR	NR	NR	NR	NR	NR	Other Request	14	G1	1	G	1256-4	1256	4	YOUNG	2
13-1256_S04_G2_9b50ca70eda05d07348cd7470e0b285b	7/30/17	8/3/17	Other California	44	Female	Mexican White	260	63	46		NR	NR	NR	NR	NR	NR	NR	NR	Age 35 - 45, BMI 40 - 100	14	G2	2	G	1256-4	1256	4	NA	4
13-1256_S04_G3_eb219564a880aaf0118dcdbc8286d845	8/13/17	8/17/17	Other California	63	Female	Non-Hispanic White	205	63	36		NR	NR	NR	NR	NR	NR	NR	NR	Age 55 - 65, BMI 35 - 40	14	G3	3	G	1256-4	1256	4	NA	6
13-1256_S04_H1_c1eb2a2a12bb01e02a82bf0d683e3050	7/28/17	8/1/17	SanFrancisco California	44	Female	Non-Hispanic White	215	62	39		NR	NR	NR	NR	NR	NR	NR	NR	Age 35 - 45, BMI 35 - 40	14	H1	1	H	1256-4	1256	4	NA	4
13-1256_S04_H2_4b5b08247d8986ea19d47ff36fbf216f	NA	NA	NA	NA	NA	NA	NA	NA	NA	NA	NA	NA	NA	NA	NA	NA	NA	NA	NA	NA	NA	NA	NA	NA	NA	NA	NA	NA
13-1256_S04_H3_b8bec8c325e64cc24fb8899db04c4236	8/5/17	8/9/17	SanFrancisco California	89	Male	Non-Hispanic White	187	67	29		NR	NR	NR	NR	NR	NR	NR	NR	Age 75 - 120, BMI 25 - 30	14	H3	3	H	1256-4	1256	4	OLD	8
13-1256_S05_A1_50829418dd41f975014b6dc6b74e955b	9/11/17	9/15/17	SanFrancisco California	24	Male	Non-Hispanic Vietnamese	119	68	18		NR	NR	NR	NR	NR	NR	NR	NR	Other Request	26	A1	1	A	1256-5	1256	5	YOUNG	2
13-1256_S05_A2_6253691c99358f4814e9edecd56482ce	NA	NA	NA	NA	NA	NA	NA	NA	NA	NA	NA	NA	NA	NA	NA	NA	NA	NA	NA	NA	NA	NA	NA	NA	NA	NA	NA	NA
13-1256_S05_A3_246d3bae59a93baecd456839b73d0134	8/6/17	8/10/17	Other California	59	Female	Non-Hispanic White	124	65	21		NR	NR	NR	NR	NR	NR	NR	NR	Age 55 - 65, BMI 18 - 25	26	A3	3	A	1256-5	1256	5	NA	5
13-1256_S05_B1_ee40221813037c1d6ab2604275b9cc49	8/6/17	8/10/17	SanFrancisco California	45	Female	Non-Hispanic White	208	62	38		NR	NR	NR	NR	NR	NR	NR	NR	Age 35 - 45, BMI 35 - 40	26	B1	1	B	1256-5	1256	5	NA	4
13-1256_S05_B2_074546038bba45db8342ae1429d698b9	7/28/17	8/1/17	SanFrancisco California	25	Male	Non-Hispanic White	160	70	23		NR	NR	NR	NR	NR	NR	NR	NR	Age 25 - 35, BMI 18 - 25	26	B2	2	B	1256-5	1256	5	YOUNG	2
13-1256_S05_B3_8ec1262a50842009e84ee6c898bdc374	7/29/17	8/2/17	Other California	49	Male	Non-Hispanic White	300	71	42	NR	NR	NR	NR	NR	NR	NR	NR	NR	Age 45 - 55, BMI 40 - 100	26	B3	3	B	1256-5	1256	5	NA	4
13-1256_S05_C1_f794c5987a2c7e514609ae55e82c1b24	7/29/17	8/2/17	Other California	42	Male	Non-Hispanic White	230	72	31		NR	NR	NR	NR	NR	NR	NR	NR	Age 35 - 45, BMI 30 - 35	26	C1	1	C	1256-5	1256	5	NA	4
13-1256_S05_C2_6ab3b2e7ccb24c6316963bd725098b7b	9/11/17	9/15/17	Other California	38	Male	Non-Hispanic White	240	72	32		NR	NR	NR	NR	NR	NR	NR	NR	Other Request	26	C2	2	C	1256-5	1256	5	YOUNG	3
13-1256_S05_C3_6d2050834f294867892e0b874e38d38a	8/18/17	8/22/17	SanFrancisco California	77	Female	Non-Hispanic White	130	66	21		NR	NR	NR	NR	NR	NR	NR	NR	Age 75 - 120, BMI 18 - 25	26	C3	3	C	1256-5	1256	5	OLD	7
13-1256_S05_D1_068ffdae699c311f2c2117c9677edeac	7/29/17	8/2/17	Other California	61	Male	Non-Hispanic White	290	67	45		NR	NR	NR	NR	NR	NR	NR	NR	Age 55 - 65, BMI 40 - 100	26	D1	1	D	1256-5	1256	5	NA	6
13-1256_S05_D2_43b709759b1cf3e5d8a9c34a7900426c	8/13/17	8/17/17	Other California	75	Male	Non-Hispanic White	315	76	38		NR	NR	NR	NR	NR	NR	NR	NR	Age 65 - 75, BMI 35 - 40	26	D2	2	D	1256-5	1256	5	OLD	7
13-1256_S05_D3_f29ab77124b9294796c9f20610ddbe42	7/28/17	8/1/17	SanFrancisco California	35	Female	Non-Hispanic White	191	65	32		NR	NR	NR	NR	NR	NR	NR	NR	Age 25 - 35, BMI 30 - 35	26	D3	3	D	1256-5	1256	5	YOUNG	3
13-1256_S05_E1_98a4b1898a6e164df15a06a2436fc3b8	8/6/17	8/10/17	Other California	27	Female	Mexican Some other race	240	68	36		NR	NR	NR	NR	NR	NR	NR	NR	Age 25 - 35, BMI 35 - 40	26	E1	1	E	1256-5	1256	5	YOUNG	2
13-1256_S05_E2_feb65d2f371a42e3f5602d640c4f6e84	7/29/17	8/2/17	SanFrancisco California	57	Male	Non-Hispanic White	180	69	27		NR	NR	NR	NR	NR	NR	NR	NR	Age 55 - 65, BMI 25 - 30	26	E2	2	E	1256-5	1256	5	NA	5
13-1256_S05_E3_ba12e84d8b27408e76819a9109ca4805	7/28/17	8/1/17	SanFrancisco California	47	Male	Non-Hispanic Asian Indian	175	66	28		NR	NR	NR	NR	NR	NR	NR	NR	Age 45 - 55, BMI 25 - 30	26	E3	3	E	1256-5	1256	5	NA	4
13-1256_S05_F1_9c162ad49d3ba4362c5703aefea2cc03	8/13/17	8/17/17	Other California	41	Female	Non-Hispanic White	150	64	26		NR	NR	NR	NR	NR	NR	NR	NR	Age 35 - 45, BMI 25 - 30	26	F1	1	F	1256-5	1256	5	NA	4
13-1256_S05_F2_82c92e7d2a0d037d9988fb0415ce0fdf	NA	NA	NA	NA	NA	NA	NA	NA	NA	NA	NA	NA	NA	NA	NA	NA	NA	NA	NA	NA	NA	NA	NA	NA	NA	NA	NA	NA
13-1256_S05_F3_1a3dbe77543e94d063a974972ea40926	8/13/17	8/17/17	Other California	75	Male	Non-Hispanic White	240	70	34		NR	NR	NR	NR	NR	NR	NR	NR	Age 65 - 75, BMI 30 - 35	26	F3	3	F	1256-5	1256	5	OLD	7
13-1256_S05_G1_3476bd13854779792e7f69dbcb1083a9	8/14/17	8/18/17	SanFrancisco California	47	Female	Non-Hispanic White	240	68	36		NR	NR	NR	NR	NR	NR	NR	NR	Age 45 - 55, BMI 35 - 40	26	G1	1	G	1256-5	1256	5	NA	4
13-1256_S05_G2_bb731cd79b36f37e46a431d1289420a5	8/6/17	8/10/17	SanFrancisco California	84	Male	Non-Hispanic White	195	71	27		NR	NR	NR	NR	NR	NR	NR	NR	Age 75 - 120, BMI 25 - 30	26	G2	2	G	1256-5	1256	5	OLD	8
13-1256_S05_G3_a72120fd3d44529505e34aced8f4c557	8/11/17	8/15/17	Other California	71	Female	Non-Hispanic White	250	64	43		NR	NR	NR	NR	NR	NR	NR	NR	Age 65 - 75, BMI 40 - 100	26	G3	3	G	1256-5	1256	5	OLD	7
13-1256_S05_H1_c697b9abc948fa7eafef19cc4959a849	8/14/17	8/18/17	Other California	56	Female	Mexican White	227	66	37		NR	NR	NR	NR	NR	NR	NR	NR	Age 55 - 65, BMI 35 - 40	26	H1	1	H	1256-5	1256	5	NA	5
13-1256_S05_H2_e5dceae16ba30775456db749b8478e49	7/30/17	8/3/17	Other California	53	Female	Other Hispanic/Spanish Black	174	70	25		NR	NR	NR	NR	NR	NR	NR	NR	Age 45 - 55, BMI 18 - 25	26	H2	2	H	1256-5	1256	5	NA	5
13-1256_S05_H3_5b32bd8329d863db7c27fa0aa460a1b8	8/4/17	8/8/17	SanFrancisco California	66	Female	Non-Hispanic White	145	64	25		NR	NR	NR	NR	NR	NR	NR	NR	Age 65 - 75, BMI 18 - 25	26	H3	3	H	1256-5	1256	5	OLD	6
13-1256_S06_A1_b071479fa3761a4109716858d938452c	8/13/17	8/17/17	Other California	73	Female	Non-Hispanic White	200	68	30		NR	NR	NR	NR	NR	NR	NR	NR	Age 65 - 75, BMI 25 - 30	27	A1	1	A	1256-6	1256	6	OLD	7
13-1256_S06_A2_5a366190d6d63388158670f3e52336a6	8/6/17	8/10/17	Other California	61	Female	Non-Hispanic White	140	64	24		NR	NR	NR	NR	NR	NR	NR	NR	Age 55 - 65, BMI 18 - 25	27	A2	2	A	1256-6	1256	6	NA	6
13-1256_S06_A3_c19e353d66bafe59535566d2bb1072a9	8/6/17	8/10/17	SanFrancisco California	27	Male	Non-Hispanic White	280	75	35		NR	NR	NR	NR	NR	NR	NR	NR	Age 25 - 35, BMI 30 - 35	27	A3	3	A	1256-6	1256	6	YOUNG	2
13-1256_S06_B1_478c3292cc49657e82f78baaacbace69	8/4/17	8/8/17	SanFrancisco California	61	Male	Non-Hispanic White	330	72	45		NR	NR	NR	NR	NR	NR	NR	NR	Age 55 - 65, BMI 40 - 100	27	B1	1	B	1256-6	1256	6	NA	6
13-1256_S06_B2_85dd1fbc976b0d6d3bf02145ae984270	9/11/17	9/15/17	SanFrancisco California	29	Female	Non-Hispanic Chinese	150	62	27		NR	NR	NR	NR	NR	NR	NR	NR	Other Request	27	B2	2	B	1256-6	1256	6	YOUNG	2
13-1256_S06_B3_9a32c5660b46e5b3a6762670bb254fce	8/11/17	8/15/17	Other California	81	Male	Non-Hispanic White	190	69	28		NR	NR	NR	NR	NR	NR	NR	NR	Age 75 - 120, BMI 25 - 30	27	B3	3	B	1256-6	1256	6	OLD	8
13-1256_S06_C1_bfbc92149aee011c0b28fb764fb123ce	7/28/17	8/1/17	Other California	28	Male	Other Hispanic/Spanish White	170	70	24		NR	NR	NR	NR	NR	NR	NR	NR	Age 25 - 35, BMI 18 - 25	27	C1	1	C	1256-6	1256	6	YOUNG	2
13-1256_S06_C2_63c84f441988076c3464943e2419d6b2	7/29/17	8/2/17	SanFrancisco California	61	Male	Non-Hispanic White	287	73	38		NR	NR	NR	NR	NR	NR	NR	NR	Age 55 - 65, BMI 35 - 40	27	C2	2	C	1256-6	1256	6	NA	6
13-1256_S06_C3_b02d2fbef19def30c3a7f1ef83c5ac7a	8/4/17	8/8/17	SanFrancisco California	66	Female	Non-Hispanic White	284	66	46		NR	NR	NR	NR	NR	NR	NR	NR	Age 65 - 75, BMI 40 - 100	27	C3	3	C	1256-6	1256	6	OLD	6
13-1256_S06_D1_d9d7c56a51ce3696abc6efb77b8bf7fe	8/13/17	8/17/17	Other California	69	Male	Non-Hispanic White	165	70	24		NR	NR	NR	NR	NR	NR	NR	NR	Age 65 - 75, BMI 18 - 25	27	D1	1	D	1256-6	1256	6	OLD	6
13-1256_S06_D2_3e2ba9a425fe4f66a2525693a47d4dd2	7/29/17	8/2/17	SanFrancisco California	48	Female	Non-Hispanic White	176	64	30	NR	NR	NR	NR	NR	NR	NR	NR	NR	Age 45 - 55, BMI 25 - 30	27	D2	2	D	1256-6	1256	6	NA	4
13-1256_S06_D3_d71f396ed6052a94e77ba902680e084d	8/6/17	8/10/17	Other California	50	Male	Non-Hispanic White	229	71	32		NR	NR	NR	NR	NR	NR	NR	NR	Age 45 - 55, BMI 30 - 35	27	D3	3	D	1256-6	1256	6	NA	5
13-1256_S06_E1_50ddd7c8abb9d244a557ac2c35c05c8a	7/29/17	8/2/17	SanFrancisco California	57	Female	Non-Hispanic White	159	62	29		NR	NR	NR	NR	NR	NR	NR	NR	Age 55 - 65, BMI 25 - 30	27	E1	1	E	1256-6	1256	6	NA	5
13-1256_S06_E2_863f41d2dcc9d2638ec92eaad39256f3	NA	NA	NA	NA	NA	NA	NA	NA	NA	NA	NA	NA	NA	NA	NA	NA	NA	NA	NA	NA	NA	NA	NA	NA	NA	NA	NA	NA
13-1256_S06_E3_7c1f582262b063f5f88b91b136434ec4	7/30/17	8/3/17	SanFrancisco California	76	Female	Other Hispanic/Spanish Some other race	130	63	23		NR	NR	NR	NR	NR	NR	NR	NR	Age 75 - 120, BMI 18 - 25	27	E3	3	E	1256-6	1256	6	OLD	7
13-1256_S06_F1_e084771c3fc02a3cb1a487501c8488f0	8/18/17	8/22/17	SanFrancisco California	69	Female	Non-Hispanic White	250	70	36		NR	NR	NR	NR	NR	NR	NR	NR	Age 65 - 75, BMI 35 - 40	27	F1	1	F	1256-6	1256	6	OLD	6
13-1256_S06_F2_a79748acd7479c304bab78fca86494ad	8/6/17	8/10/17	SanFrancisco California	39	Female	Non-Hispanic White	223	70	32		NR	NR	NR	NR	NR	NR	NR	NR	Age 35 - 45, BMI 30 - 35	27	F2	2	F	1256-6	1256	6	YOUNG	3
13-1256_S06_F3_29982cb78649700be2a0fb883e6c68e0	8/18/17	8/22/17	Other California	47	Female	Non-Hispanic White	240	64	41	NR	NR	NR	NR	NR	NR	NR	NR	NR	Age 45 - 55, BMI 40 - 100	27	F3	3	F	1256-6	1256	6	NA	4
13-1256_S06_G1_bf520eeb89f3f2394f3f6ff5f3a17b4b	NA	NA	NA	NA	NA	NA	NA	NA	NA	NA	NA	NA	NA	NA	NA	NA	NA	NA	NA	NA	NA	NA	NA	NA	NA	NA	NA	NA
13-1256_S06_G2_4319cb5709ad08d84b9c4d0756f6d6fb	8/6/17	8/10/17	Other California	39	Male	Non-Hispanic White	170	71	24		NR	NR	NR	NR	NR	NR	NR	NR	Age 35 - 45, BMI 18 - 25	27	G2	2	G	1256-6	1256	6	YOUNG	3
13-1256_S06_G3_56cd7d60117b9ebea4f1dbd8b7faf741	8/18/17	8/22/17	SanFrancisco California	29	Male	Non-Hispanic White	241	70	35		NR	NR	NR	NR	NR	NR	NR	NR	Age 25 - 35, BMI 35 - 40	27	G3	3	G	1256-6	1256	6	YOUNG	2
13-1256_S06_H1_9f3c1aa8165163468613c3b1462ea75a	9/10/17	9/14/17	SanFrancisco California	83	Male	Non-Hispanic White	222	74	28		NR	NR	NR	NR	NR	NR	NR	NR	Other Request	27	H1	1	H	1256-6	1256	6	OLD	8
13-1256_S06_H2_c6c175d44ad8d3cf569f090e89c2e646	8/4/17	8/8/17	SanFrancisco California	38	Female	Non-Hispanic White	295	73	39		NR	NR	NR	NR	NR	NR	NR	NR	Age 35 - 45, BMI 35 - 40	27	H2	2	H	1256-6	1256	6	YOUNG	3
13-1256_S06_H3_73a05123705d37448ec8412d7b25fd68	7/28/17	8/1/17	SanFrancisco California	54	Female	Non-Hispanic White	119	61	22		NR	NR	NR	NR	NR	NR	NR	NR	Age 45 - 55, BMI 18 - 25	27	H3	3	H	1256-6	1256	6	NA	5
13-1256_S07_A1_cfca8656762e9c84445f5184727793f2	8/14/17	8/18/17	SanFrancisco California	76	Male	Non-Hispanic White	225	70	32		NR	NR	NR	NR	NR	NR	NR	NR	Age 75 - 120, BMI 30 - 35	16	A1	1	A	1256-7	1256	7	OLD	7
13-1256_S07_A2_15d7c14c68f16f2a5d63b14e1af5dcb4	NA	NA	NA	NA	NA	NA	NA	NA	NA	NA	NA	NA	NA	NA	NA	NA	NA	NA	NA	NA	NA	NA	NA	NA	NA	NA	NA	NA
13-1256_S07_A3_58e13d578f08eaee637cf95131340270	9/11/17	9/15/17	Other California	40	Female	Non-Hispanic White	195	67	30		NR	NR	NR	NR	NR	NR	NR	NR	Other Request	16	A3	3	A	1256-7	1256	7	NA	4
13-1256_S07_B1_8b1677e2f9c0b08004986a82062a094f	7/30/17	8/3/17	Other California	50	Male	Non-Hispanic White	235	66	38		NR	NR	NR	NR	NR	NR	NR	NR	Age 45 - 55, BMI 35 - 40	16	B1	1	B	1256-7	1256	7	NA	5
13-1256_S07_B2_5d14424b0919c8277e0f699631472dae	7/30/17	8/3/17	Other California	35	Male	Non-Hispanic White	250	71	35		NR	NR	NR	NR	NR	NR	NR	NR	Age 25 - 35, BMI 30 - 35	16	B2	2	B	1256-7	1256	7	YOUNG	3
13-1256_S07_B3_dc84543a41cd775a498cea345e1fea6b	8/5/17	8/9/17	Other California	44	Female	Non-Hispanic White	145	70	21	NR	NR	NR	NR	NR	NR	NR	NR	NR	Age 35 - 45, BMI 18 - 25	16	B3	3	B	1256-7	1256	7	NA	4
13-1256_S07_C1_8c3c6d8a197bc774a0c281130218b97e	8/5/17	8/9/17	Other California	46	Male	Non-Hispanic White	175	73	23	NR	NR	NR	NR	NR	NR	NR	NR	NR	Age 45 - 55, BMI 18 - 25	16	C1	1	C	1256-7	1256	7	NA	4
13-1256_S07_C2_bbad3b098c306d57bc555bb3391147fa	9/11/17	9/15/17	Other California	39	Female	Mexican White	185	69	27	NR	NR	NR	NR	NR	NR	NR	NR	NR	Other Request	16	C2	2	C	1256-7	1256	7	YOUNG	3
13-1256_S07_C3_85b59b1aa31c98bb868adeabfeb4c5ae	7/30/17	8/3/17	SanFrancisco California	60	Male	Non-Hispanic Chinese	162	70	23		NR	NR	NR	NR	NR	NR	NR	NR	Age 55 - 65, BMI 18 - 25	16	C3	3	C	1256-7	1256	7	NA	6
13-1256_S07_D1_cdb8b904cf4824036aefb780d766eeea	8/5/17	8/9/17	SanFrancisco California	64	Male	Non-Hispanic White	337	73	44		NR	NR	NR	NR	NR	NR	NR	NR	Age 55 - 65, BMI 40 - 100	16	D1	1	D	1256-7	1256	7	NA	6
13-1256_S07_D2_b9c20a109fc913f10a7dc3003f4e6771	7/28/17	8/1/17	SanFrancisco California	29	Female	Other Hispanic/Spanish White	170	67	27		NR	NR	NR	NR	NR	NR	NR	NR	Age 25 - 35, BMI 25 - 30	16	D2	2	D	1256-7	1256	7	YOUNG	2
13-1256_S07_D3_32651662e9c355e0dc1e0d45ee96fa4f	NA	NA	NA	NA	NA	NA	NA	NA	NA	NA	NA	NA	NA	NA	NA	NA	NA	NA	NA	NA	NA	NA	NA	NA	NA	NA	NA	NA
13-1256_S07_E1_4acaece502e0df493ffcd8395aee7729	8/11/17	8/15/17	Other California	47	Female	Mexican White	184	64	32		NR	NR	NR	NR	NR	NR	NR	NR	Age 45 - 55, BMI 30 - 35	16	E1	1	E	1256-7	1256	7	NA	4
13-1256_S07_E2_ad88fb758ea19850b10f6e31de8ca671	9/8/17	9/12/17	Other California	44	Male	Non-Hispanic White	375	72	51		NR	NR	NR	NR	NR	NR	NR	NR	Age 35 - 45, BMI 40 - 100	16	E2	2	E	1256-7	1256	7	NA	4
13-1256_S07_E3_be71446fa698adb756719b37cb096130	8/12/17	8/16/17	Other California	76	Male	Non-Hispanic White	172	69	25		NR	NR	NR	NR	NR	NR	NR	NR	Age 75 - 120, BMI 18 - 25	16	E3	3	E	1256-7	1256	7	OLD	7
13-1256_S07_F1_f93d1b1bd283e2756ac77976ea01d078	8/13/17	8/17/17	Other California	36	Female	Mexican White	170	64	29		NR	NR	NR	NR	NR	NR	NR	NR	Age 35 - 45, BMI 25 - 30	16	F1	1	F	1256-7	1256	7	YOUNG	3
13-1256_S07_F2_e4c9fda2a63790e77b8701f13d128c2c	8/5/17	8/9/17	SanFrancisco California	62	Female	Non-Hispanic White	227	64	39	NR	NR	NR	NR	NR	NR	NR	NR	NR	Age 55 - 65, BMI 35 - 40	16	F2	2	F	1256-7	1256	7	NA	6
13-1256_S07_F3_56741ce6a6c1a36da8e4404183f200fe	8/11/17	8/15/17	SanFrancisco California	53	Female	Non-Hispanic White	302	65	50		NR	NR	NR	NR	NR	NR	NR	NR	Age 45 - 55, BMI 40 - 100	16	F3	3	F	1256-7	1256	7	NA	5
13-1256_S07_G1_0339ea905fe3bfe8ecee161beac8867d	7/29/17	8/2/17	SanFrancisco California	58	Female	Non-Hispanic White	209	66	34		NR	NR	NR	NR	NR	NR	NR	NR	Age 55 - 65, BMI 30 - 35	16	G1	1	G	1256-7	1256	7	NA	5
13-1256_S07_G2_5e3060aa3337e0ca46be9b5834222937	7/30/17	8/3/17	SanFrancisco California	69	Male	Non-Hispanic White	187	70	27		NR	NR	NR	NR	NR	NR	NR	NR	Age 65 - 75, BMI 25 - 30	16	G2	2	G	1256-7	1256	7	OLD	6
13-1256_S07_G3_3e6ec71343691fc3d6c07f6c718da9b6	8/11/17	8/15/17	SanFrancisco California	66	Female	Non-Hispanic White	179	64	31		NR	NR	NR	NR	NR	NR	NR	NR	Age 65 - 75, BMI 30 - 35	16	G3	3	G	1256-7	1256	7	OLD	6
13-1256_S07_H1_24a12937a4bbd98719096e9c5693ab60	8/18/17	8/22/17	Other California	25	Male	Non-Hispanic White	325	70	47		NR	NR	NR	NR	NR	NR	NR	NR	Age 25 - 35, BMI 40 - 100	16	H1	1	H	1256-7	1256	7	YOUNG	2
13-1256_S07_H2_e17d2ab667b5b7764600d7eae4b45816	9/11/17	9/15/17	Other California	77	Male	Mexican Some other race	235	64	40		NR	NR	NR	NR	NR	NR	NR	NR	Age 75 - 120, BMI 35 - 40	16	H2	2	H	1256-7	1256	7	OLD	7
13-1256_S07_H3_401471298817a191d0b89fbbb273bc82	8/5/17	8/9/17	SanFrancisco California	41	Male	Non-Hispanic White	229	72	31		NR	NR	NR	NR	NR	NR	NR	NR	Age 35 - 45, BMI 30 - 35	16	H3	3	H	1256-7	1256	7	NA	4
13-1256_S08_A1_332769349fa0ee5565793853e60e05dd	9/3/17	9/7/17	Other California	49	Female	Non-Hispanic White	295	65	49		NR	NR	NR	NR	NR	NR	NR	NR	Age 45 - 55, BMI 40 - 100	25	A1	1	A	1256-8	1256	8	NA	4
13-1256_S08_A2_3df2889fa90e38b33bb7a080002cbf76	8/4/17	8/8/17	SanFrancisco California	58	Male	Non-Hispanic White	258	70	37		NR	NR	NR	NR	NR	NR	NR	NR	Age 55 - 65, BMI 35 - 40	25	A2	2	A	1256-8	1256	8	NA	5
13-1256_S08_A3_f52868740885ad29ad233cd7fe372b30	8/6/17	8/10/17	Other California	68	Female	Non-Hispanic White	156	61	30		NR	NR	NR	NR	NR	NR	NR	NR	Age 65 - 75, BMI 30 - 35	25	A3	3	A	1256-8	1256	8	OLD	6
13-1256_S08_B1_7ffbe0a075c46b5b4d882167b7de3782	7/29/17	8/2/17	SanFrancisco California	61	Female	Non-Hispanic White	140	61	26		NR	NR	NR	NR	NR	NR	NR	NR	Age 55 - 65, BMI 25 - 30	25	B1	1	B	1256-8	1256	8	NA	6
13-1256_S08_B2_dec132cad64bf2c176894b63309726c8	7/29/17	8/2/17	SanFrancisco California	36	Female	Non-Hispanic Filipino	138	60	27		NR	NR	NR	NR	NR	NR	NR	NR	Age 35 - 45, BMI 25 - 30	25	B2	2	B	1256-8	1256	8	YOUNG	3
13-1256_S08_B3_550dbbe506af65d04e6a9898570419c7	9/11/17	9/15/17	Other California	25	Male	Mexican White	215	76	26		NR	NR	NR	NR	NR	NR	NR	NR	Other Request	25	B3	3	B	1256-8	1256	8	YOUNG	2
13-1256_S08_C1_a85c4f1715221645a9e503fe8d690af8	7/30/17	8/3/17	SanFrancisco California	67	Female	Non-Hispanic White	230	66	37		NR	NR	NR	NR	NR	NR	NR	NR	Age 65 - 75, BMI 35 - 40	25	C1	1	C	1256-8	1256	8	OLD	6
13-1256_S08_C2_d0a54be92e878a1bb3bfef8306516739	8/13/17	8/17/17	Other California	47	Female	Mexican White	163	63	29	NR	NR	NR	NR	NR	NR	NR	NR	NR	Age 45 - 55, BMI 25 - 30	25	C2	2	C	1256-8	1256	8	NA	4
13-1256_S08_C3_aa04ccda9794f7b8d091b4afea9fcea3	8/6/17	8/10/17	SanFrancisco California	79	Female	Non-Hispanic White	132	66	21		NR	NR	NR	NR	NR	NR	NR	NR	Age 75 - 120, BMI 18 - 25	25	C3	3	C	1256-8	1256	8	OLD	7
13-1256_S08_D1_98b37d83be28ec004f5e1903217628b4	7/30/17	8/3/17	Other California	30	Female	Non-Hispanic White	184	59	37		NR	NR	NR	NR	NR	NR	NR	NR	Age 25 - 35, BMI 35 - 40	25	D1	1	D	1256-8	1256	8	YOUNG	3
13-1256_S08_D2_3d5c790635ee39e932f4ddb78f8e0e94	8/4/17	8/8/17	SanFrancisco California	44	Female	Non-Hispanic White	210	64	36		NR	NR	NR	NR	NR	NR	NR	NR	Age 35 - 45, BMI 35 - 40	25	D2	2	D	1256-8	1256	8	NA	4
13-1256_S08_D3_90dfedb3b569a93d43ad9a0ffa116fdc	8/6/17	8/10/17	Other California	61	Female	Non-Hispanic White	280	66	45		NR	NR	NR	NR	NR	NR	NR	NR	Age 55 - 65, BMI 40 - 100	25	D3	3	D	1256-8	1256	8	NA	6
13-1256_S08_E1_1c106da20c133c76bac67a348dcf8a8a	8/13/17	8/17/17	Other California	67	Male	Non-Hispanic White	200	77	24		NR	NR	NR	NR	NR	NR	NR	NR	Age 65 - 75, BMI 18 - 25	25	E1	1	E	1256-8	1256	8	OLD	6
13-1256_S08_E2_5000edfbb389781f53f9428305b342d7	7/30/17	8/3/17	Other California	36	Male	Non-Hispanic White	210	69	31		NR	NR	NR	NR	NR	NR	NR	NR	Age 35 - 45, BMI 30 - 35	25	E2	2	E	1256-8	1256	8	YOUNG	3
13-1256_S08_E3_3485bb4ec5cfd8c0c43d6cf0ee84205b	9/8/17	9/12/17	Other California	70	Male	Mexican Some other race	319	69	47		NR	NR	NR	NR	NR	NR	NR	NR	Age 65 - 75, BMI 40 - 100	25	E3	3	E	1256-8	1256	8	OLD	7
13-1256_S08_F1_56031c262de6dc6e721d63c62c349beb	NA	NA	NA	NA	NA	NA	NA	NA	NA	NA	NA	NA	NA	NA	NA	NA	NA	NA	NA	NA	NA	NA	NA	NA	NA	NA	NA	NA
13-1256_S08_F2_99cbde371f6298a85e71cbe3a87286d9	7/28/17	8/1/17	Other California	27	Female	Non-Hispanic White	204	64	35	NR	NR	NR	NR	NR	NR	NR	NR	NR	Age 25 - 35, BMI 30 - 35	25	F2	2	F	1256-8	1256	8	YOUNG	2
13-1256_S08_F3_63b76875a611b6482200e1e63369ce57	7/29/17	8/2/17	SanFrancisco California	54	Male	Non-Hispanic White	161	67	25		NR	NR	NR	NR	NR	NR	NR	NR	Age 45 - 55, BMI 18 - 25	25	F3	3	F	1256-8	1256	8	NA	5
13-1256_S08_G1_9b34309264e271037bc8c3bee2cfd0d6	8/6/17	8/10/17	SanFrancisco California	52	Male	Non-Hispanic Black	320	75	40		NR	NR	NR	NR	NR	NR	NR	NR	Age 45 - 55, BMI 35 - 40	25	G1	1	G	1256-8	1256	8	NA	5
13-1256_S08_G2_00a9f1204a083506fc39d3872a857aef	NA	NA	NA	NA	NA	NA	NA	NA	NA	NA	NA	NA	NA	NA	NA	NA	NA	NA	NA	NA	NA	NA	NA	NA	NA	NA	NA	NA
13-1256_S08_G3_1f4f81f756ce91523441aa573d45d9df	7/28/17	8/1/17	SanFrancisco California	25	Female	Non-Hispanic White	120	69	18	NR	NR	NR	NR	NR	NR	NR	NR	NR	Age 25 - 35, BMI 18 - 25	25	G3	3	G	1256-8	1256	8	YOUNG	2
13-1256_S08_H1_73c2188caa97a625b852b1e7b21bf233	8/13/17	8/17/17	Other California	80	Female	Non-Hispanic White	165	63	29		NR	NR	NR	NR	NR	NR	NR	NR	Age 75 - 120, BMI 25 - 30	25	H1	1	H	1256-8	1256	8	OLD	8
13-1256_S08_H2_2897f0b59a75588b1e10ac6edfa777f2	9/11/17	9/15/17	SanFrancisco California	22	Male	Other Hispanic/Spanish Some other race	200	63	35		NR	NR	NR	NR	NR	NR	NR	NR	Other Request	25	H2	2	H	1256-8	1256	8	YOUNG	2
13-1256_S08_H3_06ea57ab2c7e1c7dcd597aa1d73b9267	8/4/17	8/8/17	SanFrancisco California	63	Male	Non-Hispanic White	155	66	25		NR	NR	NR	NR	NR	NR	NR	NR	Age 55 - 65, BMI 18 - 25	25	H3	3	H	1256-8	1256	8	NA	6
13-1256_S09_A1_36549829e1052bc6810f459ffbf26031	8/18/17	8/22/17	Other California	76	Male	Non-Hispanic White	225	73	30		NR	NR	NR	NR	NR	NR	NR	NR	Age 75 - 120, BMI 30 - 35	8	A1	1	A	1256-9	1256	9	OLD	7
13-1256_S09_A2_c889f290726db1a6428293055a873606	8/21/17	8/25/17	Other California	32	Male	Mexican White	246	66	40		NR	NR	NR	NR	NR	NR	NR	NR	Age 25 - 35, BMI 40 - 100	8	A2	2	A	1256-9	1256	9	YOUNG	3
13-1256_S09_A3_1fb3d4ceefcf3d2bbd46744f9270b58d	7/29/17	8/2/17	SanFrancisco California	61	Female	Non-Hispanic White	180	69	27		NR	NR	NR	NR	NR	NR	NR	NR	Age 55 - 65, BMI 25 - 30	8	A3	3	A	1256-9	1256	9	NA	6
13-1256_S09_B1_0bebd6e0fc3f8491b5c90faf4385c0d0	NA	NA	NA	NA	NA	NA	NA	NA	NA	NA	NA	NA	NA	NA	NA	NA	NA	NA	NA	NA	NA	NA	NA	NA	NA	NA	NA	NA
13-1256_S09_B2_2434a027f1110bb69d863bfc20a6a193	8/28/17	9/1/17	Other California	40	Male	Non-Hispanic Native Hawaiian	300	70	43		NR	NR	NR	NR	NR	NR	NR	NR	Age 35 - 45, BMI 40 - 100	8	B2	2	B	1256-9	1256	9	NA	4
13-1256_S09_B3_da5c2aa56adeb42d196a62ce16c72357	8/4/17	8/8/17	SanFrancisco California	36	Male	Non-Hispanic White	190	73	25		NR	NR	NR	NR	NR	NR	NR	NR	Age 35 - 45, BMI 18 - 25	8	B3	3	B	1256-9	1256	9	YOUNG	3
13-1256_S09_C1_d30d601fe7b78f2bf722eef521d49f10	8/4/17	8/8/17	SanFrancisco California	38	Male	Non-Hispanic White	197	70	28		NR	NR	NR	NR	NR	NR	NR	NR	Age 35 - 45, BMI 25 - 30	8	C1	1	C	1256-9	1256	9	YOUNG	3
13-1256_S09_C2_f523b151e0ba0f0955ee90b26e7c0d40	9/7/17	9/11/17	Other California	65	Female	Non-Hispanic White	215	63	38		NR	NR	NR	NR	NR	NR	NR	NR	Age 65 - 75, BMI 35 - 40	8	C2	2	C	1256-9	1256	9	NA	6
13-1256_S09_C3_4ab23957c57f2cf2872862dd3b4a88c9	8/12/17	8/16/17	Other California	48	Female	Non-Hispanic White	205	66	33		NR	NR	NR	NR	NR	NR	NR	NR	Age 45 - 55, BMI 30 - 35	8	C3	3	C	1256-9	1256	9	NA	4
13-1256_S09_D1_d84829dbc46b6f9488530d7f99381bdf	9/11/17	9/15/17	SanFrancisco California	32	Female	Non-Hispanic Chinese	141	64	24		NR	NR	NR	NR	NR	NR	NR	NR	Other Request	8	D1	1	D	1256-9	1256	9	YOUNG	3
13-1256_S09_D2_742c807479c23a28c83224c6e68fc857	8/11/17	8/15/17	SanFrancisco California	51	Male	Non-Hispanic White	295	72	40		NR	NR	NR	NR	NR	NR	NR	NR	Age 45 - 55, BMI 35 - 40	8	D2	2	D	1256-9	1256	9	NA	5
13-1256_S09_D3_844ed44b67e47419372e78032c8e6e45	8/4/17	8/8/17	SanFrancisco California	76	Male	Non-Hispanic White	194	72	26		NR	NR	NR	NR	NR	NR	NR	NR	Age 75 - 120, BMI 25 - 30	8	D3	3	D	1256-9	1256	9	OLD	7
13-1256_S09_E1_f8ce70eb273a0b993849205202d77645	7/29/17	8/2/17	Other California	53	Male	Non-Hispanic White	175	69	26		NR	NR	NR	NR	NR	NR	NR	NR	Age 45 - 55, BMI 25 - 30	8	E1	1	E	1256-9	1256	9	NA	5
13-1256_S09_E2_afb2a866247eae889373aad4ab50201a	8/11/17	8/15/17	Other California	69	Male	Non-Hispanic White	190	71	26		NR	NR	NR	NR	NR	NR	NR	NR	Age 65 - 75, BMI 25 - 30	8	E2	2	E	1256-9	1256	9	OLD	6
13-1256_S09_E3_81db1ba6c1fe034660b0c72a2a442e40	8/5/17	8/9/17	SanFrancisco California	74	Male	Other Hispanic/Spanish White	180	72	24		NR	NR	NR	NR	NR	NR	NR	NR	Age 65 - 75, BMI 18 - 25	8	E3	3	E	1256-9	1256	9	OLD	7
13-1256_S09_F1_6c26c1dcb165f8f6ff26288e158c4338	8/11/17	8/15/17	Other California	60	Female	Non-Hispanic White	190	65	32		NR	NR	NR	NR	NR	NR	NR	NR	Age 55 - 65, BMI 30 - 35	8	F1	1	F	1256-9	1256	9	NA	6
13-1256_S09_F2_6a25aee26d56a53b70e830476c3709eb	8/5/17	8/9/17	SanFrancisco California	34	Female	Other Hispanic/Spanish Some other race	200	62	37		NR	NR	NR	NR	NR	NR	NR	NR	Age 25 - 35, BMI 35 - 40	8	F2	2	F	1256-9	1256	9	YOUNG	3
13-1256_S09_F3_cd87062bdddedf46dc2c346f0d3c05a2	9/2/17	9/6/17	Other California	45	Female	Mexican White	210	65	35		NR	NR	NR	NR	NR	NR	NR	NR	Age 35 - 45, BMI 35 - 40	8	F3	3	F	1256-9	1256	9	NA	4
13-1256_S09_G1_1e31ba68281e64a18ba6106e60b09365	NA	NA	NA	NA	NA	NA	NA	NA	NA	NA	NA	NA	NA	NA	NA	NA	NA	NA	NA	NA	NA	NA	NA	NA	NA	NA	NA	NA
13-1256_S09_G2_14a3dd1b29649577b3504fa5e39cf0ed	9/11/17	9/15/17	Other California	34	Female	Non-Hispanic White	130	64	22		NR	NR	NR	NR	NR	NR	NR	NR	Other Request	8	G2	2	G	1256-9	1256	9	YOUNG	3
13-1256_S09_G3_71459ec43d99b0e2274ad6f874463c8a	8/4/17	8/8/17	Other California	25	Male	Non-Hispanic White	145	70	21		NR	NR	NR	NR	NR	NR	NR	NR	Age 25 - 35, BMI 18 - 25	8	G3	3	G	1256-9	1256	9	YOUNG	2
13-1256_S09_H1_124fb31b50914d0f74db3fc2462f7576	8/6/17	8/10/17	Other California	67	Male	Non-Hispanic White	210	70	30		NR	NR	NR	NR	NR	NR	NR	NR	Age 65 - 75, BMI 30 - 35	8	H1	1	H	1256-9	1256	9	OLD	6
13-1256_S09_H2_09e584ae8fd38bc7859b4938843304b6	NA	NA	NA	NA	NA	NA	NA	NA	NA	NA	NA	NA	NA	NA	NA	NA	NA	NA	NA	NA	NA	NA	NA	NA	NA	NA	NA	NA
13-1256_S09_H3_c95488167bcc44f2c0457aade219794c	7/30/17	8/3/17	Other California	26	Female	Non-Hispanic White	189	66	30		NR	NR	NR	NR	NR	NR	NR	NR	Age 25 - 35, BMI 25 - 30	8	H3	3	H	1256-9	1256	9	YOUNG	2
13-1256_S10_A1_87f6310d9f7073edd5925488e067d990	NA	NA	NA	NA	NA	NA	NA	NA	NA	NA	NA	NA	NA	NA	NA	NA	NA	NA	NA	NA	NA	NA	NA	NA	NA	NA	NA	NA
13-1256_S10_A2_200b103864a7f39428a243994f8f2ba0	8/11/17	8/15/17	Other California	65	Male	Non-Hispanic White	155	72	21		NR	NR	NR	NR	NR	NR	NR	NR	Age 55 - 65, BMI 18 - 25	24	A2	2	A	1256-10	1256	10	NA	6
13-1256_S10_A3_9bdb30331492c2cb686c5aadb297640e	8/21/17	8/25/17	SanFrancisco California	70	Female	Non-Hispanic White	234	62	43		NR	NR	NR	NR	NR	NR	NR	NR	Age 65 - 75, BMI 40 - 100	24	A3	3	A	1256-10	1256	10	OLD	7
13-1256_S10_B1_ef05b21be63a55d9973701225a8a2e39	8/5/17	8/9/17	SanFrancisco California	44	Female	Non-Hispanic White	189	68	29		NR	NR	NR	NR	NR	NR	NR	NR	Age 35 - 45, BMI 25 - 30	24	B1	1	B	1256-10	1256	10	NA	4
13-1256_S10_B2_3f368e0161e45e1404b67fb510a88606	8/18/17	8/22/17	SanFrancisco California	54	Female	Non-Hispanic White	233	63	41		NR	NR	NR	NR	NR	NR	NR	NR	Age 45 - 55, BMI 40 - 100	24	B2	2	B	1256-10	1256	10	NA	5
13-1256_S10_B3_4505a1a2a082f56816728d5b065952be	8/13/17	8/17/17	Other California	50	Male	Non-Hispanic White	235	66	38		NR	NR	NR	NR	NR	NR	NR	NR	Age 45 - 55, BMI 35 - 40	24	B3	3	B	1256-10	1256	10	NA	5
13-1256_S10_C1_f66d5f88d14282f1af798eec6a725133	7/28/17	8/1/17	SanFrancisco California	50	Female	Non-Hispanic White	140	63	25		NR	NR	NR	NR	NR	NR	NR	NR	Age 45 - 55, BMI 18 - 25	24	C1	1	C	1256-10	1256	10	NA	5
13-1256_S10_C2_bb7d4be388cf6c4b4c4b3b298070eeb4	8/13/17	8/17/17	Other California	60	Male	Non-Hispanic White	240	66	39		NR	NR	NR	NR	NR	NR	NR	NR	Age 55 - 65, BMI 35 - 40	24	C2	2	C	1256-10	1256	10	NA	6
13-1256_S10_C3_639ee680a0e8776a71ca32c0d02a0af2	8/5/17	8/9/17	SanFrancisco California	56	Male	Non-Hispanic White	294	62	54		NR	NR	NR	NR	NR	NR	NR	NR	Age 55 - 65, BMI 40 - 100	24	C3	3	C	1256-10	1256	10	NA	5
13-1256_S10_D1_d45f8a2eaab6d8759637f522defd0dba	8/6/17	8/10/17	SanFrancisco California	69	Male	Non-Hispanic Chinese	261	69	38		NR	NR	NR	NR	NR	NR	NR	NR	Age 65 - 75, BMI 35 - 40	24	D1	1	D	1256-10	1256	10	OLD	6
13-1256_S10_D2_1daf158a049718b86f01306ed0cfbd19	7/28/17	8/1/17	SanFrancisco California	35	Female	Non-Hispanic White	196	65	33		NR	NR	NR	NR	NR	NR	NR	NR	Age 25 - 35, BMI 30 - 35	24	D2	2	D	1256-10	1256	10	YOUNG	3
13-1256_S10_D3_58efe3f04c1ef375a3fc6ce9e16d142a	8/11/17	8/15/17	Other California	58	Female	Non-Hispanic White	161	63	28		NR	NR	NR	NR	NR	NR	NR	NR	Age 55 - 65, BMI 25 - 30	24	D3	3	D	1256-10	1256	10	NA	5
13-1256_S10_E1_75538836a363828526d3849afd88f844	7/29/17	8/2/17	SanFrancisco California	29	Male	Non-Hispanic White	175	71	24		NR	NR	NR	NR	NR	NR	NR	NR	Age 25 - 35, BMI 18 - 25	24	E1	1	E	1256-10	1256	10	YOUNG	2
13-1256_S10_E2_85353a52c4adc4fd9f45bfd0c5c3f37e	9/11/17	9/15/17	SanFrancisco California	75	Male	Non-Hispanic White	200	70	29		NR	NR	NR	NR	NR	NR	NR	NR	Other Request	24	E2	2	E	1256-10	1256	10	OLD	7
13-1256_S10_E3_a4694b18ac60b5ecf6e4cb687fc5a960	8/11/17	8/15/17	Other California	53	Female	Non-Hispanic White	170	65	28		NR	NR	NR	NR	NR	NR	NR	NR	Age 45 - 55, BMI 25 - 30	24	E3	3	E	1256-10	1256	10	NA	5
13-1256_S10_F1_03ba4769b5b7f464c52076fe06951de5	8/4/17	8/8/17	SanFrancisco California	71	Male	Non-Hispanic White	230	72	31		NR	NR	NR	NR	NR	NR	NR	NR	Age 65 - 75, BMI 30 - 35	24	F1	1	F	1256-10	1256	10	OLD	7
13-1256_S10_F2_1a050c6236312e5ff2a12c9b2d9045b5	8/5/17	8/9/17	Other California	42	Female	Non-Hispanic White	185	65	31	NR	NR	NR	NR	NR	NR	NR	NR	NR	Age 35 - 45, BMI 30 - 35	24	F2	2	F	1256-10	1256	10	NA	4
13-1256_S10_F3_6fc2948be16029d6a6f0e881ef2508a3	9/11/17	9/15/17	SanFrancisco California	76	Male	Non-Hispanic White	177	71	25		NR	NR	NR	NR	NR	NR	NR	NR	Other Request	24	F3	3	F	1256-10	1256	10	OLD	7
13-1256_S10_G1_1cbb366f7165a56b9d42c353b6347e47	9/1/17	9/5/17	Other California	42	Female	Non-Hispanic White	260	68	40		NR	NR	NR	NR	NR	NR	NR	NR	Age 35 - 45, BMI 35 - 40	24	G1	1	G	1256-10	1256	10	NA	4
13-1256_S10_G2_bd5181dd4a3b44c7dea130fea6d09e04	NA	NA	NA	NA	NA	NA	NA	NA	NA	NA	NA	NA	NA	NA	NA	NA	NA	NA	NA	NA	NA	NA	NA	NA	NA	NA	NA	NA
13-1256_S10_G3_e8629d7646abe59f98ad60bdd0104099	8/28/17	9/1/17	Other California	81	Female	Non-Hispanic White	124	66	20		NR	NR	NR	NR	NR	NR	NR	NR	Age 75 - 120, BMI 18 - 25	24	G3	3	G	1256-10	1256	10	OLD	8
13-1256_S10_H1_de07b2dc61718697eef57224e52a8031	8/6/17	8/10/17	SanFrancisco California	66	Male	Non-Hispanic White	170	73	22		NR	NR	NR	NR	NR	NR	NR	NR	Age 65 - 75, BMI 18 - 25	24	H1	1	H	1256-10	1256	10	OLD	6
13-1256_S10_H2_0cbd34d8ffc9b21172004d56934ab0e2	8/18/17	8/22/17	SanFrancisco California	28	Female	Non-Hispanic White	253	70	36		NR	NR	NR	NR	NR	NR	NR	NR	Age 25 - 35, BMI 35 - 40	24	H2	2	H	1256-10	1256	10	YOUNG	2
13-1256_S10_H3_799064c36b3b4e05a94e32ce328130f3	8/6/17	8/10/17	SanFrancisco California	80	Female	Non-Hispanic White	170	64	29		NR	NR	NR	NR	NR	NR	NR	NR	Age 75 - 120, BMI 25 - 30	24	H3	3	H	1256-10	1256	10	OLD	8
13-1256_S11_A1_7874029361e0096ec2693e42951d0895	8/11/17	8/15/17	Other California	54	Male	Non-Hispanic White	255	67	40		NR	NR	NR	NR	NR	NR	NR	NR	Age 45 - 55, BMI 35 - 40	23	A1	1	A	1256-11	1256	11	NA	5
13-1256_S11_A2_4ad5fd3f6bc06c4fcce2d509dc8b3d01	8/18/17	8/22/17	SanFrancisco California	50	Female	Non-Hispanic White	271	66	44		NR	NR	NR	NR	NR	NR	NR	NR	Age 45 - 55, BMI 40 - 100	23	A2	2	A	1256-11	1256	11	NA	5
13-1256_S11_A3_910e9fd5aff619e7d4d6dd2d631d0ae4	8/27/17	8/31/17	Other California	61	Female	Non-Hispanic White	272	66	44		NR	NR	NR	NR	NR	NR	NR	NR	Age 55 - 65, BMI 40 - 100	23	A3	3	A	1256-11	1256	11	NA	6
13-1256_S11_B1_d2c2afd31e229014773e97e4557c71d1	NA	NA	NA	NA	NA	NA	NA	NA	NA	NA	NA	NA	NA	NA	NA	NA	NA	NA	NA	NA	NA	NA	NA	NA	NA	NA	NA	NA
13-1256_S11_B2_445fb82e6c1e0b040f19c65a92c23715	8/5/17	8/9/17	SanFrancisco California	67	Male	Non-Hispanic White	164	71	23		NR	NR	NR	NR	NR	NR	NR	NR	Age 65 - 75, BMI 18 - 25	23	B2	2	B	1256-11	1256	11	OLD	6
13-1256_S11_B3_0804bb3a8bc1a14ab6f5788a17f13688	8/14/17	8/18/17	Other California	80	Female	Mexican White	150	63	27		NR	NR	NR	NR	NR	NR	NR	NR	Age 75 - 120, BMI 25 - 30	23	B3	3	B	1256-11	1256	11	OLD	8
13-1256_S11_C1_94ffe7fc4f809db0a31248dd560fb841	8/13/17	8/17/17	Other California	66	Male	Non-Hispanic White	270	74	35		NR	NR	NR	NR	NR	NR	NR	NR	Age 65 - 75, BMI 30 - 35	23	C1	1	C	1256-11	1256	11	OLD	6
13-1256_S11_C2_b0d34bdc2d5195cdd75125d84f254a39	7/28/17	8/1/17	SanFrancisco California	31	Male	Non-Hispanic White	280	74	36		NR	NR	NR	NR	NR	NR	NR	NR	Age 25 - 35, BMI 35 - 40	23	C2	2	C	1256-11	1256	11	YOUNG	3
13-1256_S11_C3_956112abf5f537268fe3a2f5c859e148	9/11/17	9/15/17	Other California	40	Male	Mexican White	180	74	23	NR	NR	NR	NR	NR	NR	NR	NR	NR	Other Request	23	C3	3	C	1256-11	1256	11	NA	4
13-1256_S11_D1_4be3307a577539b6881aa894dd5e82bf	7/29/17	8/2/17	Other California	27	Male	Non-Hispanic White	220	69	32		NR	NR	NR	NR	NR	NR	NR	NR	Age 25 - 35, BMI 30 - 35	23	D1	1	D	1256-11	1256	11	YOUNG	2
13-1256_S11_D2_62789db84f802ad1df0f2ebdba7ba2ab	8/18/17	8/22/17	Other California	82	Male	Non-Hispanic White	139	67	22		NR	NR	NR	NR	NR	NR	NR	NR	Age 75 - 120, BMI 18 - 25	23	D2	2	D	1256-11	1256	11	OLD	8
13-1256_S11_D3_bfca48c21dbabb02eebd29ac30ec359b	8/4/17	8/8/17	SanFrancisco California	65	Male	Non-Hispanic White	170	70	24		NR	NR	NR	NR	NR	NR	NR	NR	Age 55 - 65, BMI 18 - 25	23	D3	3	D	1256-11	1256	11	NA	6
13-1256_S11_E1_f1fde3bfc289f1721adcccde264aae4b	8/14/17	8/18/17	Other California	45	Female	Non-Hispanic White	220	64	38		NR	NR	NR	NR	NR	NR	NR	NR	Age 35 - 45, BMI 35 - 40	23	E1	1	E	1256-11	1256	11	NA	4
13-1256_S11_E2_b685c0fcca0435e15670bea0b19ca1ca	7/29/17	8/2/17	Other California	38	Male	Non-Hispanic White	214	70	31		NR	NR	NR	NR	NR	NR	NR	NR	Age 35 - 45, BMI 30 - 35	23	E2	2	E	1256-11	1256	11	YOUNG	3
13-1256_S11_E3_5014b7ec8aa4711daf6f5df704c1e5f5	9/9/17	9/13/17	Other California	71	Female	Non-Hispanic White	238	69	35		NR	NR	NR	NR	NR	NR	NR	NR	Age 65 - 75, BMI 35 - 40	23	E3	3	E	1256-11	1256	11	OLD	7
13-1256_S11_F1_35e8c5abd9b081b0a48e27702c522f24	8/4/17	8/8/17	Other California	36	Male	Non-Hispanic White	240	75	30		NR	NR	NR	NR	NR	NR	NR	NR	Age 35 - 45, BMI 25 - 30	23	F1	1	F	1256-11	1256	11	YOUNG	3
13-1256_S11_F2_aab0a7e8f7dc5ec5e2f2adbd59ad5b87	8/11/17	8/15/17	Other California	54	Female	Mexican White	165	66	27		NR	NR	NR	NR	NR	NR	NR	NR	Age 45 - 55, BMI 25 - 30	23	F2	2	F	1256-11	1256	11	NA	5
13-1256_S11_F3_47296e68a1f92f55d6da06b2c0e96ec4	7/28/17	8/1/17	Other California	26	Female	Non-Hispanic White	140	65	23		NR	NR	NR	NR	NR	NR	NR	NR	Age 25 - 35, BMI 18 - 25	23	F3	3	F	1256-11	1256	11	YOUNG	2
13-1256_S11_G1_c036363ae691440318634996a6833c2e	9/3/17	9/7/17	SanFrancisco California	68	Male	Non-Hispanic White	231	64	40		NR	NR	NR	NR	NR	NR	NR	NR	Age 65 - 75, BMI 40 - 100	23	G1	1	G	1256-11	1256	11	OLD	6
13-1256_S11_G2_d6b824afce6a9b31a059fe96595bb2ce	9/11/17	9/15/17	SanFrancisco California	24	Female	Non-Hispanic White	160	72	22		NR	NR	NR	NR	NR	NR	NR	NR	Other Request	23	G2	2	G	1256-11	1256	11	YOUNG	2
13-1256_S11_G3_d3165af696ea23c879622d43be4e64ae	8/13/17	8/17/17	Other California	57	Male	Non-Hispanic White	290	74	37		NR	NR	NR	NR	NR	NR	NR	NR	Age 55 - 65, BMI 35 - 40	23	G3	3	G	1256-11	1256	11	NA	5
13-1256_S11_H1_8a21103f940a272109777ceb5a72cec3	NA	NA	NA	NA	NA	NA	NA	NA	NA	NA	NA	NA	NA	NA	NA	NA	NA	NA	NA	NA	NA	NA	NA	NA	NA	NA	NA	NA
13-1256_S11_H2_27a2921dd1aad27dfe796d53465c616a	7/28/17	8/1/17	SanFrancisco California	53	Female	Non-Hispanic White	120	66	19		NR	NR	NR	NR	NR	NR	NR	NR	Age 45 - 55, BMI 18 - 25	23	H2	2	H	1256-11	1256	11	NA	5
13-1256_S11_H3_376bc27824f9dffffbd77d2958ac3dc0	7/30/17	8/3/17	SanFrancisco California	62	Male	Non-Hispanic White	220	74	28		NR	NR	NR	NR	NR	NR	NR	NR	Age 55 - 65, BMI 25 - 30	23	H3	3	H	1256-11	1256	11	NA	6
13-1257_S02_A1_5b093423b51fcc65bfb4ed25ff6089d4	7/30/17	8/3/17	SanFrancisco California	70	Female	Non-Hispanic White	135	62	25		NR	NR	NR	NR	NR	NR	NR	NR	Age 65 - 75, BMI 18 - 25	20	A1	1	A	1257-2	1257	2	OLD	7
13-1257_S02_A2_ad59c7fa1f1038086564ff916947f38a	8/5/17	8/9/17	SanFrancisco California	37	Female	Non-Hispanic White	181	63	32		NR	NR	NR	NR	NR	NR	NR	NR	Age 35 - 45, BMI 30 - 35	20	A2	2	A	1257-2	1257	2	YOUNG	3
13-1257_S02_A3_90367234885c7300468cd7f8584e50d9	8/4/17	8/8/17	SanFrancisco California	56	Female	Non-Hispanic White	155	66	25		NR	NR	NR	NR	NR	NR	NR	NR	Age 55 - 65, BMI 18 - 25	20	A3	3	A	1257-2	1257	2	NA	5
13-1257_S02_B1_d61d963fb3c3d9956f3692a54eb45d30	7/28/17	8/1/17	SanFrancisco California	50	Male	Non-Hispanic White	184	70	26		NR	NR	NR	NR	NR	NR	NR	NR	Age 45 - 55, BMI 25 - 30	20	B1	1	B	1257-2	1257	2	NA	5
13-1257_S02_B2_d04d40fcc1cefc81a4b8f5c1aec73c01	8/13/17	8/17/17	Other California	79	Male	Non-Hispanic White	220	72	30	NR	NR	NR	NR	NR	NR	NR	NR	NR	Age 75 - 120, BMI 30 - 35	20	B2	2	B	1257-2	1257	2	OLD	7
13-1257_S02_B3_a5b2c19d1edcef99aa287e5fbccf64f0	8/5/17	8/9/17	Other California	61	Female	Mexican Some other race	195	63	34		NR	NR	NR	NR	NR	NR	NR	NR	Age 55 - 65, BMI 30 - 35	20	B3	3	B	1257-2	1257	2	NA	6
13-1257_S02_C1_e0469acdec39d8630c62d6f08de5e088	8/14/17	8/18/17	Other California	55	Female	Non-Hispanic White	230	68	35		NR	NR	NR	NR	NR	NR	NR	NR	Age 45 - 55, BMI 35 - 40	20	C1	1	C	1257-2	1257	2	NA	5
13-1257_S02_C2_89a17815065f1c09e611860dc69b8f9e	8/13/17	8/17/17	SanFrancisco California	61	Female	Non-Hispanic White	251	64	43		NR	NR	NR	NR	NR	NR	NR	NR	Age 55 - 65, BMI 40 - 100	20	C2	2	C	1257-2	1257	2	NA	6
13-1257_S02_C3_cf5c174527835a16adbffffe10cb99a5	8/18/17	8/22/17	SanFrancisco California	54	Female	Non-Hispanic White	235	62	43		NR	NR	NR	NR	NR	NR	NR	NR	Age 45 - 55, BMI 40 - 100	20	C3	3	C	1257-2	1257	2	NA	5
13-1257_S02_D1_b86f231f48a142c4c70f585c07eb42b0	8/11/17	8/15/17	SanFrancisco California	70	Female	Non-Hispanic White	238	70	34		NR	NR	NR	NR	NR	NR	NR	NR	Age 65 - 75, BMI 30 - 35	20	D1	1	D	1257-2	1257	2	OLD	7
13-1257_S02_D2_c391a4117e49f6a531f33c7aa068682d	9/11/17	9/15/17	Other California	21	Male	Non-Hispanic White	167	65	28		NR	NR	NR	NR	NR	NR	NR	NR	Other Request	20	D2	2	D	1257-2	1257	2	YOUNG	2
13-1257_S02_D3_1bee675b289dcb8ea918c8f947a90f81	8/12/17	8/16/17	Other California	53	Female	Other Hispanic/Spanish Black	174	70	25		NR	NR	NR	NR	NR	NR	NR	NR	Age 45 - 55, BMI 18 - 25	20	D3	3	D	1257-2	1257	2	NA	5
13-1257_S02_E1_a34a814c7a2b8f90a3b344eda58d714c	NA	NA	NA	NA	NA	NA	NA	NA	NA	NA	NA	NA	NA	NA	NA	NA	NA	NA	NA	NA	NA	NA	NA	NA	NA	NA	NA	NA
13-1257_S02_E2_d90554b2cc5fd938c26f46175dcae49f	8/11/17	8/15/17	SanFrancisco California	26	Female	Non-Hispanic White	270	70	39		NR	NR	NR	NR	NR	NR	NR	NR	Age 25 - 35, BMI 35 - 40	20	E2	2	E	1257-2	1257	2	YOUNG	2
13-1257_S02_E3_c2e4cd0d463f48658c0a0bc8abdd51dd	NA	NA	NA	NA	NA	NA	NA	NA	NA	NA	NA	NA	NA	NA	NA	NA	NA	NA	NA	NA	NA	NA	NA	NA	NA	NA	NA	NA
13-1257_S02_F1_066f3e671625f77de23e00663d1d7761	9/10/17	9/14/17	Other California	75	Male	Non-Hispanic White	138	67	22		NR	NR	NR	NR	NR	NR	NR	NR	Other Request	20	F1	1	F	1257-2	1257	2	OLD	7
13-1257_S02_F2_ae41c3a8202b39add0aa0036fcd2cce9	7/29/17	8/2/17	Other California	31	Male	Mexican White	168	68	26		NR	NR	NR	NR	NR	NR	NR	NR	Age 25 - 35, BMI 25 - 30	20	F2	2	F	1257-2	1257	2	YOUNG	3
13-1257_S02_F3_a7c8224bc602d1ec926fe30bffe5c837	7/28/17	8/1/17	SanFrancisco California	43	Male	Other Hispanic/Spanish White	205	72	28		NR	NR	NR	NR	NR	NR	NR	NR	Age 35 - 45, BMI 25 - 30	20	F3	3	F	1257-2	1257	2	NA	4
13-1257_S02_G1_311d04e3cbda688c9cbcbc5ca32e9936	8/6/17	8/10/17	SanFrancisco California	27	Female	Non-Hispanic White	200	66	32	NR	NR	NR	NR	NR	NR	NR	NR	NR	Age 25 - 35, BMI 30 - 35	20	G1	1	G	1257-2	1257	2	YOUNG	2
13-1257_S02_G2_9f57db3f604889b74586bb727a83ee7a	8/4/17	8/8/17	SanFrancisco California	75	Male	Non-Hispanic White	315	69	46		NR	NR	NR	NR	NR	NR	NR	NR	Age 65 - 75, BMI 40 - 100	20	G2	2	G	1257-2	1257	2	OLD	7
13-1257_S02_G3_8138fc8ee84233c7791a71f9724dbf8f	8/5/17	8/9/17	SanFrancisco California	45	Male	Non-Hispanic White	308	68	47		NR	NR	NR	NR	NR	NR	NR	NR	Age 35 - 45, BMI 40 - 100	20	G3	3	G	1257-2	1257	2	NA	4
13-1257_S02_H1_d39d89bf349affb06bfeca5cfa7af9c1	7/29/17	8/2/17	Other California	77	Male	Non-Hispanic White	175	72	24		NR	NR	NR	NR	NR	NR	NR	NR	Age 75 - 120, BMI 18 - 25	20	H1	1	H	1257-2	1257	2	OLD	7
13-1257_S02_H2_e227d16359aacc438d5cada2e678945a	9/1/17	9/5/17	SanFrancisco California	31	Female	Non-Hispanic White	295	67	46	NR	NR	NR	NR	NR	NR	NR	NR	NR	Age 25 - 35, BMI 40 - 100	20	H2	2	H	1257-2	1257	2	YOUNG	3
13-1257_S02_H3_159c1b49eb4619651e184b6058bd4919	7/30/17	8/3/17	SanFrancisco California	57	Male	Non-Hispanic White	226	66	36		NR	NR	NR	NR	NR	NR	NR	NR	Age 55 - 65, BMI 35 - 40	20	H3	3	H	1257-2	1257	2	NA	5
13-1257_S03_A1_aaa69bd4e7bc0033e972287e26a37ad0	9/7/17	9/11/17	Other California	72	Female	Non-Hispanic White	210	62	38		NR	NR	NR	NR	NR	NR	NR	NR	Age 65 - 75, BMI 35 - 40	11	A1	1	A	1257-3	1257	3	OLD	7
13-1257_S03_A2_03e2996c26d0d023d4184143d27bdca2	7/29/17	8/2/17	SanFrancisco California	59	Male	Non-Hispanic White	241	73	32		NR	NR	NR	NR	NR	NR	NR	NR	Age 55 - 65, BMI 30 - 35	11	A2	2	A	1257-3	1257	3	NA	5
13-1257_S03_A3_09b19f5566cd1d3d95c09ead27019396	8/18/17	8/22/17	SanFrancisco California	34	Female	Other Hispanic/Spanish Some other race	250	66	40		NR	NR	NR	NR	NR	NR	NR	NR	Age 25 - 35, BMI 40 - 100	11	A3	3	A	1257-3	1257	3	YOUNG	3
13-1257_S03_B1_e9ff56f6151be97997e6f8cdf9529066	7/30/17	8/3/17	Other California	60	Male	Non-Hispanic White	240	66	39		NR	NR	NR	NR	NR	NR	NR	NR	Age 55 - 65, BMI 35 - 40	11	B1	1	B	1257-3	1257	3	NA	6
13-1257_S03_B2_d1a9be71bdaae5ce33776e0989b3e876	8/13/17	8/17/17	Other California	71	Female	Non-Hispanic White	150	64	26		NR	NR	NR	NR	NR	NR	NR	NR	Age 65 - 75, BMI 30 - 35	11	B2	2	B	1257-3	1257	3	OLD	7
13-1257_S03_B3_cd095009c6f3bf2fe90452174ffde020	NA	NA	NA	NA	NA	NA	NA	NA	NA	NA	NA	NA	NA	NA	NA	NA	NA	NA	NA	NA	NA	NA	NA	NA	NA	NA	NA	NA
13-1257_S03_C1_ee909560aae2d7c657e016e0b153061b	7/28/17	8/1/17	Other California	27	Female	Non-Hispanic White	140	68	21		NR	NR	NR	NR	NR	NR	NR	NR	Age 25 - 35, BMI 18 - 25	11	C1	1	C	1257-3	1257	3	YOUNG	2
13-1257_S03_C2_97628069cd6fbbf88c270018a21fb198	NA	NA	NA	NA	NA	NA	NA	NA	NA	NA	NA	NA	NA	NA	NA	NA	NA	NA	NA	NA	NA	NA	NA	NA	NA	NA	NA	NA
13-1257_S03_C3_aba70ce247600fe6467708c26a6aad48	8/4/17	8/8/17	Other California	41	Male	Non-Hispanic White	180	67	28	NR	NR	NR	NR	NR	NR	NR	NR	NR	Age 35 - 45, BMI 25 - 30	11	C3	3	C	1257-3	1257	3	NA	4
13-1257_S03_D1_9b592dc7112b9df3f39dde464538f649	9/11/17	9/15/17	SanFrancisco California	28	Female	Non-Hispanic White	130	64	22	NR	NR	NR	NR	NR	NR	NR	NR	NR	Other Request	11	D1	1	D	1257-3	1257	3	YOUNG	2
13-1257_S03_D2_6aaa8b22505cd92ebdafc25bd8a5a6d5	8/11/17	8/15/17	SanFrancisco California	42	Male	Non-Hispanic Filipino	196	62	36		NR	NR	NR	NR	NR	NR	NR	NR	Age 35 - 45, BMI 35 - 40	11	D2	2	D	1257-3	1257	3	NA	4
13-1257_S03_D3_06b3d777625f07aaa2ac717597886be8	7/30/17	8/3/17	SanFrancisco California	58	Female	Non-Hispanic White	171	63	30		NR	NR	NR	NR	NR	NR	NR	NR	Age 55 - 65, BMI 25 - 30	11	D3	3	D	1257-3	1257	3	NA	5
13-1257_S03_E1_2d1a3c6ec15eb9c7ed0126a0a7a35bc9	8/4/17	8/8/17	SanFrancisco California	50	Male	Non-Hispanic White	155	69	23		NR	NR	NR	NR	NR	NR	NR	NR	Age 45 - 55, BMI 18 - 25	11	E1	1	E	1257-3	1257	3	NA	5
13-1257_S03_E2_238fd838346921a67644f1ad20f5cb4d	9/1/17	9/5/17	Other California	80	Female	Non-Hispanic White	135	61	26	NR	NR	NR	NR	NR	NR	NR	NR	NR	Age 75 - 120, BMI 25 - 30	11	E2	2	E	1257-3	1257	3	OLD	8
13-1257_S03_E3_253a51ce6fb8f18270673f9e71f787f6	7/30/17	8/3/17	SanFrancisco California	72	Male	Non-Hispanic Japanese	166	66	27		NR	NR	NR	NR	NR	NR	NR	NR	Age 65 - 75, BMI 25 - 30	11	E3	3	E	1257-3	1257	3	OLD	7
13-1257_S03_F1_cb3c3cf7f2375b4ccff828b082e23435	8/4/17	8/8/17	SanFrancisco California	34	Male	Non-Hispanic White	237	71	33		NR	NR	NR	NR	NR	NR	NR	NR	Age 25 - 35, BMI 30 - 35	11	F1	1	F	1257-3	1257	3	YOUNG	3
13-1257_S03_F2_0bd3b1d341aa3d878aaa74ea6cf8ddd2	8/4/17	8/8/17	SanFrancisco California	52	Male	Non-Hispanic White	228	71	32		NR	NR	NR	NR	NR	NR	NR	NR	Age 45 - 55, BMI 30 - 35	11	F2	2	F	1257-3	1257	3	NA	5
13-1257_S03_F3_e000737754c9456eac3ef39d14172f8b	7/28/17	8/1/17	SanFrancisco California	43	Female	Other Hispanic/Spanish White	285	68	43		NR	NR	NR	NR	NR	NR	NR	NR	Age 35 - 45, BMI 40 - 100	11	F3	3	F	1257-3	1257	3	NA	4
13-1257_S03_G1_7ceccb77f31fe967943b956eb8f5d422	8/4/17	8/8/17	Other California	41	Male	Non-Hispanic Black	150	67	24	NR	NR	NR	NR	NR	NR	NR	NR	NR	Age 35 - 45, BMI 18 - 25	11	G1	1	G	1257-3	1257	3	NA	4
13-1257_S03_G2_1e2b9cc0267375777eccab6dc45f23b6	NA	NA	NA	NA	NA	NA	NA	NA	NA	NA	NA	NA	NA	NA	NA	NA	NA	NA	NA	NA	NA	NA	NA	NA	NA	NA	NA	NA
13-1257_S03_G3_17717ae3d88f3436335daf53ccedf79d	9/14/17	9/18/17	SanFrancisco California	78	Female	Non-Hispanic White	149	62	27		NR	NR	NR	NR	NR	NR	NR	NR	Other Request	11	G3	3	G	1257-3	1257	3	OLD	7
13-1257_S03_H1_a607fd0b8933cb6590a4fc9d9e58340c	7/29/17	8/2/17	SanFrancisco California	29	Female	Non-Hispanic White	159	66	26		NR	NR	NR	NR	NR	NR	NR	NR	Age 25 - 35, BMI 25 - 30	11	H1	1	H	1257-3	1257	3	YOUNG	2
13-1257_S03_H2_957113e1456c0eed77c02a005f21a5c7	8/13/17	8/17/17	SanFrancisco California	47	Male	Other Hispanic/Spanish Some other race	252	70	36		NR	NR	NR	NR	NR	NR	NR	NR	Age 45 - 55, BMI 35 - 40	11	H2	2	H	1257-3	1257	3	NA	4
13-1257_S03_H3_b45b82444811d26baa885522734040b2	8/14/17	8/18/17	SanFrancisco California	79	Male	Non-Hispanic White	215	70	31		NR	NR	NR	NR	NR	NR	NR	NR	Age 75 - 120, BMI 30 - 35	11	H3	3	H	1257-3	1257	3	OLD	7
13-1257_S04_A1_1c6dcc50df87217d51784b2e40054f54	8/18/17	8/22/17	Other California	78	Female	Non-Hispanic White	220	68	33		NR	NR	NR	NR	NR	NR	NR	NR	Age 75 - 120, BMI 30 - 35	15	A1	1	A	1257-4	1257	4	OLD	7
13-1257_S04_A2_1f2976c50a55e8510b6b2582d86807fb	7/29/17	8/2/17	SanFrancisco California	37	Male	Non-Hispanic White	215	67	34		NR	NR	NR	NR	NR	NR	NR	NR	Age 35 - 45, BMI 30 - 35	15	A2	2	A	1257-4	1257	4	YOUNG	3
13-1257_S04_A3_ab374cbe53aac5d6174113b067fa843a	8/4/17	8/8/17	SanFrancisco California	59	Female	Non-Hispanic White	202	64	35		NR	NR	NR	NR	NR	NR	NR	NR	Age 55 - 65, BMI 30 - 35	15	A3	3	A	1257-4	1257	4	NA	5
13-1257_S04_B1_5fbbb12f8ec136e1909c30d9b3689bcf	NA	NA	NA	NA	NA	NA	NA	NA	NA	NA	NA	NA	NA	NA	NA	NA	NA	NA	NA	NA	NA	NA	NA	NA	NA	NA	NA	NA
13-1257_S04_B2_8788c521c03549b84a62c07508b67c2f	8/13/17	8/17/17	Other California	62	Male	Non-Hispanic White	265	72	36		NR	NR	NR	NR	NR	NR	NR	NR	Age 55 - 65, BMI 35 - 40	15	B2	2	B	1257-4	1257	4	NA	6
13-1257_S04_B3_a7fad47079885c85a6a6bb9f5c86cc50	8/5/17	8/9/17	SanFrancisco California	53	Female	Non-Hispanic White	270	66	44		NR	NR	NR	NR	NR	NR	NR	NR	Age 45 - 55, BMI 40 - 100	15	B3	3	B	1257-4	1257	4	NA	5
13-1257_S04_C1_fd59624597c85dc7e7377b83ac3e4d47	8/5/17	8/9/17	Other California	41	Male	Mexican White	179	69	26		NR	NR	NR	NR	NR	NR	NR	NR	Age 35 - 45, BMI 25 - 30	15	C1	1	C	1257-4	1257	4	NA	4
13-1257_S04_C2_44554b08d9feaf197d454027634e444e	8/6/17	8/10/17	SanFrancisco California	52	Female	Non-Hispanic White	236	67	37		NR	NR	NR	NR	NR	NR	NR	NR	Age 45 - 55, BMI 35 - 40	15	C2	2	C	1257-4	1257	4	NA	5
13-1257_S04_C3_a5cb459ea9f323aaf4db12065b5252d6	8/21/17	8/25/17	SanFrancisco California	37	Female	Other Hispanic/Spanish American Indian / Inuit	300	64	52		NR	NR	NR	NR	NR	NR	NR	NR	Age 35 - 45, BMI 40 - 100	15	C3	3	C	1257-4	1257	4	YOUNG	3
13-1257_S04_D1_48971826216573ec22aba3e2a7078022	NA	NA	NA	NA	NA	NA	NA	NA	NA	NA	NA	NA	NA	NA	NA	NA	NA	NA	NA	NA	NA	NA	NA	NA	NA	NA	NA	NA
13-1257_S04_D2_7a2d6fcd074c871b947120acf2d6e08c	9/11/17	9/15/17	SanFrancisco California	25	Male	Non-Hispanic White	200	71	28		NR	NR	NR	NR	NR	NR	NR	NR	Other Request	15	D2	2	D	1257-4	1257	4	YOUNG	2
13-1257_S04_D3_4596bdcffd90dadc13422c876420051e	7/28/17	8/1/17	Other California	29	Male	Non-Hispanic White	250	75	31		NR	NR	NR	NR	NR	NR	NR	NR	Age 25 - 35, BMI 30 - 35	15	D3	3	D	1257-4	1257	4	YOUNG	2
13-1257_S04_E1_021d67a4e94739bd6ff90b98de63c652	8/4/17	8/8/17	SanFrancisco California	81	Male	Non-Hispanic White	132	69	20		NR	NR	NR	NR	NR	NR	NR	NR	Age 75 - 120, BMI 18 - 25	15	E1	1	E	1257-4	1257	4	OLD	8
13-1257_S04_E2_5ea842dcdccc4956bf85008f09fc0c68	8/14/17	8/18/17	Other California	49	Male	Non-Hispanic White	240	71	34		NR	NR	NR	NR	NR	NR	NR	NR	Age 45 - 55, BMI 30 - 35	15	E2	2	E	1257-4	1257	4	NA	4
13-1257_S04_E3_8ecd99b2065890024e10eea0113eeb14	9/9/17	9/13/17	SanFrancisco California	26	Male	Non-Hispanic Filipino	341	68	52		NR	NR	NR	NR	NR	NR	NR	NR	Age 25 - 35, BMI 40 - 100	15	E3	3	E	1257-4	1257	4	YOUNG	2
13-1257_S04_F1_ff04bac1fec596aa399b07a553db8b39	8/14/17	8/18/17	Other California	68	Female	Non-Hispanic White	160	65	27		NR	NR	NR	NR	NR	NR	NR	NR	Age 65 - 75, BMI 25 - 30	15	F1	1	F	1257-4	1257	4	OLD	6
13-1257_S04_F2_11fa92805a20984061e9584df19663be	8/6/17	8/10/17	Other California	69	Female	Non-Hispanic White	188	66	30		NR	NR	NR	NR	NR	NR	NR	NR	Age 65 - 75, BMI 30 - 35	15	F2	2	F	1257-4	1257	4	OLD	6
13-1257_S04_F3_275e6283c4bb5a1f3c7d7a68d7b06cdd	NA	NA	NA	NA	NA	NA	NA	NA	NA	NA	NA	NA	NA	NA	NA	NA	NA	NA	NA	NA	NA	NA	NA	NA	NA	NA	NA	NA
13-1257_S04_G1_50351ac8748c19462838d23fa97c43cb	9/11/17	9/15/17	SanFrancisco California	29	Female	Non-Hispanic White	143	62	26		NR	NR	NR	NR	NR	NR	NR	NR	Other Request	15	G1	1	G	1257-4	1257	4	YOUNG	2
13-1257_S04_G2_911fd206dece55ee586b46f5d321e29b	8/6/17	8/10/17	SanFrancisco California	57	Male	Non-Hispanic White	313	72	42		NR	NR	NR	NR	NR	NR	NR	NR	Age 55 - 65, BMI 40 - 100	15	G2	2	G	1257-4	1257	4	NA	5
13-1257_S04_G3_14dccf8041769d823e80e2863ba7c652	8/6/17	8/10/17	Other California	54	Male	Non-Hispanic American Indian / Inuit	168	72	23		NR	NR	NR	NR	NR	NR	NR	NR	Age 45 - 55, BMI 18 - 25	15	G3	3	G	1257-4	1257	4	NA	5
13-1257_S04_H1_46ebb04e8b24bc212f571591a3a443dc	8/6/17	8/10/17	Other California	59	Female	Non-Hispanic White	150	67	24		NR	NR	NR	NR	NR	NR	NR	NR	Age 55 - 65, BMI 18 - 25	15	H1	1	H	1257-4	1257	4	NA	5
13-1257_S04_H2_85ec291b749193a57b43a45ebd074d80	7/29/17	8/2/17	SanFrancisco California	41	Male	Non-Hispanic White	168	73	22		NR	NR	NR	NR	NR	NR	NR	NR	Age 35 - 45, BMI 18 - 25	15	H2	2	H	1257-4	1257	4	NA	4
13-1257_S04_H3_612b3e11ada521ca524e19c123c6b302	8/5/17	8/9/17	Other California	28	Female	Non-Hispanic White	150	62	27		NR	NR	NR	NR	NR	NR	NR	NR	Age 25 - 35, BMI 25 - 30	15	H3	3	H	1257-4	1257	4	YOUNG	2
13-1257_S05_A1_2b20b38a9d8c07ec0bb8eb1980fc7ba8	8/14/17	8/18/17	SanFrancisco California	50	Female	Mexican White	180	59	36	NR	NR	NR	NR	NR	NR	NR	NR	NR	Age 45 - 55, BMI 35 - 40	10	A1	1	A	1257-5	1257	5	NA	5
13-1257_S05_A2_326cab1485044a5b0463a6948e0d3279	8/18/17	8/22/17	SanFrancisco California	29	Female	Non-Hispanic White	246	68	37	NR	NR	NR	NR	NR	NR	NR	NR	NR	Age 25 - 35, BMI 35 - 40	10	A2	2	A	1257-5	1257	5	YOUNG	2
13-1257_S05_A3_327c5aca88e5fe53dbc412554ac197b3	8/14/17	8/18/17	Other California	71	Male	Non-Hispanic White	275	71	38		NR	NR	NR	NR	NR	NR	NR	NR	Age 65 - 75, BMI 35 - 40	10	A3	3	A	1257-5	1257	5	OLD	7
13-1257_S05_B1_1701073ddefbde09feffde0761df62eb	7/29/17	8/2/17	SanFrancisco California	69	Male	Non-Hispanic White	200	74	26		NR	NR	NR	NR	NR	NR	NR	NR	Age 65 - 75, BMI 25 - 30	10	B1	1	B	1257-5	1257	5	OLD	6
13-1257_S05_B2_eb03889b4d1926c3130b34f88b0768b7	7/29/17	8/2/17	SanFrancisco California	63	Male	Non-Hispanic White	230	71	32		NR	NR	NR	NR	NR	NR	NR	NR	Age 55 - 65, BMI 30 - 35	10	B2	2	B	1257-5	1257	5	NA	6
13-1257_S05_B3_1f02817c889d28128e636138d4c5c821	8/18/17	8/22/17	Other California	73	Female	Non-Hispanic White	210	66	34		NR	NR	NR	NR	NR	NR	NR	NR	Age 65 - 75, BMI 30 - 35	10	B3	3	B	1257-5	1257	5	OLD	7
13-1257_S05_C1_7c011125d8eafcd9d88ddffafdd6c4ff	7/28/17	8/1/17	SanFrancisco California	42	Female	Non-Hispanic Korean	140	64	24	NR	NR	NR	NR	NR	NR	NR	NR	NR	Age 35 - 45, BMI 18 - 25	10	C1	1	C	1257-5	1257	5	NA	4
13-1257_S05_C2_f06b352362657c9d38fc159ce6dd3cc7	7/29/17	8/2/17	SanFrancisco California	63	Male	Non-Hispanic White	185	71	26		NR	NR	NR	NR	NR	NR	NR	NR	Age 55 - 65, BMI 25 - 30	10	C2	2	C	1257-5	1257	5	NA	6
13-1257_S05_C3_8c6f62bb2f6856bdd344b271cffbe5c5	8/5/17	8/9/17	Other California	79	Male	Non-Hispanic White	209	68	32		NR	NR	NR	NR	NR	NR	NR	NR	Age 75 - 120, BMI 30 - 35	10	C3	3	C	1257-5	1257	5	OLD	7
13-1257_S05_D1_5ad1d9a89ff4c5a1b78e2bb5106b5c90	9/11/17	9/15/17	Other California	34	Male	Non-Hispanic White	185	71	26		NR	NR	NR	NR	NR	NR	NR	NR	Other Request	10	D1	1	D	1257-5	1257	5	YOUNG	3
13-1257_S05_D2_c56418fa0a9d16ed2d11ceb2e2130389	8/6/17	8/10/17	Other California	79	Male	Non-Hispanic White	180	68	27		NR	NR	NR	NR	NR	NR	NR	NR	Age 75 - 120, BMI 25 - 30	10	D2	2	D	1257-5	1257	5	OLD	7
13-1257_S05_D3_9d8b6889a2472d8496000e36a3e1c6a5	9/10/17	9/14/17	Other California	78	Male	Non-Hispanic White	223	74	29		NR	NR	NR	NR	NR	NR	NR	NR	Other Request	10	D3	3	D	1257-5	1257	5	OLD	7
13-1257_S05_E1_dcf3ffce899fa2b657ca969848139b4d	NA	NA	NA	NA	NA	NA	NA	NA	NA	NA	NA	NA	NA	NA	NA	NA	NA	NA	NA	NA	NA	NA	NA	NA	NA	NA	NA	NA
13-1257_S05_E2_61bf01299a7292d0350e9d6b20c3c0ad	8/14/17	8/18/17	Other California	69	Male	Non-Hispanic White	155	70	22		NR	NR	NR	NR	NR	NR	NR	NR	Age 65 - 75, BMI 18 - 25	10	E2	2	E	1257-5	1257	5	OLD	6
13-1257_S05_E3_180a1ebb89cdcef821fb113061c9f34c	NA	NA	NA	NA	NA	NA	NA	NA	NA	NA	NA	NA	NA	NA	NA	NA	NA	NA	NA	NA	NA	NA	NA	NA	NA	NA	NA	NA
13-1257_S05_F1_7d6dfb5da91bfcbb817858fe9cd5a1d4	8/21/17	8/25/17	Other California	31	Female	Non-Hispanic White	315	65	52		NR	NR	NR	NR	NR	NR	NR	NR	Age 25 - 35, BMI 40 - 100	10	F1	1	F	1257-5	1257	5	YOUNG	3
13-1257_S05_F2_d91a7f4c5b9b08fb4c458afb96495fbb	8/5/17	8/9/17	Other California	42	Female	Mexican White	172	66	28		NR	NR	NR	NR	NR	NR	NR	NR	Age 35 - 45, BMI 25 - 30	10	F2	2	F	1257-5	1257	5	NA	4
13-1257_S05_F3_5d86a63f575c1b5dddf3b9ad584eb40c	7/29/17	8/2/17	Other California	52	Male	Non-Hispanic White	200	71	28		NR	NR	NR	NR	NR	NR	NR	NR	Age 45 - 55, BMI 25 - 30	10	F3	3	F	1257-5	1257	5	NA	5
13-1257_S05_G1_986ef670c475f87ceda60fc8eeb00155	8/14/17	8/18/17	Other California	36	Male	Mexican White	260	68	40	NR	NR	NR	NR	NR	NR	NR	NR	NR	Age 35 - 45, BMI 40 - 100	10	G1	1	G	1257-5	1257	5	YOUNG	3
13-1257_S05_G2_fdd24916d0efa6f0aff6967d3556af6c	8/18/17	8/22/17	SanFrancisco California	38	Female	Non-Hispanic White	236	66	38	NR	NR	NR	NR	NR	NR	NR	NR	NR	Age 35 - 45, BMI 35 - 40	10	G2	2	G	1257-5	1257	5	YOUNG	3
13-1257_S05_G3_79ccba9a3cd3dbbc4e40bc1c98f3fd44	7/30/17	8/3/17	Other California	35	Female	Mexican Some other race	171	65	28		NR	NR	NR	NR	NR	NR	NR	NR	Age 25 - 35, BMI 25 - 30	10	G3	3	G	1257-5	1257	5	YOUNG	3
13-1257_S05_H1_446ee9a68f9478c8a5e83d6485d015d9	NA	NA	NA	NA	NA	NA	NA	NA	NA	NA	NA	NA	NA	NA	NA	NA	NA	NA	NA	NA	NA	NA	NA	NA	NA	NA	NA	NA
13-1257_S05_H2_1e88cfa8bc89b8ce28a12d81a77ba65b	7/28/17	8/1/17	SanFrancisco California	52	Male	Non-Hispanic White	218	69	32		NR	NR	NR	NR	NR	NR	NR	NR	Age 45 - 55, BMI 30 - 35	10	H2	2	H	1257-5	1257	5	NA	5
13-1257_S05_H3_4cd770c167fb2d428a1dd7da07283999	7/28/17	8/1/17	Other California	26	Male	Non-Hispanic White	185	72	25		NR	NR	NR	NR	NR	NR	NR	NR	Age 25 - 35, BMI 18 - 25	10	H3	3	H	1257-5	1257	5	YOUNG	2
13-1257_S06_A1_773fe982bc80c19fe79ff6b657f93413	7/29/17	8/2/17	SanFrancisco California	48	Male	Non-Hispanic White	175	72	24		NR	NR	NR	NR	NR	NR	NR	NR	Age 45 - 55, BMI 18 - 25	21	A1	1	A	1257-6	1257	6	NA	4
13-1257_S06_A2_db6f6ba8b156e516803105067b5f0837	8/11/17	8/15/17	SanFrancisco California	57	Female	Non-Hispanic White	240	68	36		NR	NR	NR	NR	NR	NR	NR	NR	Age 55 - 65, BMI 35 - 40	21	A2	2	A	1257-6	1257	6	NA	5
13-1257_S06_A3_d3a28b121d54f5971b19f9495238144d	8/14/17	8/18/17	Other California	28	Female	Non-Hispanic White	240	68	36	NR	NR	NR	NR	NR	NR	NR	NR	NR	Age 25 - 35, BMI 35 - 40	21	A3	3	A	1257-6	1257	6	YOUNG	2
13-1257_S06_B1_558b10927619407bf6be85f02e9a25ac	8/13/17	8/17/17	SanFrancisco California	66	Female	Non-Hispanic White	321	65	53		NR	NR	NR	NR	NR	NR	NR	NR	Age 65 - 75, BMI 40 - 100	21	B1	1	B	1257-6	1257	6	OLD	6
13-1257_S06_B2_080346c267bf8edb5b8f39a98d42cb39	7/28/17	8/1/17	SanFrancisco California	34	Male	Non-Hispanic White	215	70	31		NR	NR	NR	NR	NR	NR	NR	NR	Age 25 - 35, BMI 30 - 35	21	B2	2	B	1257-6	1257	6	YOUNG	3
13-1257_S06_B3_6e6b33620b61375ea5899cb86900befa	7/30/17	8/3/17	Other California	53	Female	Non-Hispanic White	245	66	40		NR	NR	NR	NR	NR	NR	NR	NR	Age 45 - 55, BMI 35 - 40	21	B3	3	B	1257-6	1257	6	NA	5
13-1257_S06_C1_ed9c0a083dfd326fe041a77dff8695a6	7/28/17	8/1/17	SanFrancisco California	25	Female	Other Hispanic/Spanish Some other race	160	65	27		NR	NR	NR	NR	NR	NR	NR	NR	Age 25 - 35, BMI 25 - 30	21	C1	1	C	1257-6	1257	6	YOUNG	2
13-1257_S06_C2_7424a0509b46eb079ab87ee64ada3bff	8/19/17	8/23/17	SanFrancisco California	55	Male	Non-Hispanic White	305	70	44		NR	NR	NR	NR	NR	NR	NR	NR	Age 45 - 55, BMI 40 - 100	21	C2	2	C	1257-6	1257	6	NA	5
13-1257_S06_C3_1fda033886a3a9fee4f5985b456ce958	7/29/17	8/2/17	SanFrancisco California	60	Female	Other Hispanic/Spanish Some other race	193	65	32		NR	NR	NR	NR	NR	NR	NR	NR	Age 55 - 65, BMI 30 - 35	21	C3	3	C	1257-6	1257	6	NA	6
13-1257_S06_D1_1f7a091c1c3220b1b8a57c3d7945b6f6	8/5/17	8/9/17	Other California	40	Male	Non-Hispanic White	206	72	28		NR	NR	NR	NR	NR	NR	NR	NR	Age 35 - 45, BMI 25 - 30	21	D1	1	D	1257-6	1257	6	NA	4
13-1257_S06_D2_b4e10e615bde92ff8080c051d20c80ee	8/5/17	8/9/17	SanFrancisco California	76	Male	Non-Hispanic White	247	71	34		NR	NR	NR	NR	NR	NR	NR	NR	Age 75 - 120, BMI 30 - 35	21	D2	2	D	1257-6	1257	6	OLD	7
13-1257_S06_D3_c61b15c701c876a7d431f3c128a2dd26	NA	NA	NA	NA	NA	NA	NA	NA	NA	NA	NA	NA	NA	NA	NA	NA	NA	NA	NA	NA	NA	NA	NA	NA	NA	NA	NA	NA
13-1257_S06_E1_1fb3a1a109f7dcb69cd84c3bdc7cff36	NA	NA	NA	NA	NA	NA	NA	NA	NA	NA	NA	NA	NA	NA	NA	NA	NA	NA	NA	NA	NA	NA	NA	NA	NA	NA	NA	NA
13-1257_S06_E2_b5b5cf7e06d8878e13a89d9cf124fb71	8/5/17	8/9/17	Other California	43	Male	Non-Hispanic White	215	68	33		NR	NR	NR	NR	NR	NR	NR	NR	Age 35 - 45, BMI 30 - 35	21	E2	2	E	1257-6	1257	6	NA	4
13-1257_S06_E3_e9e8a1f13bb407df47020528436b78da	8/13/17	8/17/17	Other California	78	Female	Non-Hispanic White	148	66	24		NR	NR	NR	NR	NR	NR	NR	NR	Age 75 - 120, BMI 18 - 25	21	E3	3	E	1257-6	1257	6	OLD	7
13-1257_S06_F1_220d690ae154bfe9a563291680701499	8/13/17	8/17/17	Other California	42	Female	Mexican White	296	65	49	NR	NR	NR	NR	NR	NR	NR	NR	NR	Age 35 - 45, BMI 40 - 100	21	F1	1	F	1257-6	1257	6	NA	4
13-1257_S06_F2_ca3a1a7eb8b5159ee6112c397e9579cd	8/12/17	8/16/17	Other California	52	Female	Mexican White	161	64	28		NR	NR	NR	NR	NR	NR	NR	NR	Age 45 - 55, BMI 25 - 30	21	F2	2	F	1257-6	1257	6	NA	5
13-1257_S06_F3_d3d024b8926e64be5ad699fbd5de1178	8/5/17	8/9/17	Other California	71	Female	Non-Hispanic White	120	62	22		NR	NR	NR	NR	NR	NR	NR	NR	Age 65 - 75, BMI 18 - 25	21	F3	3	F	1257-6	1257	6	OLD	7
13-1257_S06_G1_ed33715248e7df70f95bd8cfd9a6e1a9	8/4/17	8/8/17	SanFrancisco California	59	Female	Non-Hispanic White	118	64	20		NR	NR	NR	NR	NR	NR	NR	NR	Age 55 - 65, BMI 18 - 25	21	G1	1	G	1257-6	1257	6	NA	5
13-1257_S06_G2_933d46d5d88a95375f5c6b4c02a2926b	8/5/17	8/9/17	Other California	29	Female	Non-Hispanic White	286	70	41		NR	NR	NR	NR	NR	NR	NR	NR	Age 25 - 35, BMI 40 - 100	21	G2	2	G	1257-6	1257	6	YOUNG	2
13-1257_S06_G3_ffa1fe3a4efeafc1ea33879dfb8d1446	9/11/17	9/15/17	Other California	78	Male	Non-Hispanic White	183	71	26		NR	NR	NR	NR	NR	NR	NR	NR	Other Request	21	G3	3	G	1257-6	1257	6	OLD	7
13-1257_S06_H1_69414f9eed4709c775fbda86a1548158	9/11/17	9/15/17	SanFrancisco California	24	Male	Other Hispanic/Spanish Chinese	144	68	22		NR	NR	NR	NR	NR	NR	NR	NR	Other Request	21	H1	1	H	1257-6	1257	6	YOUNG	2
13-1257_S06_H2_531168005ef406807513bf1faa217d55	8/13/17	8/17/17	Other California	74	Female	Non-Hispanic White	176	61	33	NR	NR	NR	NR	NR	NR	NR	NR	NR	Age 65 - 75, BMI 30 - 35	21	H2	2	H	1257-6	1257	6	OLD	7
13-1257_S06_H3_e0881d899056644c6cec3cd861187eff	8/14/17	8/18/17	Other California	57	Male	Non-Hispanic White	280	70	40		NR	NR	NR	NR	NR	NR	NR	NR	Age 55 - 65, BMI 40 - 100	21	H3	3	H	1257-6	1257	6	NA	5
13-1257_S07_A1_8445d0fdcc11d66b347b3342b8f3b246	9/11/17	9/15/17	Other California	25	Female	Mexican White	213	68	32		NR	NR	NR	NR	NR	NR	NR	NR	Other Request	18	A1	1	A	1257-7	1257	7	YOUNG	2
13-1257_S07_A2_b8ab05a95b61c32a918f4a28aed3b798	8/19/17	8/23/17	Other California	54	Female	Non-Hispanic White	220	67	34		NR	NR	NR	NR	NR	NR	NR	NR	Age 45 - 55, BMI 30 - 35	18	A2	2	A	1257-7	1257	7	NA	5
13-1257_S07_A3_34d1bd1b54e4be47d59b6a98a7b959d4	8/13/17	8/17/17	Other California	85	Female	Non-Hispanic White	129	64	22		NR	NR	NR	NR	NR	NR	NR	NR	Age 75 - 120, BMI 18 - 25	18	A3	3	A	1257-7	1257	7	OLD	8
13-1257_S07_B1_b173dfc83cea43a55c811abdd9d4fa15	8/6/17	8/10/17	SanFrancisco California	28	Female	Non-Hispanic White	210	65	35	NR	NR	NR	NR	NR	NR	NR	NR	NR	Age 25 - 35, BMI 30 - 35	18	B1	1	B	1257-7	1257	7	YOUNG	2
13-1257_S07_B2_ff319020da5af3208a0343474567460c	8/18/17	8/22/17	SanFrancisco California	30	Female	Non-Hispanic White	285	62	52		NR	NR	NR	NR	NR	NR	NR	NR	Age 25 - 35, BMI 40 - 100	18	B2	2	B	1257-7	1257	7	YOUNG	3
13-1257_S07_B3_1c8041338dff2bcc50272932a9811a87	8/5/17	8/9/17	Other California	37	Male	Non-Hispanic White	250	74	32		NR	NR	NR	NR	NR	NR	NR	NR	Age 35 - 45, BMI 30 - 35	18	B3	3	B	1257-7	1257	7	YOUNG	3
13-1257_S07_C1_9b18dc43e4ab692f378b754723ceb4ce	8/11/17	8/15/17	Other California	56	Male	Non-Hispanic White	152	70	22		NR	NR	NR	NR	NR	NR	NR	NR	Age 55 - 65, BMI 18 - 25	18	C1	1	C	1257-7	1257	7	NA	5
13-1257_S07_C2_5295a2fd7c1407a766dd5bafc8e84e92	9/11/17	9/15/17	SanFrancisco California	24	Female	Non-Hispanic White	131	66	21		NR	NR	NR	NR	NR	NR	NR	NR	Other Request	18	C2	2	C	1257-7	1257	7	YOUNG	2
13-1257_S07_C3_6dbf039785ee734de5dfc7177e3e3ac5	8/5/17	8/9/17	SanFrancisco California	49	Female	Non-Hispanic Vietnamese	200	62	37		NR	NR	NR	NR	NR	NR	NR	NR	Age 45 - 55, BMI 35 - 40	18	C3	3	C	1257-7	1257	7	NA	4
13-1257_S07_D1_d6b4beae53f6950052c74b64b7d0827d	8/11/17	8/15/17	SanFrancisco California	80	Male	Non-Hispanic White	245	67	38		NR	NR	NR	NR	NR	NR	NR	NR	Age 75 - 120, BMI 35 - 40	18	D1	1	D	1257-7	1257	7	OLD	8
13-1257_S07_D2_208925eb32f2be32562dc0e3de436d8d	7/29/17	8/2/17	SanFrancisco California	31	Male	Non-Hispanic White	223	74	29		NR	NR	NR	NR	NR	NR	NR	NR	Age 25 - 35, BMI 25 - 30	18	D2	2	D	1257-7	1257	7	YOUNG	3
13-1257_S07_D3_3856c21e3285fc6141ac5f23211eb005	8/6/17	8/10/17	SanFrancisco California	66	Female	Non-Hispanic White	145	63	26		NR	NR	NR	NR	NR	NR	NR	NR	Age 65 - 75, BMI 25 - 30	18	D3	3	D	1257-7	1257	7	OLD	6
13-1257_S07_E1_0a2add64c3b5560b5043fff2e5dea4d2	NA	NA	NA	NA	NA	NA	NA	NA	NA	NA	NA	NA	NA	NA	NA	NA	NA	NA	NA	NA	NA	NA	NA	NA	NA	NA	NA	NA
13-1257_S07_E2_7dda022efa01313c644d52df2c5ef688	8/11/17	8/15/17	SanFrancisco California	67	Male	Non-Hispanic White	240	73	32		NR	NR	NR	NR	NR	NR	NR	NR	Age 65 - 75, BMI 30 - 35	18	E2	2	E	1257-7	1257	7	OLD	6
13-1257_S07_E3_f17f0a13bdda20b1ff93e85692afa5cb	9/11/17	9/15/17	Other California	81	Female	Non-Hispanic White	177	63	31		NR	NR	NR	NR	NR	NR	NR	NR	Age 75 - 120, BMI 30 - 35	18	E3	3	E	1257-7	1257	7	OLD	8
13-1257_S07_F1_f910a00c9221743b35ba68280851e930	8/5/17	8/9/17	Other California	64	Male	Non-Hispanic White	219	69	32		NR	NR	NR	NR	NR	NR	NR	NR	Age 55 - 65, BMI 30 - 35	18	F1	1	F	1257-7	1257	7	NA	6
13-1257_S07_F2_4854b8196cb76586d0d244add87fb584	8/11/17	8/15/17	Other California	52	Female	Non-Hispanic White	118	64	20		NR	NR	NR	NR	NR	NR	NR	NR	Age 45 - 55, BMI 18 - 25	18	F2	2	F	1257-7	1257	7	NA	5
13-1257_S07_F3_58889a6d52aeaac1b0bbc6952e446cd7	NA	NA	NA	NA	NA	NA	NA	NA	NA	NA	NA	NA	NA	NA	NA	NA	NA	NA	NA	NA	NA	NA	NA	NA	NA	NA	NA	NA
13-1257_S07_G1_45c34ec605e9bc8518d44300a68c0eb7	8/5/17	8/9/17	SanFrancisco California	36	Female	Other Hispanic/Spanish Some other race	155	65	26		NR	NR	NR	NR	NR	NR	NR	NR	Age 35 - 45, BMI 25 - 30	18	G1	1	G	1257-7	1257	7	YOUNG	3
13-1257_S07_G2_56a228c47bcf319cb546dcc38c624b2a	8/5/17	8/9/17	Other California	45	Female	Non-Hispanic White	280	67	44		NR	NR	NR	NR	NR	NR	NR	NR	Age 35 - 45, BMI 40 - 100	18	G2	2	G	1257-7	1257	7	NA	4
13-1257_S07_G3_ecf975295afd8767a2f13f2a03fe36c7	8/13/17	8/17/17	SanFrancisco California	51	Male	Non-Hispanic White	234	59	47		NR	NR	NR	NR	NR	NR	NR	NR	Age 45 - 55, BMI 40 - 100	18	G3	3	G	1257-7	1257	7	NA	5
13-1257_S07_H1_ea5f257d29dd3f36c3c273c8847c6487	8/14/17	8/18/17	Other California	65	Female	Non-Hispanic White	226	67	35		NR	NR	NR	NR	NR	NR	NR	NR	Age 55 - 65, BMI 35 - 40	18	H1	1	H	1257-7	1257	7	NA	6
13-1257_S07_H2_42a5bec6627c37907f09c37fe95e0eae	7/28/17	8/1/17	SanFrancisco California	43	Male	Non-Hispanic White	190	73	25	NR	NR	NR	NR	NR	NR	NR	NR	NR	Age 35 - 45, BMI 18 - 25	18	H2	2	H	1257-7	1257	7	NA	4
13-1257_S07_H3_20adff0449eb6cb4c35e62dbb9b9305e	8/19/17	8/23/17	Other California	61	Male	Mexican White	310	67	48		NR	NR	NR	NR	NR	NR	NR	NR	Age 55 - 65, BMI 40 - 100	18	H3	3	H	1257-7	1257	7	NA	6
13-1257_S08_A1_d9314bcc4dde15cd8c95a90cf39e8df0	7/30/17	8/3/17	Other California	39	Female	Mexican Some other race	215	66	35		NR	NR	NR	NR	NR	NR	NR	NR	Age 35 - 45, BMI 30 - 35	3	A1	1	A	1257-8	1257	8	YOUNG	3
13-1257_S08_A2_58109312f57000d54bf018c2563a9997	7/28/17	8/1/17	Other California	29	Female	Non-Hispanic White	120	63	21		NR	NR	NR	NR	NR	NR	NR	NR	Age 25 - 35, BMI 18 - 25	3	A2	2	A	1257-8	1257	8	YOUNG	2
13-1257_S08_A3_4cc8d6713b4803ad8c240a24a8489a96	8/4/17	8/8/17	Other California	30	Male	Mexican Some other race	297	73	39		NR	NR	NR	NR	NR	NR	NR	NR	Age 25 - 35, BMI 35 - 40	3	A3	3	A	1257-8	1257	8	YOUNG	3
13-1257_S08_B1_299faa1e23eab9bd223ddfcc10217bba	7/29/17	8/2/17	Other California	59	Male	Non-Hispanic White	180	70	26		NR	NR	NR	NR	NR	NR	NR	NR	Age 55 - 65, BMI 25 - 30	3	B1	1	B	1257-8	1257	8	NA	5
13-1257_S08_B2_a71d519d358176564d5a12acaf0c101a	8/5/17	8/9/17	Other California	49	Male	Non-Hispanic White	198	67	31		NR	NR	NR	NR	NR	NR	NR	NR	Age 45 - 55, BMI 30 - 35	3	B2	2	B	1257-8	1257	8	NA	4
13-1257_S08_B3_b3d5a25a9a335a1a2318b21bad8abb30	NA	NA	NA	NA	NA	NA	NA	NA	NA	NA	NA	NA	NA	NA	NA	NA	NA	NA	NA	NA	NA	NA	NA	NA	NA	NA	NA	NA
13-1257_S08_C1_45310d9d9dbba7ec2492ccb9006cdbdd	8/11/17	8/15/17	Other California	72	Female	Non-Hispanic White	147	62	27		NR	NR	NR	NR	NR	NR	NR	NR	Age 65 - 75, BMI 25 - 30	3	C1	1	C	1257-8	1257	8	OLD	7
13-1257_S08_C2_2b4d6b70cd02d7bfa24b7cce29a8bdfd	7/30/17	8/3/17	Other California	48	Male	Non-Hispanic American Indian / Inuit	307	72	42		NR	NR	NR	NR	NR	NR	NR	NR	Age 45 - 55, BMI 40 - 100	3	C2	2	C	1257-8	1257	8	NA	4
13-1257_S08_C3_22f2b533af36841db673042d8d3e82b7	9/11/17	9/15/17	Other California	46	Female	Non-Hispanic White	175	68	27	NR	NR	NR	NR	NR	NR	NR	NR	NR	Other Request	3	C3	3	C	1257-8	1257	8	NA	4
13-1257_S08_D1_8fe594d52c2fdc55dfaa6c97a7ae2dd5	7/29/17	8/2/17	SanFrancisco California	58	Female	Non-Hispanic White	183	63	32		NR	NR	NR	NR	NR	NR	NR	NR	Age 55 - 65, BMI 30 - 35	3	D1	1	D	1257-8	1257	8	NA	5
13-1257_S08_D2_ba5715018e7f3f93f55a6b9e83bfaf74	8/4/17	8/8/17	SanFrancisco California	81	Male	Non-Hispanic Filipino	175	69	26		NR	NR	NR	NR	NR	NR	NR	NR	Age 75 - 120, BMI 25 - 30	3	D2	2	D	1257-8	1257	8	OLD	8
13-1257_S08_D3_513bbd921893c2ab7b09f025bfcf9682	NA	NA	NA	NA	NA	NA	NA	NA	NA	NA	NA	NA	NA	NA	NA	NA	NA	NA	NA	NA	NA	NA	NA	NA	NA	NA	NA	NA
13-1257_S08_E1_007451787bf63d81b468f587cc73ad4c	8/14/17	8/18/17	SanFrancisco California	40	Male	Non-Hispanic White	298	69	44		NR	NR	NR	NR	NR	NR	NR	NR	Age 35 - 45, BMI 40 - 100	3	E1	1	E	1257-8	1257	8	NA	4
13-1257_S08_E2_66e79d38b0cd5dfc06b805713146960c	8/13/17	8/17/17	Other California	68	Male	Non-Hispanic Chinese	161	71	22		NR	NR	NR	NR	NR	NR	NR	NR	Age 65 - 75, BMI 18 - 25	3	E2	2	E	1257-8	1257	8	OLD	6
13-1257_S08_E3_e882813a84af524e7181c88f0d675216	7/30/17	8/3/17	SanFrancisco California	77	Female	Non-Hispanic White	183	63	32		NR	NR	NR	NR	NR	NR	NR	NR	Age 75 - 120, BMI 30 - 35	3	E3	3	E	1257-8	1257	8	OLD	7
13-1257_S08_F1_82b5d5ffd40b48287d8a2e75f233c418	8/4/17	8/8/17	Other California	38	Male	Non-Hispanic White	230	67	36		NR	NR	NR	NR	NR	NR	NR	NR	Age 35 - 45, BMI 35 - 40	3	F1	1	F	1257-8	1257	8	YOUNG	3
13-1257_S08_F2_e40fb0bbf14b4c8542992ad519e7b72f	8/14/17	8/18/17	SanFrancisco California	82	Female	Non-Hispanic White	142	67	22	NR	NR	NR	NR	NR	NR	NR	NR	NR	Age 75 - 120, BMI 18 - 25	3	F2	2	F	1257-8	1257	8	OLD	8
13-1257_S08_F3_401aa386f89fbb1fb7d856919f2f9c1f	NA	NA	NA	NA	NA	NA	NA	NA	NA	NA	NA	NA	NA	NA	NA	NA	NA	NA	NA	NA	NA	NA	NA	NA	NA	NA	NA	NA
13-1257_S08_G1_919c945279d18a3c80974ad8da542643	8/28/17	9/1/17	Other California	66	Male	Non-Hispanic White	238	68	36		NR	NR	NR	NR	NR	NR	NR	NR	Age 65 - 75, BMI 35 - 40	3	G1	1	G	1257-8	1257	8	OLD	6
13-1257_S08_G2_439e2edb17be88feb11e08fde2fabedc	8/13/17	8/17/17	Other California	60	Female	Non-Hispanic White	238	64	41		NR	NR	NR	NR	NR	NR	NR	NR	Age 55 - 65, BMI 40 - 100	3	G2	2	G	1257-8	1257	8	NA	6
13-1257_S08_G3_8bb40baf90682a3d8d1cae7d454833d1	7/30/17	8/3/17	SanFrancisco California	58	Female	Non-Hispanic White	111	63	20		NR	NR	NR	NR	NR	NR	NR	NR	Age 55 - 65, BMI 18 - 25	3	G3	3	G	1257-8	1257	8	NA	5
13-1257_S08_H1_937c7fb9d53a94b91f9b14adff373749	7/29/17	8/2/17	SanFrancisco California	31	Male	Other Hispanic/Spanish White	212	72	29		NR	NR	NR	NR	NR	NR	NR	NR	Age 25 - 35, BMI 25 - 30	3	H1	1	H	1257-8	1257	8	YOUNG	3
13-1257_S08_H2_0d3358c0153f4b092ddf9e2743b51f0a	8/4/17	8/8/17	SanFrancisco California	55	Female	Non-Hispanic White	155	65	26		NR	NR	NR	NR	NR	NR	NR	NR	Age 45 - 55, BMI 25 - 30	3	H2	2	H	1257-8	1257	8	NA	5
13-1257_S08_H3_19d0d8237b50ba1a12c982dcb25b4c61	8/5/17	8/9/17	Other California	43	Male	Non-Hispanic White	182	71	25		NR	NR	NR	NR	NR	NR	NR	NR	Age 35 - 45, BMI 18 - 25	3	H3	3	H	1257-8	1257	8	NA	4
13-1257_S09_A1_3c209a4e92d87eac2de27391eb122a36	8/6/17	8/10/17	SanFrancisco California	49	Male	Non-Hispanic White	290	74	37		NR	NR	NR	NR	NR	NR	NR	NR	Age 45 - 55, BMI 35 - 40	19	A1	1	A	1257-9	1257	9	NA	4
13-1257_S09_A2_96807d08b48765fba1b5243742b883d9	8/6/17	8/10/17	Other California	48	Male	Non-Hispanic White	206	76	25		NR	NR	NR	NR	NR	NR	NR	NR	Age 45 - 55, BMI 18 - 25	19	A2	2	A	1257-9	1257	9	NA	4
13-1257_S09_A3_2f1727d9f6bbb9a08e2e2e9c1b40be1c	8/6/17	8/10/17	Other California	36	Female	Non-Hispanic White	175	67	27		NR	NR	NR	NR	NR	NR	NR	NR	Age 35 - 45, BMI 25 - 30	19	A3	3	A	1257-9	1257	9	YOUNG	3
13-1257_S09_B1_89fea2a7c3d0e2f81a881c4a6ad25252	7/29/17	8/2/17	SanFrancisco California	29	Female	Non-Hispanic White	230	65	38		NR	NR	NR	NR	NR	NR	NR	NR	Age 25 - 35, BMI 35 - 40	19	B1	1	B	1257-9	1257	9	YOUNG	2
13-1257_S09_B2_746dd0e16faa11049be90b23e16d0c04	9/1/17	9/5/17	SanFrancisco California	75	Male	Non-Hispanic White	310	69	46		NR	NR	NR	NR	NR	NR	NR	NR	Age 65 - 75, BMI 40 - 100	19	B2	2	B	1257-9	1257	9	OLD	7
13-1257_S09_B3_13edf073c25a404af174222f94010ee3	9/11/17	9/15/17	Other California	38	Female	Non-Hispanic White	129	64	22		NR	NR	NR	NR	NR	NR	NR	NR	Other Request	19	B3	3	B	1257-9	1257	9	YOUNG	3
13-1257_S09_C1_c9a3bf95f97eaf8b18642665abd74199	7/28/17	8/1/17	SanFrancisco California	49	Male	Non-Hispanic White	213	71	30		NR	NR	NR	NR	NR	NR	NR	NR	Age 45 - 55, BMI 25 - 30	19	C1	1	C	1257-9	1257	9	NA	4
13-1257_S09_C2_12cd18968767aed25c3336a49c55d3b1	8/6/17	8/10/17	SanFrancisco California	68	Female	Non-Hispanic White	218	66	35	NR	NR	NR	NR	NR	NR	NR	NR	NR	Age 65 - 75, BMI 30 - 35	19	C2	2	C	1257-9	1257	9	OLD	6
13-1257_S09_C3_9b2ab09c93fa3d5f067674dc45f52c88	7/28/17	8/1/17	Other California	29	Male	Mexican White	170	65	28		NR	NR	NR	NR	NR	NR	NR	NR	Age 25 - 35, BMI 25 - 30	19	C3	3	C	1257-9	1257	9	YOUNG	2
13-1257_S09_D1_6fe2e79df96561d1459ba0362c124946	8/13/17	8/17/17	Other California	56	Female	Non-Hispanic White	220	65	37		NR	NR	NR	NR	NR	NR	NR	NR	Age 55 - 65, BMI 35 - 40	19	D1	1	D	1257-9	1257	9	NA	5
13-1257_S09_D2_25005494b2f02548c9ac928537cddf4e	8/14/17	8/18/17	Other California	46	Male	Non-Hispanic White	248	64	43		NR	NR	NR	NR	NR	NR	NR	NR	Age 45 - 55, BMI 40 - 100	19	D2	2	D	1257-9	1257	9	NA	4
13-1257_S09_D3_a021c7396161100e8caf563777f770d7	8/14/17	8/18/17	SanFrancisco California	58	Female	Non-Hispanic White	213	60	42	NR	NR	NR	NR	NR	NR	NR	NR	NR	Age 55 - 65, BMI 40 - 100	19	D3	3	D	1257-9	1257	9	NA	5
13-1257_S09_E1_620c63d5e66c2fe7a323ce8917587b93	NA	NA	NA	NA	NA	NA	NA	NA	NA	NA	NA	NA	NA	NA	NA	NA	NA	NA	NA	NA	NA	NA	NA	NA	NA	NA	NA	NA
13-1257_S09_E2_c261f90295401f23754376ba19524049	7/29/17	8/2/17	Other California	31	Male	Non-Hispanic Black	215	70	31		NR	NR	NR	NR	NR	NR	NR	NR	Age 25 - 35, BMI 30 - 35	19	E2	2	E	1257-9	1257	9	YOUNG	3
13-1257_S09_E3_71d21cf40424e468dcfabd633c3dc157	7/30/17	8/3/17	SanFrancisco California	79	Female	Non-Hispanic White	148	68	22		NR	NR	NR	NR	NR	NR	NR	NR	Age 75 - 120, BMI 18 - 25	19	E3	3	E	1257-9	1257	9	OLD	7
13-1257_S09_F1_cc2f69b70c306eb2b4ccb4153a70aaf5	9/3/17	9/7/17	SanFrancisco California	43	Female	Other Hispanic/Spanish White	257	64	44		NR	NR	NR	NR	NR	NR	NR	NR	Age 35 - 45, BMI 40 - 100	19	F1	1	F	1257-9	1257	9	NA	4
13-1257_S09_F2_f5c0751a49cee1b8e00002030102b1f4	8/27/17	8/31/17	SanFrancisco California	30	Male	Non-Hispanic White	350	71	49		NR	NR	NR	NR	NR	NR	NR	NR	Age 25 - 35, BMI 40 - 100	19	F2	2	F	1257-9	1257	9	YOUNG	3
13-1257_S09_F3_11f5bb0cc3e181eb740214ad8e4dafc6	8/11/17	8/15/17	SanFrancisco California	84	Male	Non-Hispanic White	240	72	32		NR	NR	NR	NR	NR	NR	NR	NR	Age 75 - 120, BMI 30 - 35	19	F3	3	F	1257-9	1257	9	OLD	8
13-1257_S09_G1_21b90ef5027247ed430fe856461a8984	9/11/17	9/15/17	Other California	47	Female	Mexican White	128	62	23		NR	NR	NR	NR	NR	NR	NR	NR	Other Request	19	G1	1	G	1257-9	1257	9	NA	4
13-1257_S09_G2_eeda814f2abcec3bd6452e4302a5dd54	8/4/17	8/8/17	SanFrancisco California	56	Female	Non-Hispanic White	212	66	34		NR	NR	NR	NR	NR	NR	NR	NR	Age 55 - 65, BMI 30 - 35	19	G2	2	G	1257-9	1257	9	NA	5
13-1257_S09_G3_bc2c754fb66dac1d203b966217bf045f	8/13/17	8/17/17	Other California	69	Male	Non-Hispanic White	180	71	25		NR	NR	NR	NR	NR	NR	NR	NR	Age 65 - 75, BMI 18 - 25	19	G3	3	G	1257-9	1257	9	OLD	6
13-1257_S09_H1_71ae2f48f06f6ab08c58860a62d09517	8/11/17	8/15/17	Other California	57	Male	Non-Hispanic White	172	69	25		NR	NR	NR	NR	NR	NR	NR	NR	Age 55 - 65, BMI 18 - 25	19	H1	1	H	1257-9	1257	9	NA	5
13-1257_S09_H2_0c4b3d6f52077a8b9fc1e4800a8265b7	NA	NA	NA	NA	NA	NA	NA	NA	NA	NA	NA	NA	NA	NA	NA	NA	NA	NA	NA	NA	NA	NA	NA	NA	NA	NA	NA	NA
13-1257_S09_H3_f538f0407858f7a744a8d4ae99464678	7/30/17	8/3/17	Other California	44	Female	Mexican White	203	67	32		NR	NR	NR	NR	NR	NR	NR	NR	Age 35 - 45, BMI 30 - 35	19	H3	3	H	1257-9	1257	9	NA	4
13-1257_S10_A1_449e829fd7039237e17779693c380a18	NA	NA	NA	NA	NA	NA	NA	NA	NA	NA	NA	NA	NA	NA	NA	NA	NA	NA	NA	NA	NA	NA	NA	NA	NA	NA	NA	NA
13-1257_S10_A2_fb934845df5d904cc3af005f76ee020f	7/28/17	8/1/17	Other California	26	Male	Non-Hispanic White	165	66	27		NR	NR	NR	NR	NR	NR	NR	NR	Age 25 - 35, BMI 25 - 30	5	A2	2	A	1257-10	1257	10	YOUNG	2
13-1257_S10_A3_6ac3ca6487e402264453c8533763f43f	NA	NA	NA	NA	NA	NA	NA	NA	NA	NA	NA	NA	NA	NA	NA	NA	NA	NA	NA	NA	NA	NA	NA	NA	NA	NA	NA	NA
13-1257_S10_B1_8d0146b4c06f82e022b704fe14a06d60	8/18/17	8/22/17	SanFrancisco California	27	Male	Other Hispanic/Spanish Some other race	320	68	49		NR	NR	NR	NR	NR	NR	NR	NR	Age 25 - 35, BMI 40 - 100	5	B1	1	B	1257-10	1257	10	YOUNG	2
13-1257_S10_B2_cba64f5b450a8b6430a26cdce3ebc19c	7/29/17	8/2/17	Other California	51	Male	Non-Hispanic White	220	75	28		NR	NR	NR	NR	NR	NR	NR	NR	Age 45 - 55, BMI 25 - 30	5	B2	2	B	1257-10	1257	10	NA	5
13-1257_S10_B3_a8757a32f23b9375298f18b44c9d5581	8/19/17	8/23/17	Other California	45	Female	Non-Hispanic White	300	66	48		NR	NR	NR	NR	NR	NR	NR	NR	Age 35 - 45, BMI 40 - 100	5	B3	3	B	1257-10	1257	10	NA	4
13-1257_S10_C1_f7727f5e682476e9acf369c2be0e6993	8/13/17	8/17/17	SanFrancisco California	35	Male	Non-Hispanic Filipino	216	65	36		NR	NR	NR	NR	NR	NR	NR	NR	Age 25 - 35, BMI 35 - 40	5	C1	1	C	1257-10	1257	10	YOUNG	3
13-1257_S10_C2_89824c09abe80c683eeb62887af9cad5	8/11/17	8/15/17	Other California	56	Female	Non-Hispanic White	180	63	32		NR	NR	NR	NR	NR	NR	NR	NR	Age 55 - 65, BMI 30 - 35	5	C2	2	C	1257-10	1257	10	NA	5
13-1257_S10_C3_93ac7c00794332587c1676060be6aee1	7/29/17	8/2/17	SanFrancisco California	26	Female	Non-Hispanic White	137	64	24		NR	NR	NR	NR	NR	NR	NR	NR	Age 25 - 35, BMI 18 - 25	5	C3	3	C	1257-10	1257	10	YOUNG	2
13-1257_S10_D1_6d4e4d0178339300f9aea038553cb219	8/5/17	8/9/17	Other California	66	Female	Non-Hispanic White	150	64	26		NR	NR	NR	NR	NR	NR	NR	NR	Age 65 - 75, BMI 25 - 30	5	D1	1	D	1257-10	1257	10	OLD	6
13-1257_S10_D2_5edfe9969975e5b42a1a45888fc723ed	8/11/17	8/15/17	Other California	62	Female	Non-Hispanic White	140	64	24		NR	NR	NR	NR	NR	NR	NR	NR	Age 55 - 65, BMI 18 - 25	5	D2	2	D	1257-10	1257	10	NA	6
13-1257_S10_D3_a347f751f94a312ed6d682481ea397d0	8/13/17	8/17/17	Other California	84	Male	Non-Hispanic White	158	70	23	NR	NR	NR	NR	NR	NR	NR	NR	NR	Age 75 - 120, BMI 18 - 25	5	D3	3	D	1257-10	1257	10	OLD	8
13-1257_S10_E1_f5f201bdde9ea17f087efb409577892a	8/6/17	8/10/17	SanFrancisco California	40	Female	Non-Hispanic White	180	64	31		NR	NR	NR	NR	NR	NR	NR	NR	Age 35 - 45, BMI 30 - 35	5	E1	1	E	1257-10	1257	10	NA	4
13-1257_S10_E2_af0a6f69a1ff7086b31ba19010fa2f58	8/5/17	8/9/17	SanFrancisco California	41	Male	Non-Hispanic White	267	72	36		NR	NR	NR	NR	NR	NR	NR	NR	Age 35 - 45, BMI 35 - 40	5	E2	2	E	1257-10	1257	10	NA	4
13-1257_S10_E3_a3be2f5344c733d15659d8d9cef0a960	8/13/17	8/17/17	Other California	77	Male	Non-Hispanic White	205	71	29		NR	NR	NR	NR	NR	NR	NR	NR	Age 75 - 120, BMI 25 - 30	5	E3	3	E	1257-10	1257	10	OLD	7
13-1257_S10_F1_b025c7a9c95af2d36a1cbbce1afcc04b	7/29/17	8/2/17	SanFrancisco California	55	Male	Non-Hispanic White	220	72	30		NR	NR	NR	NR	NR	NR	NR	NR	Age 45 - 55, BMI 30 - 35	5	F1	1	F	1257-10	1257	10	NA	5
13-1257_S10_F2_68a8c69b78d0ba012fdae03508732bb7	8/21/17	8/25/17	SanFrancisco California	69	Female	Non-Hispanic White	221	66	36		NR	NR	NR	NR	NR	NR	NR	NR	Age 65 - 75, BMI 35 - 40	5	F2	2	F	1257-10	1257	10	OLD	6
13-1257_S10_F3_b243a7b4d5eaff66e251cc47fbd599c1	8/4/17	8/8/17	SanFrancisco California	75	Male	Non-Hispanic White	170	70	24		NR	NR	NR	NR	NR	NR	NR	NR	Age 65 - 75, BMI 18 - 25	5	F3	3	F	1257-10	1257	10	OLD	7
13-1257_S10_G1_32274aee21ff59114bd6795743fa6e26	NA	NA	NA	NA	NA	NA	NA	NA	NA	NA	NA	NA	NA	NA	NA	NA	NA	NA	NA	NA	NA	NA	NA	NA	NA	NA	NA	NA
13-1257_S10_G2_9fe85e66416ab7db72cd1bb2dc2a2348	9/2/17	9/6/17	Other California	46	Female	Non-Hispanic White	300	66	48		NR	NR	NR	NR	NR	NR	NR	NR	Age 45 - 55, BMI 40 - 100	5	G2	2	G	1257-10	1257	10	NA	4
13-1257_S10_G3_31bd09cc7fd7a13295f95c13d0995faf	8/5/17	8/8/17	Other California	36	Male	Non-Hispanic White	146	69	22		NR	NR	NR	NR	NR	NR	NR	NR	Age 35 - 45, BMI 18 - 25	5	G3	3	G	1257-10	1257	10	YOUNG	3
13-1257_S10_H1_8dc8dee3cbd2332268f2869a474308de	9/10/17	9/14/17	SanFrancisco California	75	Male	Non-Hispanic White	140	69	21		NR	NR	NR	NR	NR	NR	NR	NR	Other Request	5	H1	1	H	1257-10	1257	10	OLD	7
13-1257_S10_H2_4554481c5f8ee5ff950a03a677b82c17	7/30/17	8/3/17	Other California	65	Male	Non-Hispanic White	179	68	27		NR	NR	NR	NR	NR	NR	NR	NR	Age 55 - 65, BMI 25 - 30	5	H2	2	H	1257-10	1257	10	NA	6
13-1257_S10_H3_5bd311f2afe984af2ef6b0f35e9e3933	9/1/17	9/5/17	SanFrancisco California	80	Female	Non-Hispanic White	182	64	31		NR	NR	NR	NR	NR	NR	NR	NR	Age 75 - 120, BMI 30 - 35	5	H3	3	H	1257-10	1257	10	OLD	8
13-1258_S02_A1_94452acc89e3975d3cf546d349203f13	8/13/17	8/17/17	Other California	31	Female	Non-Hispanic White	240	69	35		NR	NR	NR	NR	NR	NR	NR	NR	Age 25 - 35, BMI 35 - 40	22	A1	1	A	1258-2	1258	2	YOUNG	3
13-1258_S02_A2_0b50660f4568f73a3e82a8fce0abbb39	8/11/17	8/15/17	Other California	67	Female	Non-Hispanic White	112	65	19		NR	NR	NR	NR	NR	NR	NR	NR	Age 65 - 75, BMI 18 - 25	22	A2	2	A	1258-2	1258	2	OLD	6
13-1258_S02_A3_c58d9cd350ed94993dde7cd015aa0c27	7/30/17	8/3/17	Other California	58	Male	Non-Hispanic White	174	70	25		NR	NR	NR	NR	NR	NR	NR	NR	Age 55 - 65, BMI 18 - 25	22	A3	3	A	1258-2	1258	2	NA	5
13-1258_S02_B1_4181ad4dea77b097c9606a19d5bba14a	9/11/17	9/15/17	Other California	24	Female	Non-Hispanic White	160	67	25		NR	NR	NR	NR	NR	NR	NR	NR	Other Request	22	B1	1	B	1258-2	1258	2	YOUNG	2
13-1258_S02_B2_8c459a0ff3838f0e3cd6c1b02033ff13	8/5/17	8/9/17	SanFrancisco California	66	Male	Non-Hispanic White	235	69	35		NR	NR	NR	NR	NR	NR	NR	NR	Age 65 - 75, BMI 35 - 40	22	B2	2	B	1258-2	1258	2	OLD	6
13-1258_S02_B3_2fe39970b8ac5d0951cea19af682d1cd	7/29/17	8/2/17	Other California	26	Male	Non-Hispanic White	260	74	33		NR	NR	NR	NR	NR	NR	NR	NR	Age 25 - 35, BMI 30 - 35	22	B3	3	B	1258-2	1258	2	YOUNG	2
13-1258_S02_C1_a2e73ffe1e3a520fbd224c45ec115bf1	7/30/17	8/3/17	Other California	54	Female	Non-Hispanic White	165	69	24		NR	NR	NR	NR	NR	NR	NR	NR	Age 45 - 55, BMI 18 - 25	22	C1	1	C	1258-2	1258	2	NA	5
13-1258_S02_C2_ec171988a99d58132689c4f9c50a4aae	8/5/17	8/9/17	Other California	38	Female	Non-Hispanic White	162	61	31		NR	NR	NR	NR	NR	NR	NR	NR	Age 35 - 45, BMI 30 - 35	22	C2	2	C	1258-2	1258	2	YOUNG	3
13-1258_S02_C3_47bcd21892534cd2a0db33ec65418d1e	8/6/17	8/10/17	SanFrancisco California	66	Male	Non-Hispanic White	198	67	31		NR	NR	NR	NR	NR	NR	NR	NR	Age 65 - 75, BMI 30 - 35	22	C3	3	C	1258-2	1258	2	OLD	6
13-1258_S02_D1_c9d7c805e8ae76b78458ac68e4d95c6f	8/18/17	8/22/17	SanFrancisco California	36	Male	Non-Hispanic White	357	71	50		NR	NR	NR	NR	NR	NR	NR	NR	Age 35 - 45, BMI 40 - 100	22	D1	1	D	1258-2	1258	2	YOUNG	3
13-1258_S02_D2_9facee30eacda360ad3ec1446a887cb5	NA	NA	NA	NA	NA	NA	NA	NA	NA	NA	NA	NA	NA	NA	NA	NA	NA	NA	NA	NA	NA	NA	NA	NA	NA	NA	NA	NA
13-1258_S02_D3_208dfee5cd70025e7ea613a2553ecb5c	7/28/17	8/1/17	SanFrancisco California	42	Male	Non-Hispanic White	199	74	26		NR	NR	NR	NR	NR	NR	NR	NR	Age 35 - 45, BMI 25 - 30	22	D3	3	D	1258-2	1258	2	NA	4
13-1258_S02_E1_cea9f8f085dd7b5dec13ebd04699f943	7/28/17	8/1/17	SanFrancisco California	47	Female	Non-Hispanic White	180	66	29		NR	NR	NR	NR	NR	NR	NR	NR	Age 45 - 55, BMI 25 - 30	22	E1	1	E	1258-2	1258	2	NA	4
13-1258_S02_E2_84b493df1b5d898ed06b158157ebd5c5	9/11/17	9/15/17	SanFrancisco California	75	Female	Non-Hispanic White	160	64	28		NR	NR	NR	NR	NR	NR	NR	NR	Other Request	22	E2	2	E	1258-2	1258	2	OLD	7
13-1258_S02_E3_1df4e8d6a6b0b544e384c3406bfb83d5	8/5/17	8/9/17	SanFrancisco California	58	Male	Non-Hispanic White	294	70	42		NR	NR	NR	NR	NR	NR	NR	NR	Age 55 - 65, BMI 40 - 100	22	E3	3	E	1258-2	1258	2	NA	5
13-1258_S02_F1_3d8e38966c4e1ed4db5e5730e21b331b	8/11/17	8/15/17	Other California	61	Male	Non-Hispanic White	250	70	36		NR	NR	NR	NR	NR	NR	NR	NR	Age 55 - 65, BMI 35 - 40	22	F1	1	F	1258-2	1258	2	NA	6
13-1258_S02_F2_90282b2807d687c83f9b9c373934aab9	9/3/17	9/7/17	Other California	68	Male	Non-Hispanic White	260	68	40		NR	NR	NR	NR	NR	NR	NR	NR	Age 65 - 75, BMI 40 - 100	22	F2	2	F	1258-2	1258	2	OLD	6
13-1258_S02_F3_eae6236a9670fc9a7da3dd2349fd8e91	NA	NA	NA	NA	NA	NA	NA	NA	NA	NA	NA	NA	NA	NA	NA	NA	NA	NA	NA	NA	NA	NA	NA	NA	NA	NA	NA	NA
13-1258_S02_G1_7b9c7decba0dd3e0fb2243c518bd1769	8/4/17	8/8/17	SanFrancisco California	53	Male	Non-Hispanic White	363	74	47		NR	NR	NR	NR	NR	NR	NR	NR	Age 45 - 55, BMI 40 - 100	22	G1	1	G	1258-2	1258	2	NA	5
13-1258_S02_G2_846e9a39451954b4dbe2ded8be469419	8/6/17	8/10/17	SanFrancisco California	78	Male	Non-Hispanic White	165	70	24		NR	NR	NR	NR	NR	NR	NR	NR	Age 75 - 120, BMI 18 - 25	22	G2	2	G	1258-2	1258	2	OLD	7
13-1258_S02_G3_ee2d8f4e4d1f303a1f7500aa7be7218a	8/6/17	8/10/17	Other California	56	Female	Non-Hispanic White	210	69	31		NR	NR	NR	NR	NR	NR	NR	NR	Age 55 - 65, BMI 30 - 35	22	G3	3	G	1258-2	1258	2	NA	5
13-1258_S02_H1_7b328a483fb3729b0d47aeb35529fd31	9/2/17	9/6/17	Other California	32	Female	Mexican American Indian / Mexican Inuit	345	70	50		NR	NR	NR	NR	NR	NR	NR	NR	Age 25 - 35, BMI 40 - 100	22	H1	1	H	1258-2	1258	2	YOUNG	3
13-1258_S02_H2_f1f3c94751ef48993bc43c4f1ea6758e	8/13/17	8/17/17	Other California	53	Female	Non-Hispanic White	245	66	40		NR	NR	NR	NR	NR	NR	NR	NR	Age 45 - 55, BMI 35 - 40	22	H2	2	H	1258-2	1258	2	NA	5
13-1258_S02_H3_976628bbb80cd18593a744976abb8653	8/18/17	8/22/17	SanFrancisco California	27	Male	Mexican White	215	73	28		NR	NR	NR	NR	NR	NR	NR	NR	Age 25 - 35, BMI 25 - 30	22	H3	3	H	1258-2	1258	2	YOUNG	2
13-1258_S03_A1_3beb121cf0061bc21b79593192d4d6fc	7/28/17	8/1/17	SanFrancisco California	33	Male	Non-Hispanic White	192	69	28		NR	NR	NR	NR	NR	NR	NR	NR	Age 25 - 35, BMI 25 - 30	17	A1	1	A	1258-3	1258	3	YOUNG	3
13-1258_S03_A2_d28bbc61a3c9f759f43fc029587348d9	8/11/17	8/15/17	Other California	41	Female	Non-Hispanic White	145	67	23		NR	NR	NR	NR	NR	NR	NR	NR	Age 35 - 45, BMI 18 - 25	17	A2	2	A	1258-3	1258	3	NA	4
13-1258_S03_A3_61c7afeb33ecbb008350cadf0264fb64	8/4/17	8/8/17	SanFrancisco California	66	Female	Non-Hispanic White	173	63	31		NR	NR	NR	NR	NR	NR	NR	NR	Age 65 - 75, BMI 30 - 35	17	A3	3	A	1258-3	1258	3	OLD	6
13-1258_S03_B1_525f051963cacc3bdf45733efb65d719	7/29/17	8/2/17	SanFrancisco California	56	Male	Other Hispanic/Spanish White	187	64	32		NR	NR	NR	NR	NR	NR	NR	NR	Age 55 - 65, BMI 30 - 35	17	B1	1	B	1258-3	1258	3	NA	5
13-1258_S03_B2_1beb9e87ce37cdf9d0a28278e101b4eb	NA	NA	NA	NA	NA	NA	NA	NA	NA	NA	NA	NA	NA	NA	NA	NA	NA	NA	NA	NA	NA	NA	NA	NA	NA	NA	NA	NA
13-1258_S03_B3_e12416fb7609f306a8bcf04ecd8e6fd9	8/6/17	8/10/17	Other California	57	Male	Non-Hispanic White	182	71	25		NR	NR	NR	NR	NR	NR	NR	NR	Age 55 - 65, BMI 18 - 25	17	B3	3	B	1258-3	1258	3	NA	5
13-1258_S03_C1_ef92f20a63c2b1afcdbcce54120ac2ab	8/4/17	8/8/17	SanFrancisco California	51	Male	Non-Hispanic White	168	70	24		NR	NR	NR	NR	NR	NR	NR	NR	Age 45 - 55, BMI 18 - 25	17	C1	1	C	1258-3	1258	3	NA	5
13-1258_S03_C2_6ca4d72e44361baeb62ae829a9ce1490	8/4/17	8/8/17	SanFrancisco California	49	Female	Non-Hispanic White	200	64	34		NR	NR	NR	NR	NR	NR	NR	NR	Age 45 - 55, BMI 30 - 35	17	C2	2	C	1258-3	1258	3	NA	4
13-1258_S03_C3_5525d455acacd1527b7ed296ffefab61	8/11/17	8/15/17	Other California	31	Female	Non-Hispanic White	315	67	49		NR	NR	NR	NR	NR	NR	NR	NR	Age 25 - 35, BMI 40 - 100	17	C3	3	C	1258-3	1258	3	YOUNG	3
13-1258_S03_D1_6a409b691a2198a822fb6d6783d282fb	8/27/17	8/31/17	Other California	53	Female	Non-Hispanic White	245	66	40		NR	NR	NR	NR	NR	NR	NR	NR	Age 45 - 55, BMI 40 - 100	17	D1	1	D	1258-3	1258	3	NA	5
13-1258_S03_D2_2ceb5178d558554b29f51ee013ffd60c	8/11/17	8/15/17	SanFrancisco California	42	Male	Non-Hispanic White	217	68	33		NR	NR	NR	NR	NR	NR	NR	NR	Age 35 - 45, BMI 30 - 35	17	D2	2	D	1258-3	1258	3	NA	4
13-1258_S03_D3_c50917fcd2951aafc3182b2104da6315	8/18/17	8/22/17	Other California	82	Female	Non-Hispanic White	152	66	24		NR	NR	NR	NR	NR	NR	NR	NR	Age 75 - 120, BMI 18 - 25	17	D3	3	D	1258-3	1258	3	OLD	8
13-1258_S03_E1_ce1f5cca2143e91eccb53a8b3b5e8f59	8/14/17	8/18/17	SanFrancisco California	77	Male	Non-Hispanic White	264	70	38		NR	NR	NR	NR	NR	NR	NR	NR	Age 75 - 120, BMI 35 - 40	17	E1	1	E	1258-3	1258	3	OLD	7
13-1258_S03_E2_d1221ae63c4350f9c28a6f53163b694a	8/18/17	8/22/17	Other California	37	Female	Mexican Some other race	236	63	42		NR	NR	NR	NR	NR	NR	NR	NR	Age 35 - 45, BMI 40 - 100	17	E2	2	E	1258-3	1258	3	YOUNG	3
13-1258_S03_E3_a47b480e70c8bd030543b1ec8f536f1a	7/29/17	8/2/17	Other California	55	Male	Non-Hispanic White	249	66	40		NR	NR	NR	NR	NR	NR	NR	NR	Age 45 - 55, BMI 35 - 40	17	E3	3	E	1258-3	1258	3	NA	5
13-1258_S03_F1_9fb07ec1520ffe5e2645d2d93e550158	9/11/17	9/15/17	Other California	75	Female	Non-Hispanic White	160	64	28		NR	NR	NR	NR	NR	NR	NR	NR	Other Request	17	F1	1	F	1258-3	1258	3	OLD	7
13-1258_S03_F2_39fd59c039a5697826adceb0e9445148	8/13/17	8/17/17	SanFrancisco California	62	Female	Non-Hispanic White	230	64	40		NR	NR	NR	NR	NR	NR	NR	NR	Age 55 - 65, BMI 40 - 100	17	F2	2	F	1258-3	1258	3	NA	6
13-1258_S03_F3_3d7e513b1a8d6626e52036363e5c7b30	9/14/17	9/18/17	SanFrancisco California	76	Male	Non-Hispanic White	185	66	30		NR	NR	NR	NR	NR	NR	NR	NR	Other Request	17	F3	3	F	1258-3	1258	3	OLD	7
13-1258_S03_G1_0bf8c9d1d9cc4f3c5818e174f5f55c28	8/5/17	8/9/17	Other California	29	Female	Non-Hispanic White	211	67	33		NR	NR	NR	NR	NR	NR	NR	NR	Age 25 - 35, BMI 30 - 35	17	G1	1	G	1258-3	1258	3	YOUNG	2
13-1258_S03_G2_7ec14cd88fa04d61b2bedd1e2ff1204a	NA	NA	NA	NA	NA	NA	NA	NA	NA	NA	NA	NA	NA	NA	NA	NA	NA	NA	NA	NA	NA	NA	NA	NA	NA	NA	NA	NA
13-1258_S03_G3_70149862a4fd6df8f1b9bee5d9bdcb7c	8/4/17	8/8/17	SanFrancisco California	76	Male	Non-Hispanic White	200	66	32		NR	NR	NR	NR	NR	NR	NR	NR	Age 75 - 120, BMI 30 - 35	17	G3	3	G	1258-3	1258	3	OLD	7
13-1258_S03_H1_1603144cbaa1c803ee1b5a38aebe4992	8/11/17	8/15/17	Other California	45	Female	Non-Hispanic White	184	70	26		NR	NR	NR	NR	NR	NR	NR	NR	Age 35 - 45, BMI 25 - 30	17	H1	1	H	1258-3	1258	3	NA	4
13-1258_S03_H2_b43b3b1576c51dbfb29986b02bba760c	8/6/17	8/10/17	SanFrancisco California	66	Female	Non-Hispanic White	161	64	28		NR	NR	NR	NR	NR	NR	NR	NR	Age 65 - 75, BMI 25 - 30	17	H2	2	H	1258-3	1258	3	OLD	6
13-1258_S03_H3_1d023aef3b0fe52750c1474b00fdd816	7/30/17	8/3/17	SanFrancisco California	58	Female	Non-Hispanic White	218	64	37		NR	NR	NR	NR	NR	NR	NR	NR	Age 55 - 65, BMI 35 - 40	17	H3	3	H	1258-3	1258	3	NA	5
13-1258_S04_A1_e1e625885d2fc5c45c063a2a5d010306	8/4/17	8/8/17	Other California	34	Male	Non-Hispanic White	270	71	38	NR	NR	NR	NR	NR	NR	NR	NR	NR	Age 25 - 35, BMI 35 - 40	6	A1	1	A	1258-4	1258	4	YOUNG	3
13-1258_S04_A2_29c3d7ea7deded133910073c8585dfdb	8/4/17	8/8/17	Other California	28	Male	Non-Hispanic White	380	71	53		NR	NR	NR	NR	NR	NR	NR	NR	Age 25 - 35, BMI 40 - 100	6	A2	2	A	1258-4	1258	4	YOUNG	2
13-1258_S04_A3_77dae8ebcfd46575c87805b97b62271e	7/30/17	8/3/17	SanFrancisco California	62	Male	Non-Hispanic White	205	70	29		NR	NR	NR	NR	NR	NR	NR	NR	Age 55 - 65, BMI 25 - 30	6	A3	3	A	1258-4	1258	4	NA	6
13-1258_S04_B1_77aad00760ead2a5d5c3b5e424e129f1	NA	NA	NA	NA	NA	NA	NA	NA	NA	NA	NA	NA	NA	NA	NA	NA	NA	NA	NA	NA	NA	NA	NA	NA	NA	NA	NA	NA
13-1258_S04_B2_13db8c256160a28ac646a5d710c83827	8/4/17	8/8/17	SanFrancisco California	72	Female	Non-Hispanic White	137	59	28		NR	NR	NR	NR	NR	NR	NR	NR	Age 65 - 75, BMI 25 - 30	6	B2	2	B	1258-4	1258	4	OLD	7
13-1258_S04_B3_a8f8c939be20a854735abe44adecd198	9/2/17	9/6/17	SanFrancisco California	45	Female	Non-Hispanic White	255	66	41		NR	NR	NR	NR	NR	NR	NR	NR	Age 35 - 45, BMI 40 - 100	6	B3	3	B	1258-4	1258	4	NA	4
13-1258_S04_C1_7ddc98eaab799d84fe4bbbba55d710d8	8/12/17	8/16/17	Other California	68	Female	Non-Hispanic Chinese	130	63	23		NR	NR	NR	NR	NR	NR	NR	NR	Age 65 - 75, BMI 18 - 25	6	C1	1	C	1258-4	1258	4	OLD	6
13-1258_S04_C2_4fa092ec42085edfb716ed91d7f50dde	8/5/17	8/9/17	Other California	28	Female	Non-Hispanic White	176	67	28		NR	NR	NR	NR	NR	NR	NR	NR	Age 25 - 35, BMI 25 - 30	6	C2	2	C	1258-4	1258	4	YOUNG	2
13-1258_S04_C3_654ec4736d720a92b567fba34a38aa78	NA	NA	NA	NA	NA	NA	NA	NA	NA	NA	NA	NA	NA	NA	NA	NA	NA	NA	NA	NA	NA	NA	NA	NA	NA	NA	NA	NA
13-1258_S04_D1_36b9fd857926799807949c3449cebbfa	8/18/17	8/22/17	Other California	88	Male	Non-Hispanic Black	146	68	22		NR	NR	NR	NR	NR	NR	NR	NR	Age 75 - 120, BMI 18 - 25	6	D1	1	D	1258-4	1258	4	OLD	8
13-1258_S04_D2_7a85877f687581e1c61f2e9d382229d1	NA	NA	NA	NA	NA	NA	NA	NA	NA	NA	NA	NA	NA	NA	NA	NA	NA	NA	NA	NA	NA	NA	NA	NA	NA	NA	NA	NA
13-1258_S04_D3_1ea806d5ba821a7b898e27f0d117477f	8/5/17	8/9/17	SanFrancisco California	37	Male	Non-Hispanic White	263	71	37		NR	NR	NR	NR	NR	NR	NR	NR	Age 35 - 45, BMI 35 - 40	6	D3	3	D	1258-4	1258	4	YOUNG	3
13-1258_S04_E1_23ab4350dfd12f5159bc43b4d835718b	8/18/17	8/22/17	Other California	76	Female	Non-Hispanic White	154	62	28		NR	NR	NR	NR	NR	NR	NR	NR	Age 75 - 120, BMI 25 - 30	6	E1	1	E	1258-4	1258	4	OLD	7
13-1258_S04_E2_190146711ad40f28bfe91f54ed62bbc9	8/4/17	8/8/17	SanFrancisco California	63	Male	Non-Hispanic White	184	72	25		NR	NR	NR	NR	NR	NR	NR	NR	Age 55 - 65, BMI 18 - 25	6	E2	2	E	1258-4	1258	4	NA	6
13-1258_S04_E3_a7f848adbb91e778b472134a63903bfc	8/5/17	8/9/17	SanFrancisco California	44	Female	Other Hispanic/Spanish White	165	61	31		NR	NR	NR	NR	NR	NR	NR	NR	Age 35 - 45, BMI 30 - 35	6	E3	3	E	1258-4	1258	4	NA	4
13-1258_S04_F1_af921bf5cdd89b0e065719650ebe1f84	7/29/17	8/2/17	Other California	49	Male	Mexican Some other race	192	69	28	NR	NR	NR	NR	NR	NR	NR	NR	NR	Age 45 - 55, BMI 25 - 30	6	F1	1	F	1258-4	1258	4	NA	4
13-1258_S04_F2_2ebfaee31d40e71766afc48431821678	9/11/17	9/15/17	SanFrancisco California	25	Male	Non-Hispanic White	152	65	25	NR	NR	NR	NR	NR	NR	NR	NR	NR	Other Request	6	F2	2	F	1258-4	1258	4	YOUNG	2
13-1258_S04_F3_f4541780a2640f0033511da437d7a307	8/12/17	8/16/17	Other California	44	Female	Non-Hispanic White	128	65	21		NR	NR	NR	NR	NR	NR	NR	NR	Age 35 - 45, BMI 18 - 25	6	F3	3	F	1258-4	1258	4	NA	4
13-1258_S04_G1_0419baae52ba8f14ccd38fa626884e08	8/28/17	9/1/17	Other California	66	Male	Non-Hispanic White	265	69	39		NR	NR	NR	NR	NR	NR	NR	NR	Age 65 - 75, BMI 35 - 40	6	G1	1	G	1258-4	1258	4	OLD	6
13-1258_S04_G2_7a596fcfe1620dfa908a8c0bc6f4c092	8/18/17	8/22/17	SanFrancisco California	48	Male	Non-Hispanic White	265	67	42		NR	NR	NR	NR	NR	NR	NR	NR	Age 45 - 55, BMI 40 - 100	6	G2	2	G	1258-4	1258	4	NA	4
13-1258_S04_G3_2ed0f59f858dcb0e3aa282905248ebad	8/11/17	8/15/17	Other California	51	Male	Non-Hispanic White	240	70	34		NR	NR	NR	NR	NR	NR	NR	NR	Age 45 - 55, BMI 30 - 35	6	G3	3	G	1258-4	1258	4	NA	5
13-1258_S04_H1_704e736d3279158cd672f889e1397805	7/29/17	8/2/17	SanFrancisco California	63	Male	Other Hispanic/Spanish White	210	67	33		NR	NR	NR	NR	NR	NR	NR	NR	Age 55 - 65, BMI 30 - 35	6	H1	1	H	1258-4	1258	4	NA	6
13-1258_S04_H2_ca263c6c0a494424d2ae4ed65454927a	8/11/17	8/15/17	SanFrancisco California	76	Female	Non-Hispanic White	225	70	32		NR	NR	NR	NR	NR	NR	NR	NR	Age 75 - 120, BMI 30 - 35	6	H2	2	H	1258-4	1258	4	OLD	7
13-1258_S04_H3_eaeacc7b47eb292fe630e3fc1b75a4a3	7/29/17	8/2/17	SanFrancisco California	34	Female	Non-Hispanic Vietnamese	134	66	22		NR	NR	NR	NR	NR	NR	NR	NR	Age 25 - 35, BMI 18 - 25	6	H3	3	H	1258-4	1258	4	YOUNG	3
13-1258_S05_A1_409f3fe077440a2f03491e1f281efe77	8/5/17	8/9/17	SanFrancisco California	67	Male	Non-Hispanic White	222	69	33		NR	NR	NR	NR	NR	NR	NR	NR	Age 65 - 75, BMI 30 - 35	12	A1	1	A	1258-5	1258	5	OLD	6
13-1258_S05_A2_2716b73394d64048f12d9f4521028407	NA	NA	NA	NA	NA	NA	NA	NA	NA	NA	NA	NA	NA	NA	NA	NA	NA	NA	NA	NA	NA	NA	NA	NA	NA	NA	NA	NA
13-1258_S05_A3_89ced7a1097301f39a9afd1315fc691c	8/4/17	8/8/17	SanFrancisco California	56	Female	Non-Hispanic White	230	67	36		NR	NR	NR	NR	NR	NR	NR	NR	Age 55 - 65, BMI 35 - 40	12	A3	3	A	1258-5	1258	5	NA	5
13-1258_S05_B1_189e65416d3f6646f9b05e36f2fc93c2	8/11/17	8/15/17	SanFrancisco California	68	Female	Non-Hispanic White	235	65	39		NR	NR	NR	NR	NR	NR	NR	NR	Age 65 - 75, BMI 35 - 40	12	B1	1	B	1258-5	1258	5	OLD	6
13-1258_S05_B2_6ade8a1ae1bc815eaa709813e63b8f3b	8/4/17	8/8/17	Other California	42	Male	Non-Hispanic White	212	76	26		NR	NR	NR	NR	NR	NR	NR	NR	Age 35 - 45, BMI 25 - 30	12	B2	2	B	1258-5	1258	5	NA	4
13-1258_S05_B3_3d41ca06c64993adc14bb7d7eb3886e1	7/28/17	8/1/17	SanFrancisco California	29	Female	Non-Hispanic White	160	66	26		NR	NR	NR	NR	NR	NR	NR	NR	Age 25 - 35, BMI 25 - 30	12	B3	3	B	1258-5	1258	5	YOUNG	2
13-1258_S05_C1_64be8deed297031c612b7663f7a2605b	8/18/17	8/22/17	SanFrancisco California	43	Male	Non-Hispanic White	216	62	40		NR	NR	NR	NR	NR	NR	NR	NR	Age 35 - 45, BMI 40 - 100	12	C1	1	C	1258-5	1258	5	NA	4
13-1258_S05_C2_00b6e5a114e81f90b4a65bc9b195049f	9/11/17	9/15/17	Other California	37	Male	Non-Hispanic White	146	71	20		NR	NR	NR	NR	NR	NR	NR	NR	Other Request	12	C2	2	C	1258-5	1258	5	YOUNG	3
13-1258_S05_C3_f55df063141fb4d1e8eb9ce5f82d220b	7/29/17	8/2/17	SanFrancisco California	62	Male	Non-Hispanic White	165	64	28		NR	NR	NR	NR	NR	NR	NR	NR	Age 55 - 65, BMI 25 - 30	12	C3	3	C	1258-5	1258	5	NA	6
13-1258_S05_D1_fe6283f8b4611b230e0b8280e7640dfd	7/29/17	8/2/17	SanFrancisco California	47	Male	Other Hispanic/Spanish Black	200	66	32		NR	NR	NR	NR	NR	NR	NR	NR	Age 45 - 55, BMI 30 - 35	12	D1	1	D	1258-5	1258	5	NA	4
13-1258_S05_D2_20bf458b0d9155a3b760cf7f1678ce15	8/11/17	8/15/17	Other California	36	Male	Non-Hispanic White	270	71	38		NR	NR	NR	NR	NR	NR	NR	NR	Age 35 - 45, BMI 35 - 40	12	D2	2	D	1258-5	1258	5	YOUNG	3
13-1258_S05_D3_def59f0ab453b1ab6b1f2e061d65f373	8/6/17	8/10/17	SanFrancisco California	78	Female	Non-Hispanic White	178	65	30		NR	NR	NR	NR	NR	NR	NR	NR	Age 75 - 120, BMI 25 - 30	12	D3	3	D	1258-5	1258	5	OLD	7
13-1258_S05_E1_f7f8801a6e2bc41a369e13b4d8583fd8	7/28/17	8/1/17	SanFrancisco California	40	Male	Non-Hispanic White	178	74	23		NR	NR	NR	NR	NR	NR	NR	NR	Age 35 - 45, BMI 18 - 25	12	E1	1	E	1258-5	1258	5	NA	4
13-1258_S05_E2_e0c45429e440075550ba0953445166e2	8/11/17	8/15/17	Other California	68	Male	Non-Hispanic White	189	69	28		NR	NR	NR	NR	NR	NR	NR	NR	Age 65 - 75, BMI 25 - 30	12	E2	2	E	1258-5	1258	5	OLD	6
13-1258_S05_E3_d16adac3fe1a5b6c1c46bf2f94e11d53	9/11/17	9/15/17	Other California	75	Female	Non-Hispanic White	138	63	24		NR	NR	NR	NR	NR	NR	NR	NR	Other Request	12	E3	3	E	1258-5	1258	5	OLD	7
13-1258_S05_F1_00e4ace7ea1fd620dfad6475fb5f0c77	7/28/17	8/1/17	SanFrancisco California	35	Male	Non-Hispanic White	160	68	24	NR	NR	NR	NR	NR	NR	NR	NR	NR	Age 25 - 35, BMI 18 - 25	12	F1	1	F	1258-5	1258	5	YOUNG	3
13-1258_S05_F2_ff92655b38d79abf036a0c6c9d42cbd9	8/20/17	8/24/17	Other California	48	Female	Non-Hispanic White	280	72	38		NR	NR	NR	NR	NR	NR	NR	NR	Age 45 - 55, BMI 35 - 40	12	F2	2	F	1258-5	1258	5	NA	4
13-1258_S05_F3_7a73c9ba03b50feb786e86cbc9e526fe	8/5/17	8/9/17	Other California	59	Male	Non-Hispanic White	229	72	31	NR	NR	NR	NR	NR	NR	NR	NR	NR	Age 55 - 65, BMI 30 - 35	12	F3	3	F	1258-5	1258	5	NA	5
13-1258_S05_G1_81e8b41355ab946b4c933793610884e6	9/3/17	9/7/17	Other California	82	Female	Non-Hispanic White	160	61	30		NR	NR	NR	NR	NR	NR	NR	NR	Age 75 - 120, BMI 30 - 35	12	G1	1	G	1258-5	1258	5	OLD	8
13-1258_S05_G2_9f58520d5307863ae8b5317240833e14	NA	NA	NA	NA	NA	NA	NA	NA	NA	NA	NA	NA	NA	NA	NA	NA	NA	NA	NA	NA	NA	NA	NA	NA	NA	NA	NA	NA
13-1258_S05_G3_25e932c6ccf8cb99cdfb4723e103755e	8/27/17	8/31/17	SanFrancisco California	31	Female	Other Hispanic/Spanish Some other race	278	68	42		NR	NR	NR	NR	NR	NR	NR	NR	Age 25 - 35, BMI 40 - 100	12	G3	3	G	1258-5	1258	5	YOUNG	3
13-1258_S05_H1_5b48dc7dd68dd33746dfb6867fafda83	NA	NA	NA	NA	NA	NA	NA	NA	NA	NA	NA	NA	NA	NA	NA	NA	NA	NA	NA	NA	NA	NA	NA	NA	NA	NA	NA	NA
13-1258_S05_H2_106446fba8275722fd00430a3403c3b7	8/5/17	8/9/17	Other California	33	Female	Mexican White	214	70	31		NR	NR	NR	NR	NR	NR	NR	NR	Age 25 - 35, BMI 30 - 35	12	H2	2	H	1258-5	1258	5	YOUNG	3
13-1258_S05_H3_fc8ca4d050c1ed2aef93cd62c91902c0	7/28/17	8/1/17	SanFrancisco California	50	Female	Non-Hispanic White	150	71	21	NR	NR	NR	NR	NR	NR	NR	NR	NR	Age 45 - 55, BMI 18 - 25	12	H3	3	H	1258-5	1258	5	NA	5
13-1258_S06_A1_8f083f3a569beb8d12d1c48a3f34551b	7/30/17	8/3/17	SanFrancisco California	56	Female	Non-Hispanic White	261	64	45	NR	NR	NR	NR	NR	NR	NR	NR	NR	Age 55 - 65, BMI 40 - 100	2	A1	1	A	1258-6	1258	6	NA	5
13-1258_S06_A2_f94712f5a47addc405a014c6610171ef	NA	NA	NA	NA	NA	NA	NA	NA	NA	NA	NA	NA	NA	NA	NA	NA	NA	NA	NA	NA	NA	NA	NA	NA	NA	NA	NA	NA
13-1258_S06_A3_dd789e13d37448a77d6ef45db72cc058	8/11/17	8/15/17	SanFrancisco California	44	Male	Non-Hispanic White	259	76	32		NR	NR	NR	NR	NR	NR	NR	NR	Age 35 - 45, BMI 30 - 35	2	A3	3	A	1258-6	1258	6	NA	4
13-1258_S06_B1_165b25dfbea89b5a0bf604f60ae1f1fb	8/4/17	8/8/17	SanFrancisco California	59	Female	Other Hispanic/Spanish White	128	61	24		NR	NR	NR	NR	NR	NR	NR	NR	Age 55 - 65, BMI 18 - 25	2	B1	1	B	1258-6	1258	6	NA	5
13-1258_S06_B2_f9bb7bdf7daeb1eef23ea2f18388b3d2	7/29/17	8/2/17	SanFrancisco California	73	Male	Non-Hispanic White	175	74	22		NR	NR	NR	NR	NR	NR	NR	NR	Age 65 - 75, BMI 18 - 25	2	B2	2	B	1258-6	1258	6	OLD	7
13-1258_S06_B3_f9458cbcd820c2e07259691910632774	8/4/17	8/8/17	Other California	35	Male	Mexican White	280	70	40	NR	NR	NR	NR	NR	NR	NR	NR	NR	Age 25 - 35, BMI 35 - 40	2	B3	3	B	1258-6	1258	6	YOUNG	3
13-1258_S06_C1_8188ab055ce3e21d63d6497e573b976b	8/11/17	8/15/17	Other California	50	Female	Non-Hispanic White	185	64	32		NR	NR	NR	NR	NR	NR	NR	NR	Age 45 - 55, BMI 30 - 35	2	C1	1	C	1258-6	1258	6	NA	5
13-1258_S06_C2_5b9262bdf0ac357481582a50927a1f45	7/29/17	8/2/17	SanFrancisco California	45	Female	Non-Hispanic White	135	64	23		NR	NR	NR	NR	NR	NR	NR	NR	Age 35 - 45, BMI 18 - 25	2	C2	2	C	1258-6	1258	6	NA	4
13-1258_S06_C3_fe09ed7aad44f7114e51fdbfefd584b4	8/11/17	8/15/17	SanFrancisco California	81	Male	Non-Hispanic Black	165	70	24		NR	NR	NR	NR	NR	NR	NR	NR	Age 75 - 120, BMI 18 - 25	2	C3	3	C	1258-6	1258	6	OLD	8
13-1258_S06_D1_06a8e4eef35ac7e0af429548e3fe7950	8/18/17	8/22/17	SanFrancisco California	66	Female	Non-Hispanic White	280	66	45		NR	NR	NR	NR	NR	NR	NR	NR	Age 65 - 75, BMI 40 - 100	2	D1	1	D	1258-6	1258	6	OLD	6
13-1258_S06_D2_15a271974f4fd470dfac261b1010f8b1	NA	NA	NA	NA	NA	NA	NA	NA	NA	NA	NA	NA	NA	NA	NA	NA	NA	NA	NA	NA	NA	NA	NA	NA	NA	NA	NA	NA
13-1258_S06_D3_f305b20d7479468f78e2af688d543b38	NA	NA	NA	NA	NA	NA	NA	NA	NA	NA	NA	NA	NA	NA	NA	NA	NA	NA	NA	NA	NA	NA	NA	NA	NA	NA	NA	NA
13-1258_S06_E1_5d935f9721672042873416944f1fbf8f	8/11/17	8/15/17	Other California	36	Male	Non-Hispanic American Indian / Inuit	235	67	37		NR	NR	NR	NR	NR	NR	NR	NR	Age 35 - 45, BMI 35 - 40	2	E1	1	E	1258-6	1258	6	YOUNG	3
13-1258_S06_E2_1c20f93e40f5da24e7f13203dee08064	8/11/17	8/15/17	Other California	49	Female	Non-Hispanic White	162	71	23		NR	NR	NR	NR	NR	NR	NR	NR	Age 45 - 55, BMI 18 - 25	2	E2	2	E	1258-6	1258	6	NA	4
13-1258_S06_E3_9de7835221993456916cc1e7cb6a7861	8/6/17	8/10/17	Other California	61	Female	Non-Hispanic White	174	69	26		NR	NR	NR	NR	NR	NR	NR	NR	Age 55 - 65, BMI 25 - 30	2	E3	3	E	1258-6	1258	6	NA	6
13-1258_S06_F1_8ead8d829f857c6e5f9dd45be01d29f9	7/28/17	8/1/17	SanFrancisco California	50	Male	Non-Hispanic White	194	70	28		NR	NR	NR	NR	NR	NR	NR	NR	Age 45 - 55, BMI 25 - 30	2	F1	1	F	1258-6	1258	6	NA	5
13-1258_S06_F2_9f0aad55aa745df76376489dd98d7cc7	9/11/17	9/15/17	SanFrancisco California	31	Female	Non-Hispanic Asian Indian	127	63	22		NR	NR	NR	NR	NR	NR	NR	NR	Other Request	2	F2	2	F	1258-6	1258	6	YOUNG	3
13-1258_S06_F3_5a5c5a91faefe8cf3e9112980295f133	8/11/17	8/15/17	Other California	77	Male	Non-Hispanic White	193	69	28		NR	NR	NR	NR	NR	NR	NR	NR	Age 75 - 120, BMI 25 - 30	2	F3	3	F	1258-6	1258	6	OLD	7
13-1258_S06_G1_eac468190a2b9bff41d1c5f2c6776b97	7/30/17	8/3/17	Other California	31	Female	Non-Hispanic White	240	69	35		NR	NR	NR	NR	NR	NR	NR	NR	Age 25 - 35, BMI 30 - 35	2	G1	1	G	1258-6	1258	6	YOUNG	3
13-1258_S06_G2_5352d3a2e1682764114d991f4f1e495d	8/14/17	8/18/17	SanFrancisco California	55	Male	Non-Hispanic Filipino	260	68	40		NR	NR	NR	NR	NR	NR	NR	NR	Age 45 - 55, BMI 40 - 100	2	G2	2	G	1258-6	1258	6	NA	5
13-1258_S06_G3_a3d7321568c49363e83956c76a2e3218	7/28/17	8/1/17	Other California	26	Male	Mexican Black	180	71	25	NR	NR	NR	NR	NR	NR	NR	NR	NR	Age 25 - 35, BMI 18 - 25	2	G3	3	G	1258-6	1258	6	YOUNG	2
13-1258_S06_H1_d16515dfab001a8cdeb9db0ac0038b2a	8/6/17	8/10/17	SanFrancisco California	57	Female	Non-Hispanic White	216	65	36		NR	NR	NR	NR	NR	NR	NR	NR	Age 55 - 65, BMI 35 - 40	2	H1	1	H	1258-6	1258	6	NA	5
13-1258_S06_H2_8c512e9675f855703aa5a36749d6ab06	8/14/17	8/18/17	Other California	69	Female	Non-Hispanic White	220	64	38		NR	NR	NR	NR	NR	NR	NR	NR	Age 65 - 75, BMI 35 - 40	2	H2	2	H	1258-6	1258	6	OLD	6
13-1258_S06_H3_f894ff2a24fe21765b476f2fa829aab4	8/11/17	8/15/17	Other California	69	Male	Non-Hispanic White	170	67	27		NR	NR	NR	NR	NR	NR	NR	NR	Age 65 - 75, BMI 25 - 30	2	H3	3	H	1258-6	1258	6	OLD	6
13-1258_S07_A1_1eaf16b543978c6952b71cd0fb8d7b7b	8/18/17	8/22/17	SanFrancisco California	73	Male	Non-Hispanic American Indian / Inuit	268	72	36		NR	NR	NR	NR	NR	NR	NR	NR	Age 65 - 75, BMI 35 - 40	4	A1	1	A	1258-7	1258	7	OLD	7
13-1258_S07_A2_a306e309836b2b80559ebf9d2be3c387	8/4/17	8/8/17	SanFrancisco California	49	Female	Non-Hispanic White	188	65	31		NR	NR	NR	NR	NR	NR	NR	NR	Age 45 - 55, BMI 30 - 35	4	A2	2	A	1258-7	1258	7	NA	4
13-1258_S07_A3_95fdf0dea98f84e86ea3f14be6ff2b20	9/11/17	9/15/17	Other California	25	Male	Non-Hispanic White	158	72	21		NR	NR	NR	NR	NR	NR	NR	NR	Other Request	4	A3	3	A	1258-7	1258	7	YOUNG	2
13-1258_S07_B1_ac3b31f7d03e04ab526c2ab2ec9f09fd	7/29/17	8/2/17	Other California	57	Male	Non-Hispanic White	217	71	30		NR	NR	NR	NR	NR	NR	NR	NR	Age 55 - 65, BMI 25 - 30	4	B1	1	B	1258-7	1258	7	NA	5
13-1258_S07_B2_69197d049010ad26eab395772192be15	7/29/17	8/2/17	SanFrancisco California	42	Female	Non-Hispanic White	125	60	24		NR	NR	NR	NR	NR	NR	NR	NR	Age 35 - 45, BMI 18 - 25	4	B2	2	B	1258-7	1258	7	NA	4
13-1258_S07_B3_7b5d36555e107a8c0160b92ba5542c7f	7/28/17	8/1/17	SanFrancisco California	32	Female	Non-Hispanic White	160	68	24		NR	NR	NR	NR	NR	NR	NR	NR	Age 25 - 35, BMI 18 - 25	4	B3	3	B	1258-7	1258	7	YOUNG	3
13-1258_S07_C1_8a710462737a55fbe779942ee75b487e	8/18/17	8/22/17	Other California	50	Male	Non-Hispanic White	290	70	42		NR	NR	NR	NR	NR	NR	NR	NR	Age 45 - 55, BMI 40 - 100	4	C1	1	C	1258-7	1258	7	NA	5
13-1258_S07_C2_63f988b6b0282df19834bd2724ab944a	8/5/17	8/9/17	SanFrancisco California	68	Female	Other Hispanic/Spanish White	151	59	30		NR	NR	NR	NR	NR	NR	NR	NR	Age 65 - 75, BMI 25 - 30	4	C2	2	C	1258-7	1258	7	OLD	6
13-1258_S07_C3_aa2c9909a76427ae44a7bac8006e48b6	8/11/17	8/15/17	Other California	41	Male	Non-Hispanic White	298	71	42		NR	NR	NR	NR	NR	NR	NR	NR	Age 35 - 45, BMI 40 - 100	4	C3	3	C	1258-7	1258	7	NA	4
13-1258_S07_D1_58a4674037cfba733d042f23d7a5a71e	7/30/17	8/3/17	SanFrancisco California	54	Female	Non-Hispanic White	153	65	26		NR	NR	NR	NR	NR	NR	NR	NR	Age 45 - 55, BMI 25 - 30	4	D1	1	D	1258-7	1258	7	NA	5
13-1258_S07_D2_12dadec8a1615be0628f5ebbdfbf30e5	8/11/17	8/15/17	Other California	38	Male	Cuban Native Hawaiian	235	68	36		NR	NR	NR	NR	NR	NR	NR	NR	Age 35 - 45, BMI 35 - 40	4	D2	2	D	1258-7	1258	7	YOUNG	3
13-1258_S07_D3_eec633ac240a95cdbb39c12282d3c498	8/11/17	8/15/17	Other California	57	Female	Non-Hispanic White	188	62	34		NR	NR	NR	NR	NR	NR	NR	NR	Age 55 - 65, BMI 30 - 35	4	D3	3	D	1258-7	1258	7	NA	5
13-1258_S07_E1_10eb45eab00f4b18f91949af8fcc4d72	NA	NA	NA	NA	NA	NA	NA	NA	NA	NA	NA	NA	NA	NA	NA	NA	NA	NA	NA	NA	NA	NA	NA	NA	NA	NA	NA	NA
13-1258_S07_E2_6f2968bf7e7b63840290472b77b8a575	8/4/17	8/8/17	SanFrancisco California	90	Female	Non-Hispanic White	132	60	26		NR	NR	NR	NR	NR	NR	NR	NR	Age 75 - 120, BMI 25 - 30	4	E2	2	E	1258-7	1258	7	OLD	9
13-1258_S07_E3_8ca30fa263e2408a39da6d83753e2daf	7/30/17	8/3/17	SanFrancisco California	69	Female	Non-Hispanic White	160	68	24		NR	NR	NR	NR	NR	NR	NR	NR	Age 65 - 75, BMI 18 - 25	4	E3	3	E	1258-7	1258	7	OLD	6
13-1258_S07_F1_0cc5a505c9a850bfa36f9db620d5704a	7/30/17	8/3/17	SanFrancisco California	58	Male	Non-Hispanic White	170	72	23		NR	NR	NR	NR	NR	NR	NR	NR	Age 55 - 65, BMI 18 - 25	4	F1	1	F	1258-7	1258	7	NA	5
13-1258_S07_F2_43c9f759cb431a8660db689443292fbb	8/6/17	8/10/17	Other California	29	Female	Non-Hispanic White	263	68	40		NR	NR	NR	NR	NR	NR	NR	NR	Age 25 - 35, BMI 35 - 40	4	F2	2	F	1258-7	1258	7	YOUNG	2
13-1258_S07_F3_f350f75d5bb76d13443b4e84c2767f1d	NA	NA	NA	NA	NA	NA	NA	NA	NA	NA	NA	NA	NA	NA	NA	NA	NA	NA	NA	NA	NA	NA	NA	NA	NA	NA	NA	NA
13-1258_S07_G1_6dd12ce11f12c7f5251f8cfacf645b1f	8/4/17	8/8/17	SanFrancisco California	41	Female	Non-Hispanic White	230	72	31		NR	NR	NR	NR	NR	NR	NR	NR	Age 35 - 45, BMI 30 - 35	4	G1	1	G	1258-7	1258	7	NA	4
13-1258_S07_G2_f5192312b57fb86389710632e1c068bd	8/5/17	8/9/17	SanFrancisco California	77	Male	Non-Hispanic White	196	74	25		NR	NR	NR	NR	NR	NR	NR	NR	Age 75 - 120, BMI 18 - 25	4	G2	2	G	1258-7	1258	7	OLD	7
13-1258_S07_G3_2154deee30eff31d3e0751b9742c0e01	7/28/17	8/1/17	Other California	28	Male	Non-Hispanic White	215	73	28		NR	NR	NR	NR	NR	NR	NR	NR	Age 25 - 35, BMI 25 - 30	4	G3	3	G	1258-7	1258	7	YOUNG	2
13-1258_S07_H1_377d3f285dce0927663ba48cf00a4be6	8/18/17	8/22/17	SanFrancisco California	25	Male	Non-Hispanic Black	300	73	40		NR	NR	NR	NR	NR	NR	NR	NR	Age 25 - 35, BMI 40 - 100	4	H1	1	H	1258-7	1258	7	YOUNG	2
13-1258_S07_H2_503166d4e59c352ab722dad7e18b1d77	NA	NA	NA	NA	NA	NA	NA	NA	NA	NA	NA	NA	NA	NA	NA	NA	NA	NA	NA	NA	NA	NA	NA	NA	NA	NA	NA	NA
13-1258_S07_H3_505d391efe1ebd253ee0e29b46a0e40a	8/11/17	8/15/17	Other California	77	Male	Non-Hispanic White	229	69	34		NR	NR	NR	NR	NR	NR	NR	NR	Age 75 - 120, BMI 30 - 35	4	H3	3	H	1258-7	1258	7	OLD	7
13-1258_S08_A1_52247488e3e3c854497f1864c5014b7d	7/28/17	8/1/17	SanFrancisco California	32	Female	Non-Hispanic White	177	66	29		NR	NR	NR	NR	NR	NR	NR	NR	Age 25 - 35, BMI 25 - 30	7	A1	1	A	1258-8	1258	8	YOUNG	3
13-1258_S08_A2_4ba6d7be3995962e2182a7616c6dc29e	8/6/17	8/10/17	SanFrancisco California	41	Male	Non-Hispanic Chinese	225	67	35		NR	NR	NR	NR	NR	NR	NR	NR	Age 35 - 45, BMI 35 - 40	7	A2	2	A	1258-8	1258	8	NA	4
13-1258_S08_A3_3bc7ba068e1a2aef6afb4879061f40d2	7/30/17	8/3/17	SanFrancisco California	37	Female	Non-Hispanic Chinese	150	65	25		NR	NR	NR	NR	NR	NR	NR	NR	Age 35 - 45, BMI 18 - 25	7	A3	3	A	1258-8	1258	8	YOUNG	3
13-1258_S08_B1_9a432893c2de00fc9cd87e6e6658881e	7/28/17	8/1/17	SanFrancisco California	53	Male	Non-Hispanic White	233	70	33		NR	NR	NR	NR	NR	NR	NR	NR	Age 45 - 55, BMI 30 - 35	7	B1	1	B	1258-8	1258	8	NA	5
13-1258_S08_B2_9ccce3477e3d3138a87da61f2996c586	7/29/17	8/2/17	Other California	58	Male	Non-Hispanic White	275	74	35	NR	NR	NR	NR	NR	NR	NR	NR	NR	Age 55 - 65, BMI 30 - 35	7	B2	2	B	1258-8	1258	8	NA	5
13-1258_S08_B3_3720dff6e4be2d4dfbbd4a582293545c	9/11/17	9/15/17	Other California	24	Male	Non-Hispanic White	123	63	22		NR	NR	NR	NR	NR	NR	NR	NR	Other Request	7	B3	3	B	1258-8	1258	8	YOUNG	2
13-1258_S08_C1_a0db1b6a2b0629c6c020ecbdb036644b	8/13/17	8/17/17	Other California	48	Male	Non-Hispanic White	277	70	40		NR	NR	NR	NR	NR	NR	NR	NR	Age 45 - 55, BMI 40 - 100	7	C1	1	C	1258-8	1258	8	NA	4
13-1258_S08_C2_a34356e40e87c316a8dcef5380da1620	7/30/17	8/3/17	SanFrancisco California	74	Male	Non-Hispanic White	190	71	26		NR	NR	NR	NR	NR	NR	NR	NR	Age 65 - 75, BMI 25 - 30	7	C2	2	C	1258-8	1258	8	OLD	7
13-1258_S08_C3_d33a5c95ea0fdf331b7a93436361225b	8/4/17	8/8/17	SanFrancisco California	69	Female	Non-Hispanic White	125	68	19		NR	NR	NR	NR	NR	NR	NR	NR	Age 65 - 75, BMI 18 - 25	7	C3	3	C	1258-8	1258	8	OLD	6
13-1258_S08_D1_190f48f61a160f6fe4b76a04f57f4b33	8/5/17	8/9/17	SanFrancisco California	26	Male	Non-Hispanic White	280	72	38		NR	NR	NR	NR	NR	NR	NR	NR	Age 25 - 35, BMI 35 - 40	7	D1	1	D	1258-8	1258	8	YOUNG	2
13-1258_S08_D2_6b1a23d6d772bcdf0da9ffcd381fb2ec	7/30/17	8/3/17	Other California	54	Male	Non-Hispanic Filipino	165	65	28		NR	NR	NR	NR	NR	NR	NR	NR	Age 45 - 55, BMI 25 - 30	7	D2	2	D	1258-8	1258	8	NA	5
13-1258_S08_D3_e005051b8321a5243be62d4879c10da5	8/5/17	8/9/17	SanFrancisco California	68	Male	Non-Hispanic White	235	66	38		NR	NR	NR	NR	NR	NR	NR	NR	Age 65 - 75, BMI 35 - 40	7	D3	3	D	1258-8	1258	8	OLD	6
13-1258_S08_E1_ea32d097322016f01a0bc6825f5e3d16	8/12/17	8/16/17	Other California	56	Female	Non-Hispanic White	159	62	29		NR	NR	NR	NR	NR	NR	NR	NR	Age 55 - 65, BMI 25 - 30	7	E1	1	E	1258-8	1258	8	NA	5
13-1258_S08_E2_2cec8ff41cf0cb7dfaea660744a2ada4	8/14/17	8/18/17	Other California	76	Female	Non-Hispanic White	150	61	28		NR	NR	NR	NR	NR	NR	NR	NR	Age 75 - 120, BMI 25 - 30	7	E2	2	E	1258-8	1258	8	OLD	7
13-1258_S08_E3_5dffe2b9d1e5fb860a8984cc1c29f6da	8/28/17	9/1/17	SanFrancisco California	28	Male	Non-Hispanic White	340	75	42		NR	NR	NR	NR	NR	NR	NR	NR	Age 25 - 35, BMI 40 - 100	7	E3	3	E	1258-8	1258	8	YOUNG	2
13-1258_S08_F1_840e6529c1616b536ba928edd305463e	NA	NA	NA	NA	NA	NA	NA	NA	NA	NA	NA	NA	NA	NA	NA	NA	NA	NA	NA	NA	NA	NA	NA	NA	NA	NA	NA	NA
13-1258_S08_F2_87390915a63d41354f1d968738db1b7c	7/29/17	8/2/17	SanFrancisco California	40	Male	Non-Hispanic Vietnamese	185	67	29		NR	NR	NR	NR	NR	NR	NR	NR	Age 35 - 45, BMI 25 - 30	7	F2	2	F	1258-8	1258	8	NA	4
13-1258_S08_F3_7324c18668b89c011edf2b92b3ee3e7d	8/13/17	8/17/17	SanFrancisco California	53	Female	Non-Hispanic White	180	60	35		NR	NR	NR	NR	NR	NR	NR	NR	Age 45 - 55, BMI 35 - 40	7	F3	3	F	1258-8	1258	8	NA	5
13-1258_S08_G1_0d87321c85fa7490b40632f9ee30acb0	8/28/17	9/1/17	SanFrancisco California	79	Female	Non-Hispanic Black	180	62	33		NR	NR	NR	NR	NR	NR	NR	NR	Age 75 - 120, BMI 30 - 35	7	G1	1	G	1258-8	1258	8	OLD	7
13-1258_S08_G2_b24881bbad4c9748b389c56c60feacc2	NA	NA	NA	NA	NA	NA	NA	NA	NA	NA	NA	NA	NA	NA	NA	NA	NA	NA	NA	NA	NA	NA	NA	NA	NA	NA	NA	NA
13-1258_S08_G3_2f8e95c0ea91270608b079d5c2fa954e	7/28/17	8/1/17	Other California	29	Male	Non-Hispanic White	185	77	22		NR	NR	NR	NR	NR	NR	NR	NR	Age 25 - 35, BMI 18 - 25	7	G3	3	G	1258-8	1258	8	YOUNG	2
13-1258_S08_H1_0e5230adb913a2591592e4cf0e33baac	8/11/17	8/15/17	SanFrancisco California	42	Male	Non-Hispanic White	351	76	43		NR	NR	NR	NR	NR	NR	NR	NR	Age 35 - 45, BMI 40 - 100	7	H1	1	H	1258-8	1258	8	NA	4
13-1258_S08_H2_f79d317825298208f32bb42c2492c595	8/13/17	8/17/17	Other California	71	Male	Non-Hispanic White	212	69	31		NR	NR	NR	NR	NR	NR	NR	NR	Age 65 - 75, BMI 30 - 35	7	H2	2	H	1258-8	1258	8	OLD	7
13-1258_S08_H3_ef5e1a28693fb0f8e3505b58cb0c698e	NA	NA	NA	NA	NA	NA	NA	NA	NA	NA	NA	NA	NA	NA	NA	NA	NA	NA	NA	NA	NA	NA	NA	NA	NA	NA	NA	NA
13-1258_S09_A1_9c1f8805e5c685b6d0ee9babe53acec6	8/5/17	8/9/17	Other California	73	Female	Non-Hispanic White	130	65	22		NR	NR	NR	NR	NR	NR	NR	NR	Age 65 - 75, BMI 18 - 25	28	A1	1	A	1258-9	1258	9	OLD	7
13-1258_S09_A2_7a0e66c74c3cbcb828ef77774d6dbc50	8/21/17	8/25/17	Other California	46	Female	Non-Hispanic White	250	66	40	NR	NR	NR	NR	NR	NR	NR	NR	NR	Age 45 - 55, BMI 40 - 100	28	A2	2	A	1258-9	1258	9	NA	4
13-1258_S09_A3_4cf1558d5b7e32071933f733ea17c9b0	8/13/17	8/17/17	Other California	38	Female	Non-Hispanic White	140	67	22		NR	NR	NR	NR	NR	NR	NR	NR	Age 35 - 45, BMI 18 - 25	28	A3	3	A	1258-9	1258	9	YOUNG	3
13-1258_S09_B1_c32457de58dd84f0d3eba38846a2887d	7/30/17	8/3/17	SanFrancisco California	78	Male	Non-Hispanic White	152	70	22		NR	NR	NR	NR	NR	NR	NR	NR	Age 75 - 120, BMI 18 - 25	28	B1	1	B	1258-9	1258	9	OLD	7
13-1258_S09_B2_02a836e9e5f25e5650f76e4401b50e74	8/12/17	8/16/17	Other California	62	Female	Non-Hispanic White	171	66	28		NR	NR	NR	NR	NR	NR	NR	NR	Age 55 - 65, BMI 25 - 30	28	B2	2	B	1258-9	1258	9	NA	6
13-1258_S09_B3_5f6c8dfe54b59ae2115d7a3f56b209c6	9/8/17	9/12/17	SanFrancisco California	66	Male	Non-Hispanic White	315	71	44		NR	NR	NR	NR	NR	NR	NR	NR	Age 65 - 75, BMI 40 - 100	28	B3	3	B	1258-9	1258	9	OLD	6
13-1258_S09_C1_5170360806d081b2cc225b5b0afcb50b	8/5/17	8/9/17	Other California	36	Female	Non-Hispanic Other Asian	157	60	31		NR	NR	NR	NR	NR	NR	NR	NR	Age 35 - 45, BMI 30 - 35	28	C1	1	C	1258-9	1258	9	YOUNG	3
13-1258_S09_C2_0eda231ed21e6f7f88c78201ccf3ae63	8/20/17	8/24/17	SanFrancisco California	56	Female	Non-Hispanic White	261	64	45		NR	NR	NR	NR	NR	NR	NR	NR	Age 55 - 65, BMI 40 - 100	28	C2	2	C	1258-9	1258	9	NA	5
13-1258_S09_C3_607b5f11ab4ff4b74a8d51fe1b018694	8/14/17	8/18/17	Other California	41	Female	Non-Hispanic White	225	67	35		NR	NR	NR	NR	NR	NR	NR	NR	Age 35 - 45, BMI 35 - 40	28	C3	3	C	1258-9	1258	9	NA	4
13-1258_S09_D1_47fd559421d990a994280bed1fa12f5e	8/12/17	8/16/17	Other California	61	Female	Non-Hispanic White	235	64	40		NR	NR	NR	NR	NR	NR	NR	NR	Age 55 - 65, BMI 35 - 40	28	D1	1	D	1258-9	1258	9	NA	6
13-1258_S09_D2_1929e3d886027c660b5fc973778ac401	9/10/17	9/14/17	SanFrancisco California	75	Female	Non-Hispanic White	160	66	26		NR	NR	NR	NR	NR	NR	NR	NR	Other Request	28	D2	2	D	1258-9	1258	9	OLD	7
13-1258_S09_D3_6b487c789ecd06c9074f9027f9aae636	8/13/17	8/17/17	Other California	30	Male	Non-Hispanic White	305	73	40		NR	NR	NR	NR	NR	NR	NR	NR	Age 25 - 35, BMI 35 - 40	28	D3	3	D	1258-9	1258	9	YOUNG	3
13-1258_S09_E1_ae13892c42d2f6299bb01fb152b76490	8/11/17	8/15/17	SanFrancisco California	72	Male	Non-Hispanic White	258	68	39		NR	NR	NR	NR	NR	NR	NR	NR	Age 65 - 75, BMI 35 - 40	28	E1	1	E	1258-9	1258	9	OLD	7
13-1258_S09_E2_25853bc8794408f347732e11ad9bbe78	7/28/17	8/1/17	SanFrancisco California	49	Female	Non-Hispanic White	134	69	20		NR	NR	NR	NR	NR	NR	NR	NR	Age 45 - 55, BMI 18 - 25	28	E2	2	E	1258-9	1258	9	NA	4
13-1258_S09_E3_1335134330f6d02eed889583a01e4f6f	9/11/17	9/15/17	SanFrancisco California	24	Male	Non-Hispanic White	178	68	27	NR	NR	NR	NR	NR	NR	NR	NR	NR	Other Request	28	E3	3	E	1258-9	1258	9	YOUNG	2
13-1258_S09_F1_e0fd5ed54c88034eeed3f3a53f6a1cda	8/5/17	8/9/17	SanFrancisco California	50	Female	Non-Hispanic White	195	63	34		NR	NR	NR	NR	NR	NR	NR	NR	Age 45 - 55, BMI 30 - 35	28	F1	1	F	1258-9	1258	9	NA	5
13-1258_S09_F2_d1e477a94cdffbc89c73ba03b5a09242	7/30/17	8/3/17	SanFrancisco California	57	Female	Non-Hispanic White	140	68	21	NR	NR	NR	NR	NR	NR	NR	NR	NR	Age 55 - 65, BMI 18 - 25	28	F2	2	F	1258-9	1258	9	NA	5
13-1258_S09_F3_6da8626db501b67dd1be87cd150ec941	8/4/17	8/8/17	SanFrancisco California	69	Female	Non-Hispanic White	155	63	28	NR	NR	NR	NR	NR	NR	NR	NR	NR	Age 65 - 75, BMI 25 - 30	28	F3	3	F	1258-9	1258	9	OLD	6
13-1258_S09_G1_38c29fe74700e84509d0f2fc3d497540	NA	NA	NA	NA	NA	NA	NA	NA	NA	NA	NA	NA	NA	NA	NA	NA	NA	NA	NA	NA	NA	NA	NA	NA	NA	NA	NA	NA
13-1258_S09_G2_ff504fc0692c559a34ec479447bc9de4	7/29/17	8/2/17	SanFrancisco California	28	Male	Non-Hispanic White	165	71	23		NR	NR	NR	NR	NR	NR	NR	NR	Age 25 - 35, BMI 18 - 25	28	G2	2	G	1258-9	1258	9	YOUNG	2
13-1258_S09_G3_3678259b967cdbc0fe27da7b330ac153	7/28/17	8/1/17	SanFrancisco California	34	Male	Non-Hispanic Vietnamese	228	69	34		NR	NR	NR	NR	NR	NR	NR	NR	Age 25 - 35, BMI 30 - 35	28	G3	3	G	1258-9	1258	9	YOUNG	3
13-1258_S09_H1_bc67dcdf6a0c603e0e9c1903e283b2e7	8/11/17	8/15/17	Other California	54	Female	Non-Hispanic White	150	61	28		NR	NR	NR	NR	NR	NR	NR	NR	Age 45 - 55, BMI 25 - 30	28	H1	1	H	1258-9	1258	9	NA	5
13-1258_S09_H2_794e3af21de67189f011f2691fc5652f	8/4/17	8/8/17	SanFrancisco California	76	Female	Non-Hispanic Filipino	148	60	29		NR	NR	NR	NR	NR	NR	NR	NR	Age 75 - 120, BMI 25 - 30	28	H2	2	H	1258-9	1258	9	OLD	7
13-1258_S09_H3_9c9066e12d72e0ba326cb2e195ead2ea	NA	NA	NA	NA	NA	NA	NA	NA	NA	NA	NA	NA	NA	NA	NA	NA	NA	NA	NA	NA	NA	NA	NA	NA	NA	NA	NA	NA
13-1258_S10_A1_a258afe35753dad13cff53e95624c00b	7/30/17	8/3/17	Other California	59	Male	Non-Hispanic White	203	73	27		NR	NR	NR	NR	NR	NR	NR	NR	Age 55 - 65, BMI 25 - 30	9	A1	1	A	1258-10	1258	10	NA	5
13-1258_S10_A2_5ef4bf95d44cbc47c04ca084d112ad03	8/11/17	8/15/17	SanFrancisco California	43	Female	Other Hispanic/Spanish Some other race	160	64	28		NR	NR	NR	NR	NR	NR	NR	NR	Age 35 - 45, BMI 25 - 30	9	A2	2	A	1258-10	1258	10	NA	4
13-1258_S10_A3_5d2797c6b8b4d686c4571014da8e9b30	7/28/17	8/1/17	SanFrancisco California	30	Male	Non-Hispanic Chinese	185	72	25		NR	NR	NR	NR	NR	NR	NR	NR	Age 25 - 35, BMI 25 - 30	9	A3	3	A	1258-10	1258	10	YOUNG	3
13-1258_S10_B1_cdb26385f35154f0515b2bd654423b39	NA	NA	NA	NA	NA	NA	NA	NA	NA	NA	NA	NA	NA	NA	NA	NA	NA	NA	NA	NA	NA	NA	NA	NA	NA	NA	NA	NA
13-1258_S10_B2_a19d42da80e09ee5f0deed7fdabb46ff	8/4/17	8/8/17	SanFrancisco California	50	Female	Non-Hispanic White	185	62	34		NR	NR	NR	NR	NR	NR	NR	NR	Age 45 - 55, BMI 30 - 35	9	B2	2	B	1258-10	1258	10	NA	5
13-1258_S10_B3_407edddbdf5197d13d52272f07415b85	7/28/17	8/1/17	SanFrancisco California	50	Female	Non-Hispanic White	159	66	26		NR	NR	NR	NR	NR	NR	NR	NR	Age 45 - 55, BMI 25 - 30	9	B3	3	B	1258-10	1258	10	NA	5
13-1258_S10_C1_2c66547d6a6dfa1c884e80d9d9dd7c12	NA	NA	NA	NA	NA	NA	NA	NA	NA	NA	NA	NA	NA	NA	NA	NA	NA	NA	NA	NA	NA	NA	NA	NA	NA	NA	NA	NA
13-1258_S10_C2_b73920b3dc7622a25d73021140ee02f0	8/6/17	8/10/17	SanFrancisco California	43	Female	Other Hispanic/Spanish White	257	64	44		NR	NR	NR	NR	NR	NR	NR	NR	Age 35 - 45, BMI 40 - 100	9	C2	2	C	1258-10	1258	10	NA	4
13-1258_S10_C3_98e01091121aa9faeac37b6f400637de	8/27/17	8/31/17	SanFrancisco California	70	Female	Non-Hispanic White	213	63	38		NR	NR	NR	NR	NR	NR	NR	NR	Age 65 - 75, BMI 35 - 40	9	C3	3	C	1258-10	1258	10	OLD	7
13-1258_S10_D1_14f1564b865a71c6a34d1401ac3a05ea	8/6/17	8/10/17	Other California	71	Male	Non-Hispanic White	215	72	29		NR	NR	NR	NR	NR	NR	NR	NR	Age 65 - 75, BMI 25 - 30	9	D1	1	D	1258-10	1258	10	OLD	7
13-1258_S10_D2_69701c2382cf67bcf7f228821358d881	8/6/17	8/10/17	SanFrancisco California	75	Female	Non-Hispanic White	200	65	33		NR	NR	NR	NR	NR	NR	NR	NR	Age 65 - 75, BMI 30 - 35	9	D2	2	D	1258-10	1258	10	OLD	7
13-1258_S10_D3_4e4ce758821baf912b1c8625c95263a1	9/11/17	9/15/17	SanFrancisco California	26	Male	Non-Hispanic White	160	73	21		NR	NR	NR	NR	NR	NR	NR	NR	Other Request	9	D3	3	D	1258-10	1258	10	YOUNG	2
13-1258_S10_E1_61097a996a1922006bd434a406998c0a	8/19/17	8/23/17	SanFrancisco California	78	Female	Non-Hispanic White	202	64	35		NR	NR	NR	NR	NR	NR	NR	NR	Age 75 - 120, BMI 30 - 35	9	E1	1	E	1258-10	1258	10	OLD	7
13-1258_S10_E2_7057c4ebb6eafe8ba8cb527532a80898	8/5/17	8/9/17	SanFrancisco California	67	Female	Non-Hispanic White	135	67	21		NR	NR	NR	NR	NR	NR	NR	NR	Age 65 - 75, BMI 18 - 25	9	E2	2	E	1258-10	1258	10	OLD	6
13-1258_S10_E3_2ce63a5a97a1d99ad25aec02ef0e0dd9	9/1/17	9/5/17	Other California	25	Male	Non-Hispanic Other Pacific Islander	370	70	53		NR	NR	NR	NR	NR	NR	NR	NR	Age 25 - 35, BMI 40 - 100	9	E3	3	E	1258-10	1258	10	YOUNG	2
13-1258_S10_F1_2973fb96eebae5a0459bfc85d5176bed	7/30/17	8/3/17	Other California	60	Male	Non-Hispanic White	190	66	31		NR	NR	NR	NR	NR	NR	NR	NR	Age 55 - 65, BMI 30 - 35	9	F1	1	F	1258-10	1258	10	NA	6
13-1258_S10_F2_dd7ae7f051274b901a4e4572bb9f3cc8	7/29/17	8/2/17	Other California	80	Male	Non-Hispanic White	175	69	26	NR	NR	NR	NR	NR	NR	NR	NR	NR	Age 75 - 120, BMI 25 - 30	9	F2	2	F	1258-10	1258	10	OLD	8
13-1258_S10_F3_11edb8a1793782753af5e8236d266a9e	8/11/17	8/15/17	SanFrancisco California	47	Male	Non-Hispanic White	245	70	35		NR	NR	NR	NR	NR	NR	NR	NR	Age 45 - 55, BMI 35 - 40	9	F3	3	F	1258-10	1258	10	NA	4
13-1258_S10_G1_636c4ef14270c7dde066b5b6c27de733	8/20/17	8/24/17	Other California	44	Female	Non-Hispanic White	230	65	38	NR	NR	NR	NR	NR	NR	NR	NR	NR	Age 35 - 45, BMI 35 - 40	9	G1	1	G	1258-10	1258	10	NA	4
13-1258_S10_G2_b72cb74961575480182b5cf0b8bec19b	8/12/17	8/16/17	Other California	35	Male	Non-Hispanic White	315	74	40		NR	NR	NR	NR	NR	NR	NR	NR	Age 25 - 35, BMI 35 - 40	9	G2	2	G	1258-10	1258	10	YOUNG	3
13-1258_S10_G3_698f91ad19f9403a0107f89e979e57aa	7/28/17	8/1/17	Other California	29	Female	Non-Hispanic White	135	64	23		NR	NR	NR	NR	NR	NR	NR	NR	Age 25 - 35, BMI 18 - 25	9	G3	3	G	1258-10	1258	10	YOUNG	2
13-1258_S10_H1_54e97d6f349207c59a52f6958ab09d4e	NA	NA	NA	NA	NA	NA	NA	NA	NA	NA	NA	NA	NA	NA	NA	NA	NA	NA	NA	NA	NA	NA	NA	NA	NA	NA	NA	NA
13-1258_S10_H2_ff25f24213b7c74488958d791055c374	9/11/17	9/15/17	Other California	79	Female	Non-Hispanic White	122	64	21		NR	NR	NR	NR	NR	NR	NR	NR	Other Request	9	H2	2	H	1258-10	1258	10	OLD	7
13-1258_S10_H3_61d7295c024e7f5068d0246110c24a5d	8/4/17	8/8/17	Other California	45	Male	Non-Hispanic White	188	74	24		NR	NR	NR	NR	NR	NR	NR	NR	Age 35 - 45, BMI 18 - 25	9	H3	3	H	1258-10	1258	10	NA	4
