# Supplementary material for: Age-associated changes in the circulating human antibody repertoire are upregulated in autoimmunity
Source: Immun Ageing. 2020 Oct 6;17:28. doi: 10.1186/s12979-020-00193-x (PMC7539520; doi:10.1186/s12979-020-00193-x)
Supplement: Supplementary file 10 — Additional file 10: Table S2. Same as Table S1, but for Technical Reproducibility Cohort (Experiment 1102). [file 12979_2020_193_MOESM10_ESM.xls]

sample	waferslide	COLL_DATE	Freeze.Date	CLIENT	AGE	GENDER	ETHNICITY	WEIGHT	HEIGHT	BMI	CHG	HBC	HBSAG	HCV	HIV	HTLV	NAT	SYP	WNV	CTS_Bin	desSlide	arr	col	row	waferSlide	wafer.y	slide.y
HT_00023291	1224_S11	7/29/17	8/2/17	SanFrancisco California	69	Male	Non-Hispanic White	200	74	26		NR	NR	NR	NR	NR	NR	NR	NR	Age 65 - 75, BMI 25 - 30	10	B1	1	B	1257-5	1257	5
HT_00023363	1224_S11	8/4/17	8/8/17	SanFrancisco California	65	Male	Non-Hispanic White	170	70	24		NR	NR	NR	NR	NR	NR	NR	NR	Age 55 - 65, BMI 18 - 25	23	D3	3	D	1256-11	1256	11
HT_00023204	1224_S11	7/28/17	8/1/17	SanFrancisco California	35	Female	Non-Hispanic White	191	65	32		NR	NR	NR	NR	NR	NR	NR	NR	Age 25 - 35, BMI 30 - 35	26	D3	3	D	1256-5	1256	5
HT_00023432	1224_S11	8/5/17	8/9/17	SanFrancisco California	67	Male	Non-Hispanic White	222	69	33		NR	NR	NR	NR	NR	NR	NR	NR	Age 65 - 75, BMI 30 - 35	12	A1	1	A	1258-5	1258	5
HT_00023359	1224_S11	8/4/17	8/8/17	SanFrancisco California	90	Female	Non-Hispanic White	132	60	26		NR	NR	NR	NR	NR	NR	NR	NR	Age 75 - 120, BMI 25 - 30	4	E2	2	E	1258-7	1258	7
HT_00023218	1224_S11	7/28/17	8/1/17	SanFrancisco California	29	Female	Non-Hispanic White	160	66	26		NR	NR	NR	NR	NR	NR	NR	NR	Age 25 - 35, BMI 25 - 30	12	B3	3	B	1258-5	1258	5
HT_00023501	1224_S11	8/6/17	8/10/17	SanFrancisco California	40	Female	Non-Hispanic White	180	64	31		NR	NR	NR	NR	NR	NR	NR	NR	Age 35 - 45, BMI 30 - 35	5	E1	1	E	1257-10	1257	10
HT_00023484	1224_S11	8/6/17	8/10/17	SanFrancisco California	84	Male	Non-Hispanic White	195	71	27		NR	NR	NR	NR	NR	NR	NR	NR	Age 75 - 120, BMI 25 - 30	26	G2	2	G	1256-5	1256	5
HT_00023250	1224_S11	7/29/17	8/2/17	SanFrancisco California	41	Male	Non-Hispanic White	168	73	22		NR	NR	NR	NR	NR	NR	NR	NR	Age 35 - 45, BMI 18 - 25	15	H2	2	H	1257-4	1257	4
HT_00023758	1224_S11	9/11/17	9/15/17	SanFrancisco California	75	Male	Non-Hispanic White	200	70	29		NR	NR	NR	NR	NR	NR	NR	NR	Other Request	24	E2	2	E	1256-10	1256	10
HT_00023698	1224_S11	8/21/17	8/25/17	SanFrancisco California	69	Female	Non-Hispanic White	221	66	36		NR	NR	NR	NR	NR	NR	NR	NR	Age 65 - 75, BMI 35 - 40	5	F2	2	F	1257-10	1257	10
HT_00023761	1224_S11	9/11/17	9/15/17	SanFrancisco California	26	Male	Non-Hispanic White	160	73	21		NR	NR	NR	NR	NR	NR	NR	NR	Other Request	9	D3	3	D	1258-10	1258	10
HT_00023716	1224_S11	9/1/17	9/5/17	SanFrancisco California	75	Male	Non-Hispanic White	310	69	46		NR	NR	NR	NR	NR	NR	NR	NR	Age 65 - 75, BMI 40 - 100	19	B2	2	B	1257-9	1257	9
HT_00023556	1224_S11	8/11/17	8/15/17	SanFrancisco California	72	Male	Non-Hispanic White	258	68	39		NR	NR	NR	NR	NR	NR	NR	NR	Age 65 - 75, BMI 35 - 40	28	E1	1	E	1258-9	1258	9
SECONDARY_ONLY	1224_S11	NA	NA	NA	NA	NA	NA	NA	NA	NA	NA	NA	NA	NA	NA	NA	NA	NA	NA	NA	NA	NA	NA	NA	NA	NA	NA
HT_00023378	1224_S11	8/4/17	8/8/17	SanFrancisco California	41	Female	Non-Hispanic White	230	72	31		NR	NR	NR	NR	NR	NR	NR	NR	Age 35 - 45, BMI 30 - 35	4	G1	1	G	1258-7	1258	7
HT_00023560	1224_S11	8/11/17	8/15/17	SanFrancisco California	68	Female	Non-Hispanic White	235	65	39		NR	NR	NR	NR	NR	NR	NR	NR	Age 65 - 75, BMI 35 - 40	12	B1	1	B	1258-5	1258	5
HT_00023474	1224_S11	8/6/17	8/10/17	SanFrancisco California	28	Female	Non-Hispanic White	210	65	35	NR	NR	NR	NR	NR	NR	NR	NR	NR	Age 25 - 35, BMI 30 - 35	18	B1	1	B	1257-7	1257	7
HT_00023686	1224_S11	8/19/17	8/23/17	SanFrancisco California	78	Female	Non-Hispanic White	202	64	35		NR	NR	NR	NR	NR	NR	NR	NR	Age 75 - 120, BMI 30 - 35	9	E1	1	E	1258-10	1258	10
HT_00023554	1224_S11	8/11/17	8/15/17	SanFrancisco California	84	Male	Non-Hispanic White	240	72	32		NR	NR	NR	NR	NR	NR	NR	NR	Age 75 - 120, BMI 30 - 35	19	F3	3	F	1257-9	1257	9
HT_00023784	1224_S11	9/11/17	9/15/17	SanFrancisco California	24	Male	Non-Hispanic White	178	68	27	NR	NR	NR	NR	NR	NR	NR	NR	NR	Other Request	28	E3	3	E	1258-9	1258	9
HT_00023320	1224_S11	7/30/17	8/3/17	SanFrancisco California	70	Female	Non-Hispanic White	135	62	25		NR	NR	NR	NR	NR	NR	NR	NR	Age 65 - 75, BMI 18 - 25	20	A1	1	A	1257-2	1257	2
HT_00023567	1224_S11	8/11/17	8/15/17	SanFrancisco California	80	Male	Non-Hispanic White	245	67	38		NR	NR	NR	NR	NR	NR	NR	NR	Age 75 - 120, BMI 35 - 40	18	D1	1	D	1257-7	1257	7
HT_00019647	1224_S11	NA	NA	NA	NA	NA	NA	NA	NA	NA	NA	NA	NA	NA	NA	NA	NA	NA	NA	NA	NA	NA	NA	NA	NA	NA	NA
HT_00023354	1224_S12	8/4/17	8/8/17	SanFrancisco California	36	Male	Non-Hispanic White	190	73	25		NR	NR	NR	NR	NR	NR	NR	NR	Age 35 - 45, BMI 18 - 25	8	B3	3	B	1256-9	1256	9
HT_00023365	1224_S12	8/4/17	8/8/17	SanFrancisco California	75	Male	Non-Hispanic White	170	70	24		NR	NR	NR	NR	NR	NR	NR	NR	Age 65 - 75, BMI 18 - 25	5	F3	3	F	1257-10	1257	10
HT_00023786	1224_S12	9/14/17	9/18/17	SanFrancisco California	76	Male	Non-Hispanic White	185	66	30		NR	NR	NR	NR	NR	NR	NR	NR	Other Request	17	F3	3	F	1258-3	1258	3
HT_00023785	1224_S12	9/11/17	9/15/17	SanFrancisco California	25	Male	Non-Hispanic White	152	65	25	NR	NR	NR	NR	NR	NR	NR	NR	NR	Other Request	6	F2	2	F	1258-4	1258	4
HT_00023558	1224_S12	8/11/17	8/15/17	SanFrancisco California	76	Female	Non-Hispanic White	150	62	27		NR	NR	NR	NR	NR	NR	NR	NR	Age 75 - 120, BMI 25 - 30	13	C3	3	C	1256-3	1256	3
HT_00023762	1224_S12	9/11/17	9/15/17	SanFrancisco California	75	Female	Non-Hispanic White	160	64	28		NR	NR	NR	NR	NR	NR	NR	NR	Other Request	22	E2	2	E	1258-2	1258	2
SECONDARY_ONLY	1224_S12	NA	NA	NA	NA	NA	NA	NA	NA	NA	NA	NA	NA	NA	NA	NA	NA	NA	NA	NA	NA	NA	NA	NA	NA	NA	NA
HT_00023385	1224_S12	8/4/17	8/8/17	SanFrancisco California	75	Male	Non-Hispanic White	315	69	46		NR	NR	NR	NR	NR	NR	NR	NR	Age 65 - 75, BMI 40 - 100	20	G2	2	G	1257-2	1257	2
HT_00023731	1224_S12	9/8/17	9/12/17	SanFrancisco California	66	Male	Non-Hispanic White	315	71	44		NR	NR	NR	NR	NR	NR	NR	NR	Age 65 - 75, BMI 40 - 100	28	B3	3	B	1258-9	1258	9
HT_00023434	1224_S12	8/5/17	8/9/17	SanFrancisco California	26	Male	Non-Hispanic White	280	72	38		NR	NR	NR	NR	NR	NR	NR	NR	Age 25 - 35, BMI 35 - 40	7	D1	1	D	1258-8	1258	8
HT_00023471	1224_S12	8/6/17	8/10/17	SanFrancisco California	27	Male	Non-Hispanic White	250	74	32	NR	NR	NR	NR	NR	NR	NR	NR	NR	Age 25 - 35, BMI 30 - 35	13	B1	1	B	1256-3	1256	3
HT_00023639	1224_S12	8/14/17	8/18/17	SanFrancisco California	79	Male	Non-Hispanic White	215	70	31		NR	NR	NR	NR	NR	NR	NR	NR	Age 75 - 120, BMI 30 - 35	11	H3	3	H	1257-3	1257	3
HT_00023410	1224_S12	8/5/17	8/9/17	SanFrancisco California	37	Male	Non-Hispanic White	263	71	37		NR	NR	NR	NR	NR	NR	NR	NR	Age 35 - 45, BMI 35 - 40	6	D3	3	D	1258-4	1258	4
HT_00023314	1224_S12	7/30/17	8/3/17	SanFrancisco California	74	Male	Non-Hispanic White	190	71	26		NR	NR	NR	NR	NR	NR	NR	NR	Age 65 - 75, BMI 25 - 30	7	C2	2	C	1258-8	1258	8
HT_00023491	1224_S12	8/6/17	8/10/17	SanFrancisco California	68	Female	Non-Hispanic White	218	66	35	NR	NR	NR	NR	NR	NR	NR	NR	NR	Age 65 - 75, BMI 30 - 35	19	C2	2	C	1257-9	1257	9
HT_00019647	1224_S12	NA	NA	NA	NA	NA	NA	NA	NA	NA	NA	NA	NA	NA	NA	NA	NA	NA	NA	NA	NA	NA	NA	NA	NA	NA	NA
HT_00023665	1224_S12	8/18/17	8/22/17	SanFrancisco California	69	Female	Non-Hispanic White	250	70	36		NR	NR	NR	NR	NR	NR	NR	NR	Age 65 - 75, BMI 35 - 40	27	F1	1	F	1256-6	1256	6
HT_00023659	1224_S12	8/18/17	8/22/17	SanFrancisco California	68	Male	Non-Hispanic White	293	70	42		NR	NR	NR	NR	NR	NR	NR	NR	Age 65 - 75, BMI 40 - 100	1	E1	1	E	1256-2	1256	2
HT_00023193	1224_S12	7/28/17	8/1/17	SanFrancisco California	33	Male	Non-Hispanic White	192	69	28		NR	NR	NR	NR	NR	NR	NR	NR	Age 25 - 35, BMI 25 - 30	17	A1	1	A	1258-3	1258	3
HT_00023274	1224_S12	7/29/17	8/2/17	SanFrancisco California	29	Female	Non-Hispanic White	159	66	26		NR	NR	NR	NR	NR	NR	NR	NR	Age 25 - 35, BMI 25 - 30	11	H1	1	H	1257-3	1257	3
HT_00023736	1224_S12	9/10/17	9/14/17	SanFrancisco California	83	Male	Non-Hispanic White	222	74	28		NR	NR	NR	NR	NR	NR	NR	NR	Other Request	27	H1	1	H	1256-6	1256	6
HT_00023759	1224_S12	9/11/17	9/15/17	SanFrancisco California	24	Female	Non-Hispanic White	131	66	21		NR	NR	NR	NR	NR	NR	NR	NR	Other Request	18	C2	2	C	1257-7	1257	7
HT_00023367	1224_S12	8/4/17	8/8/17	SanFrancisco California	71	Male	Non-Hispanic White	230	72	31		NR	NR	NR	NR	NR	NR	NR	NR	Age 65 - 75, BMI 30 - 35	24	F1	1	F	1256-10	1256	10
HT_00023352	1224_S12	8/4/17	8/8/17	SanFrancisco California	69	Female	Non-Hispanic White	125	68	19		NR	NR	NR	NR	NR	NR	NR	NR	Age 65 - 75, BMI 18 - 25	7	C3	3	C	1258-8	1258	8
HT_00023699	1224_S13	8/21/17	8/25/17	SanFrancisco California	70	Female	Non-Hispanic White	234	62	43		NR	NR	NR	NR	NR	NR	NR	NR	Age 65 - 75, BMI 40 - 100	24	A3	3	A	1256-10	1256	10
HT_00023430	1224_S13	8/5/17	8/9/17	SanFrancisco California	41	Male	Non-Hispanic White	267	72	36		NR	NR	NR	NR	NR	NR	NR	NR	Age 35 - 45, BMI 35 - 40	5	E2	2	E	1257-10	1257	10
HT_00023369	1224_S13	8/4/17	8/8/17	SanFrancisco California	66	Female	Non-Hispanic White	145	64	25		NR	NR	NR	NR	NR	NR	NR	NR	Age 65 - 75, BMI 18 - 25	26	H3	3	H	1256-5	1256	5
HT_00023741	1224_S13	9/10/17	9/14/17	SanFrancisco California	75	Female	Non-Hispanic White	160	66	26		NR	NR	NR	NR	NR	NR	NR	NR	Other Request	28	D2	2	D	1258-9	1258	9
HT_00023281	1224_S13	7/29/17	8/2/17	SanFrancisco California	26	Female	Non-Hispanic White	137	64	24		NR	NR	NR	NR	NR	NR	NR	NR	Age 25 - 35, BMI 18 - 25	5	C3	3	C	1257-10	1257	10
HT_00023253	1224_S13	7/29/17	8/2/17	SanFrancisco California	28	Male	Non-Hispanic White	165	71	23		NR	NR	NR	NR	NR	NR	NR	NR	Age 25 - 35, BMI 18 - 25	28	G2	2	G	1258-9	1258	9
HT_00023483	1224_S13	8/6/17	8/10/17	SanFrancisco California	80	Female	Non-Hispanic White	170	64	29		NR	NR	NR	NR	NR	NR	NR	NR	Age 75 - 120, BMI 25 - 30	24	H3	3	H	1256-10	1256	10
HT_00023658	1224_S13	8/18/17	8/22/17	SanFrancisco California	37	Male	Non-Hispanic White	270	76	33		NR	NR	NR	NR	NR	NR	NR	NR	Age 35 - 45, BMI 30 - 35	1	H3	3	H	1256-2	1256	2
HT_00023640	1224_S13	8/14/17	8/18/17	SanFrancisco California	77	Male	Non-Hispanic White	264	70	38		NR	NR	NR	NR	NR	NR	NR	NR	Age 75 - 120, BMI 35 - 40	17	E1	1	E	1258-3	1258	3
HT_00023502	1224_S13	8/6/17	8/10/17	SanFrancisco California	66	Male	Non-Hispanic White	170	73	22		NR	NR	NR	NR	NR	NR	NR	NR	Age 65 - 75, BMI 18 - 25	24	H1	1	H	1256-10	1256	10
SECONDARY_ONLY	1224_S13	NA	NA	NA	NA	NA	NA	NA	NA	NA	NA	NA	NA	NA	NA	NA	NA	NA	NA	NA	NA	NA	NA	NA	NA	NA	NA
HT_00023655	1224_S13	8/18/17	8/22/17	SanFrancisco California	77	Female	Non-Hispanic White	130	66	21		NR	NR	NR	NR	NR	NR	NR	NR	Age 75 - 120, BMI 18 - 25	26	C3	3	C	1256-5	1256	5
HT_00023557	1224_S13	8/11/17	8/15/17	SanFrancisco California	70	Female	Non-Hispanic White	238	70	34		NR	NR	NR	NR	NR	NR	NR	NR	Age 65 - 75, BMI 30 - 35	20	D1	1	D	1257-2	1257	2
HT_00023353	1224_S13	8/4/17	8/8/17	SanFrancisco California	25	Male	Non-Hispanic White	176	75	22		NR	NR	NR	NR	NR	NR	NR	NR	Age 25 - 35, BMI 18 - 25	13	D1	1	D	1256-3	1256	3
HT_00023247	1224_S13	7/29/17	8/2/17	SanFrancisco California	29	Male	Non-Hispanic White	175	71	24		NR	NR	NR	NR	NR	NR	NR	NR	Age 25 - 35, BMI 18 - 25	24	E1	1	E	1256-10	1256	10
HT_00023407	1224_S13	8/5/17	8/9/17	SanFrancisco California	64	Male	Non-Hispanic White	337	73	44		NR	NR	NR	NR	NR	NR	NR	NR	Age 55 - 65, BMI 40 - 100	16	D1	1	D	1256-7	1256	7
HT_00023217	1224_S13	7/28/17	8/1/17	SanFrancisco California	32	Female	Non-Hispanic White	160	68	24		NR	NR	NR	NR	NR	NR	NR	NR	Age 25 - 35, BMI 18 - 25	4	B3	3	B	1258-7	1258	7
HT_00023315	1224_S13	7/30/17	8/3/17	SanFrancisco California	69	Male	Non-Hispanic White	187	70	27		NR	NR	NR	NR	NR	NR	NR	NR	Age 65 - 75, BMI 25 - 30	16	G2	2	G	1256-7	1256	7
HT_00023362	1224_S13	8/4/17	8/8/17	SanFrancisco California	72	Female	Non-Hispanic White	137	59	28		NR	NR	NR	NR	NR	NR	NR	NR	Age 65 - 75, BMI 25 - 30	6	B2	2	B	1258-4	1258	4
HT_00019647	1224_S13	NA	NA	NA	NA	NA	NA	NA	NA	NA	NA	NA	NA	NA	NA	NA	NA	NA	NA	NA	NA	NA	NA	NA	NA	NA	NA
HT_00023479	1224_S13	8/6/17	8/10/17	SanFrancisco California	66	Female	Non-Hispanic White	145	63	26		NR	NR	NR	NR	NR	NR	NR	NR	Age 65 - 75, BMI 25 - 30	18	D3	3	D	1257-7	1257	7
HT_00023301	1224_S13	7/30/17	8/3/17	SanFrancisco California	67	Female	Non-Hispanic White	230	66	37		NR	NR	NR	NR	NR	NR	NR	NR	Age 65 - 75, BMI 35 - 40	25	C1	1	C	1256-8	1256	8
HT_00023500	1224_S13	8/6/17	8/10/17	SanFrancisco California	39	Female	Non-Hispanic White	223	70	32		NR	NR	NR	NR	NR	NR	NR	NR	Age 35 - 45, BMI 30 - 35	27	F2	2	F	1256-6	1256	6
HT_00023299	1224_S13	7/29/17	8/2/17	SanFrancisco California	38	Male	Non-Hispanic White	190	73	25	NR	NR	NR	NR	NR	NR	NR	NR	NR	Age 35 - 45, BMI 18 - 25	13	G2	2	G	1256-3	1256	3
