# Supplementary material for: Age-associated changes in the circulating human antibody repertoire are upregulated in autoimmunity
Source: Immun Ageing. 2020 Oct 6;17:28. doi: 10.1186/s12979-020-00193-x (PMC7539520; doi:10.1186/s12979-020-00193-x)
Supplement: Supplementary file 11 — Additional file 11: Table S3. Same as Table S1, but for Verification Cohort (Experiment 1116). [file 12979_2020_193_MOESM11_ESM.xls]

	sample	sample_types	COLL_DATE	Freeze.Date	CLIENT	AGE	GENDER	ETHNICITY	WEIGHT	HEIGHT	BMI	CHG	HBC	HBSAG	HCV	HIV	HTLV	NAT	SYP	WNV	CTS_Bin	ageBin	bmiBin	desSlide	arr	col	row	Wafer	Slide
13-1237_S02_A1_690b29df4be6462e1dda8335c9ddd363	HT_00024409	NA	11/10/17	11/14/17	California	33	Female	Mexican Some other race	223	61	42		NR	NR	NR	NR	NR	NR	NR	NR	Age 25-35, BMI - 40-100	25-35	40-100	9	A1	1	A	1239	3
13-1237_S02_A2_445d9d984df9665b4586ccd9653c0b21	HT_00024854	NA	11/15/17	11/20/17	California	48	Female	Other Hispanic/Spanish White	200	65	33		NR	NR	NR	NR	NR	NR	NR	NR	Age 45-55, BMI - 30-35	45-55	30-35	9	A2	2	A	1239	3
13-1237_S02_A3_455a9c135878ceaa1cb8945efc1a81a5	HT_00024279	NA	11/8/17	11/13/17	South Dakota	87	Male	Non-Hispanic White	168	70	24		NR	NR	NR	NR	NR	NR	NR	NR	Age 75 - 120, BMI - 18-25	75-120	18-25	9	A3	3	A	1239	3
13-1237_S02_B1_349f70caf86188ac393f7f073d3509b0	HT_00025121	NA	11/18/17	11/22/17	Arizona	65	Male	Non-Hispanic White	160	72	22		NR	NR	NR	NR	NR	NR	NR	NR	Age 65-75, BMI - 18-25	65-75	18-25	9	B1	1	B	1239	3
13-1237_S02_B2_d4b64de320a1250b3eb8aeecbd3eb214	HT_00024571	NA	11/13/17	11/16/17	Arizona	31	Female	Mexican Some other race	200	69	30		NR	NR	NR	NR	NR	NR	NR	NR	Age 25-35, BMI - 30-35	25-35	30-35	9	B2	2	B	1239	3
13-1237_S02_B3_b1f4ec28509c77825abd5f138e9617f6	HT_00024843	NA	11/14/17	11/20/17	Montana	75	Female	Non-Hispanic White	250	64	43		NR	NR	NR	NR	NR	NR	NR	NR	Age 75 - 120, BMI - 40 - 100	75-120	40-100	9	B3	3	B	1239	3
13-1237_S02_C1_fe0fee1fb2c1aa847cf874b55c44da51	HT_00025100	NA	11/18/17	11/22/17	Arizona	70	Female	Non-Hispanic White	178	63	32		NR	NR	NR	NR	NR	NR	NR	NR	Age 65-75, BMI - 30-35	65-75	30-35	9	C1	1	C	1239	3
13-1237_S02_C2_b161ebb65d1e8586d15d02032c979be4	HT_00024688	NA	11/11/17	11/16/17	South Dakota	41	Male	Non-Hispanic White	245	75	31		NR	NR	NR	NR	NR	NR	NR	NR	Age 35-45, BMI - 30-35	35-45	30-35	9	C2	2	C	1239	3
13-1237_S02_C3_7928980d365f9d141d36e93f80723ea0	HT_00025218	NA	11/19/17	11/24/17	California	71	Male	Non-Hispanic White	291	71	41		NR	NR	NR	NR	NR	NR	NR	NR	Age 65-75, BMI - 40-100	65-75	40-100	9	C3	3	C	1239	3
13-1237_S02_D1_983aad00ef3b290757c45e57d17d77da	HT_00025099	NA	11/18/17	11/22/17	Arizona	66	Female	Mexican Some other race	149	62	27		NR	NR	NR	NR	NR	NR	NR	NR	Age 65-75, BMI - 25-30	65-75	25-30	9	D1	1	D	1239	3
13-1237_S02_D2_82a180f6211ae14137e65137abaf1db9	HT_00024834	NA	11/12/17	11/17/17	Arizona	50	Male	Non-Hispanic White	265	71	37	NR	NR	NR	NR	NR	NR	NR	NR	NR	Age 45-55, BMI - 35-40	45-55	35-40	9	D2	2	D	1239	3
13-1237_S02_D3_476f31577dd7931f687ae4b9a367fe61	Buffer	SecondaryOnly	NA	NA	NA	NA	NA	NA	NA	NA	NA	NA	NA	NA	NA	NA	NA	NA	NA	NA	NA	NA	NA	NA	NA	NA	NA	NA	NA
13-1237_S02_E1_8a30f472121df4df94cba4881ae006be	HT_00024997	NA	11/16/17	11/21/17	Nevada	63	Male	Non-Hispanic White	260	68	40		NR	NR	NR	NR	NR	NR	NR	NR	Age 55-65, BMI - 35-40	55-65	35-40	9	E1	1	E	1239	3
13-1237_S02_E2_ab4da21bd159ef21613b75c46e70c371	HT_00024502	NA	11/12/17	11/15/17	Arizona	73	Male	Non-Hispanic White	290	74	37		NR	NR	NR	NR	NR	NR	NR	NR	Age 65-75, BMI - 35-40	65-75	35-40	9	E2	2	E	1239	3
13-1237_S02_E3_15bdeffc3fd9b360efd9e013d75c3c9e	HT_00024924	NA	11/15/17	11/21/17	Arizona	51	Female	Non-Hispanic Filipino	128	62	23		NR	NR	NR	NR	NR	NR	NR	NR	Age 45-55, BMI - 18-25	45-55	18-25	9	E3	3	E	1239	3
13-1237_S02_F1_c7d7c0a12ed691a72aba6b5bf84c3e5c	HT_00024715	NA	11/12/17	11/16/17	Washington	28	Female	Non-Hispanic White	215	65	36	NR	NR	NR	NR	NR	NR	NR	NR	NR	Age 25-35, BMI - 35-40	25-35	35-40	9	F1	1	F	1239	3
13-1237_S02_F2_3e68ae9208f91aef669bc16dd69a4006	HT_00024224	NA	11/6/17	11/10/17	Washington	79	Male	Non-Hispanic White	230	67	36		NR	NR	NR	NR	NR	NR	NR	NR	Age 75 - 120, BMI - 35 - 40	75-120	35-40	9	F2	2	F	1239	3
13-1237_S02_F3_ef9e81fd14c4d41924243093b4efdad5	HT_00025165	NA	11/18/17	11/22/17	South Dakota	60	Female	Non-Hispanic White	190	66	31		NR	NR	NR	NR	NR	NR	NR	NR	Age 55-65, BMI - 30-35	55-65	30-35	9	F3	3	F	1239	3
13-1237_S02_G1_5677cbe190f0104d962c7b0e0a07f672	HT_00024422	NA	11/10/17	11/14/17	Nevada	43	Male	Non-Hispanic Some other race	190	74	24		NR	NR	NR	NR	NR	NR	NR	NR	Age 35-45, BMI - 18-25	35-45	18-25	9	G1	1	G	1239	3
13-1237_S02_G2_b33d1a4cb530bd6c483331c615234c65	HT_00024305	NA	11/8/17	11/13/17	Nevada	75	Female	Non-Hispanic White	150	62	27		NR	NR	NR	NR	NR	NR	NR	NR	Age 75 - 120, BMI - 25-30	75-120	25-30	9	G2	2	G	1239	3
13-1237_S02_G3_f1d99854be562fa8f964bbae76b6a36b	HT_00024610	NA	11/13/17	11/16/17	Nevada	36	Female	Non-Hispanic White	370	71	52	NR	NR	NR	NR	NR	NR	NR	NR	NR	Age 35-45, BMI - 40-100	35-45	40-100	9	G3	3	G	1239	3
13-1237_S02_H1_aeb93a2fb264b41e4cf3a6693e007731	HT_00025141	NA	11/18/17	11/22/17	Washington	45	Male	Non-Hispanic White	295	76	36		NR	NR	NR	NR	NR	NR	NR	NR	Age 35-45, BMI - 35-40	35-45	35-40	9	H1	1	H	1239	3
13-1237_S02_H2_1e95f207a703dcc4496fd51e7aaada48	HT_00024430	NA	11/10/17	11/14/17	California	48	Male	Non-Hispanic Black	354	69	52		NR	NR	NR	NR	NR	NR	NR	NR	Age 45-55, BMI - 40-100	45-55	40-100	9	H2	2	H	1239	3
13-1237_S02_H3_8a1f02644a77dd56fc394dad58a3daa1	HT_00025108	NA	11/18/17	11/22/17	Washington	57	Male	Non-Hispanic White	171	68	26		NR	NR	NR	NR	NR	NR	NR	NR	Age 55-65, BMI - 25-30	55-65	25-30	9	H3	3	H	1239	3
13-1237_S03_A1_7b913ed18026712df4acdc83fe0c88a6	HT_00024250	NA	11/7/17	11/10/17	Arizona	76	Male	Non-Hispanic White	179	71	25		NR	NR	NR	NR	NR	NR	NR	NR	Age 75 - 120, BMI - 18-25	75-120	18-25	28	A1	1	A	1240	7
13-1237_S03_A2_6a6fb23e8d1df83c98480a04f0aa07ff	HT_00024893	NA	11/15/17	11/21/17	Washington	59	Male	Non-Hispanic White	150	65	25		NR	NR	NR	NR	NR	NR	NR	NR	Age 55-65, BMI - 18-25	55-65	18-25	28	A2	2	A	1240	7
13-1237_S03_A3_70cf55dc68bfc9d6c6b0471ab238a175	HT_00024232	NA	11/4/17	11/10/17	Arizona	71	Female	Non-Hispanic White	250	66	40		NR	NR	NR	NR	NR	NR	NR	NR	Age 65-75, BMI - 40-100	65-75	40-100	28	A3	3	A	1240	7
13-1237_S03_B1_9ef58d199a869e2def91d60d5072bfea	Buffer	SecondaryOnly	NA	NA	NA	NA	NA	NA	NA	NA	NA	NA	NA	NA	NA	NA	NA	NA	NA	NA	NA	NA	NA	NA	NA	NA	NA	NA	NA
13-1237_S03_B2_c0e4b1ff8ffb379a6d8bec104d60a6be	ND	NormalDonor	NA	NA	NA	NA	NA	NA	NA	NA	NA	NA	NA	NA	NA	NA	NA	NA	NA	NA	NA	NA	NA	NA	NA	NA	NA	NA	NA
13-1237_S03_B3_9259533a9baeb8f9913a7f9caf17b962	HT_00024624	NA	11/13/17	11/16/17	North Dakota	32	Male	Non-Hispanic White	225	75	28		NR	NR	NR	NR	NR	NR	NR	NR	Age 25-35, BMI - 25-30	25-35	25-30	28	B3	3	B	1240	7
13-1237_S03_C1_8b73ca26614b3767fb03be2d080cce8f	HT_00024573	NA	11/13/17	11/16/17	Arizona	38	Male	Non-Hispanic White	230	70	33		NR	NR	NR	NR	NR	NR	NR	NR	Age 35-45, BMI - 30-35	35-45	30-35	28	C1	1	C	1240	7
13-1237_S03_C2_47e1d6caadeabf282de0b44b8e006939	HT_00025044	NA	11/17/17	11/21/17	Montana	62	Female	Non-Hispanic White	238	66	38		NR	NR	NR	NR	NR	NR	NR	NR	Age 55-65, BMI - 35-40	55-65	35-40	28	C2	2	C	1240	7
13-1237_S03_C3_b7656ede09f0daf937f6647006398447	HT_00024247	NA	11/7/17	11/10/17	Arizona	46	Male	Non-Hispanic White	350	76	43		NR	NR	NR	NR	NR	NR	NR	NR	Age 45-55, BMI - 40-100	45-55	40-100	28	C3	3	C	1240	7
13-1237_S03_D1_583b10d4a5ad9291cc0a3ac87ca7aa6b	HT_00024523	NA	11/11/17	11/15/17	Nevada	71	Female	Non-Hispanic White	212	65	35		NR	NR	NR	NR	NR	NR	NR	NR	Age 65-75, BMI - 35-40	65-75	35-40	28	D1	1	D	1240	7
13-1237_S03_D2_3efaa6ee2bb34167034c286ed7a10feb	HT_00024648	NA	11/13/17	11/16/17	Arizona	39	Female	Non-Hispanic Black	164	63	29	NR	NR	NR	NR	NR	NR	NR	NR	NR	Age 35-45, BMI - 25-30	35-45	25-30	28	D2	2	D	1240	7
13-1237_S03_D3_a058a6ab83a9ebe9a7f177678f889fe5	HT_00025074	NA	11/17/17	11/21/17	California	48	Male	Mexican Some other race	195	68	30		NR	NR	NR	NR	NR	NR	NR	NR	Age 45-55, BMI - 25-30	45-55	25-30	28	D3	3	D	1240	7
13-1237_S03_E1_095d916fa7b548183e87c7b39642e3bd	HT_00024470	NA	11/11/17	11/15/17	Washington	42	Male	Non-Hispanic White	190	74	24		NR	NR	NR	NR	NR	NR	NR	NR	Age 35-45, BMI - 18-25	35-45	18-25	28	E1	1	E	1240	7
13-1237_S03_E2_a4e474572d20b528f207e210da13170a	HT_00024480	NA	11/11/17	11/15/17	Nevada	64	Male	Non-Hispanic White	310	72	42		NR	NR	NR	NR	NR	NR	NR	NR	Age 55-65, BMI - 40-100	55-65	40-100	28	E2	2	E	1240	7
13-1237_S03_E3_93bfe8adc215e7a14f2c889452e842e0	HT_00024646	NA	11/13/17	11/16/17	Washington	29	Female	Non-Hispanic White	183	64	31		NR	NR	NR	NR	NR	NR	NR	NR	Age 25-35, BMI - 30-35	25-35	30-35	28	E3	3	E	1240	7
13-1237_S03_F1_d7ad27dc2f446028fd28c3c3e470c1fd	HT_00025132	NA	11/18/17	11/22/17	California	58	Female	Non-Hispanic White	132	61	25		NR	NR	NR	NR	NR	NR	NR	NR	Age 55-65, BMI - 25-30	55-65	25-30	28	F1	1	F	1240	7
13-1237_S03_F2_0bf2f7899ec1b39ff54c8f99cba8a104	HT_00025080	NA	11/18/17	11/22/17	California	66	Male	Non-Hispanic Chinese	156	64	27		NR	NR	NR	NR	NR	NR	NR	NR	Age 65-75, BMI - 25-30	65-75	25-30	28	F2	2	F	1240	7
13-1237_S03_F3_6bee6b85858b1e5dc4fc0a0e6cd8a5f2	HT_00024801	NA	11/12/17	11/17/17	Montana	53	Male	Non-Hispanic White	245	72	33		NR	NR	NR	NR	NR	NR	NR	NR	Age 45-55, BMI - 30-35	45-55	30-35	28	F3	3	F	1240	7
13-1237_S03_G1_50b988d57bde9c3ea15bd62106e52f7d	HT_00024342	NA	11/7/17	11/13/17	North Dakota	81	Male	Non-Hispanic White	183	69	27		NR	NR	NR	NR	NR	NR	NR	NR	Age 75 - 120, BMI - 25-30	75-120	25-30	28	G1	1	G	1240	7
13-1237_S03_G2_3acd8249f453be1f35af376dc737548c	HT_00025243	NA	11/25/17	11/28/17	Montana	78	Male	Non-Hispanic White	215	65	36		NR	NR	NR	NR	NR	NR	NR	NR	Age >65, BMI >35	>65	>35	28	G2	2	G	1240	7
13-1237_S03_G3_423bfc880f924126112c5b0e3a93d58f	HT_00024773	NA	11/13/17	11/17/17	California	71	Male	Non-Hispanic White	183	74	24	NR	NR	NR	NR	NR	NR	NR	NR	NR	Age 65-75, BMI - 18-25	65-75	18-25	28	G3	3	G	1240	7
13-1237_S03_H1_5510fdf5dee6de2f59799f833eea7d56	HT_00024207	NA	11/7/17	11/10/17	Arizona	79	Female	Non-Hispanic White	190	66	31		NR	NR	NR	NR	NR	NR	NR	NR	Age 75 - 120, BMI - 30 - 35	75-120	30-35	28	H1	1	H	1240	7
13-1237_S03_H2_366e4ce4ca64b312e541c0b247ca399c	HT_00024336	NA	11/8/17	11/13/17	Arizona	26	Male	Non-Hispanic White	170	69	25		NR	NR	NR	NR	NR	NR	NR	NR	Age 25-35, BMI - 18-25	25-35	18-25	28	H2	2	H	1240	7
13-1237_S03_H3_f04b11df68ca8c57ba7c8422da570088	HT_00024895	NA	11/15/17	11/21/17	South Dakota	48	Male	Non-Hispanic White	155	70	22		NR	NR	NR	NR	NR	NR	NR	NR	Age 45-55, BMI - 18-25	45-55	18-25	28	H3	3	H	1240	7
13-1237_S04_A1_fe83746d84de25efaaf221a3de8333cd	ND	NormalDonor	NA	NA	NA	NA	NA	NA	NA	NA	NA	NA	NA	NA	NA	NA	NA	NA	NA	NA	NA	NA	NA	NA	NA	NA	NA	NA	NA
13-1237_S04_A2_0a2acdae4018297065e92dec15b68193	HT_00025186	NA	11/18/17	11/22/17	Washington	67	Male	Non-Hispanic White	168	72	23		NR	NR	NR	NR	NR	NR	NR	NR	Age 65-75, BMI - 18-25	65-75	18-25	47	A2	2	A	1237	4
13-1237_S04_A3_fc530c3e72fa6035edada96237340ee4	HT_00025088	NA	11/18/17	11/22/17	Nevada	60	Female	Non-Hispanic White	192	67	30		NR	NR	NR	NR	NR	NR	NR	NR	Age 55-65, BMI - 30-35	55-65	30-35	47	A3	3	A	1237	4
13-1237_S04_B1_5242831efaccc0617051798e97f52bec	HT_00024348	NA	11/7/17	11/13/17	Montana	78	Female	Non-Hispanic White	140	63	25		NR	NR	NR	NR	NR	NR	NR	NR	Age 75 - 120, BMI - 25-30	75-120	25-30	47	B1	1	B	1237	4
13-1237_S04_B2_712828812529da8149d92dedec7835dd	HT_00025201	NA	11/20/17	11/24/17	Arizona	35	Male	Non-Hispanic American Indian / Inuit	178	72	24		NR	NR	NR	NR	NR	NR	NR	NR	Age 25-35, BMI - 18-25	25-35	18-25	47	B2	2	B	1237	4
13-1237_S04_B3_472ba2b783aef9286e9e5c1340ce8fd7	HT_00024225	NA	11/6/17	11/10/17	Washington	81	Male	Non-Hispanic White	240	75	30		NR	NR	NR	NR	NR	NR	NR	NR	Age 75 - 120, BMI - 30 - 35	75-120	30-35	47	B3	3	B	1237	4
13-1237_S04_C1_72706ce5fddf7ce44f63ede9387a31f4	HT_00024493	NA	11/11/17	11/15/17	Arizona	59	Male	Non-Hispanic White	345	71	48		NR	NR	NR	NR	NR	NR	NR	NR	Age 55-65, BMI - 40-100	55-65	40-100	47	C1	1	C	1237	4
13-1237_S04_C2_93fd030937fa75c002ccdbaad83b8dc4	HT_00024900	NA	11/15/17	11/21/17	South Dakota	56	Male	Non-Hispanic White	140	68	21		NR	NR	NR	NR	NR	NR	NR	NR	Age 55-65, BMI - 18-25	55-65	18-25	47	C2	2	C	1237	4
13-1237_S04_C3_c728dee7f2f526226be2fcea5280a7cf	Buffer	SecondaryOnly	NA	NA	NA	NA	NA	NA	NA	NA	NA	NA	NA	NA	NA	NA	NA	NA	NA	NA	NA	NA	NA	NA	NA	NA	NA	NA	NA
13-1237_S04_D1_b759ec78f10ab5aee684264d46de348c	HT_00024764	NA	11/13/17	11/17/17	North Dakota	44	Male	Non-Hispanic White	263	71	37		NR	NR	NR	NR	NR	NR	NR	NR	Age 45-55, BMI - 35-40	45-55	35-40	47	D1	1	D	1237	4
13-1237_S04_D2_4fc6a38eff95b5abbc01ee11674ab784	HT_00024633	NA	11/13/17	11/16/17	California	77	Female	Non-Hispanic White	230	65	38		NR	NR	NR	NR	NR	NR	NR	NR	Age 75 - 120, BMI - 35 - 40	75-120	35-40	47	D2	2	D	1237	4
13-1237_S04_D3_f66346e319e6ede7da78ecb3aac5d5d0	HT_00024650	NA	11/13/17	11/16/17	California	40	Female	Non-Hispanic White	160	61	30		NR	NR	NR	NR	NR	NR	NR	NR	Age 35-45, BMI - 30-35	35-45	30-35	47	D3	3	D	1237	4
13-1237_S04_E1_da89df848f07ff5a1eba72d431ed7d87	HT_00025026	NA	11/17/17	11/21/17	North Dakota	34	Male	Non-Hispanic White	270	70	39		NR	NR	NR	NR	NR	NR	NR	NR	Age 25-35, BMI - 35-40	25-35	35-40	47	E1	1	E	1237	4
13-1237_S04_E2_666f068d0087b454f3168c123f7ded74	HT_00024943	NA	11/15/17	11/21/17	Montana	42	Female	Non-Hispanic White	209	64	36		NR	NR	NR	NR	NR	NR	NR	NR	Age 35-45, BMI - 35-40	35-45	35-40	47	E2	2	E	1237	4
13-1237_S04_E3_44fc826f60cc5cd9ead85377f91a5cfd	HT_00025122	NA	11/18/17	11/22/17	Arizona	59	Female	Mexican Some other race	156	60	30		NR	NR	NR	NR	NR	NR	NR	NR	Age 55-65, BMI - 25-30	55-65	25-30	47	E3	3	E	1237	4
13-1237_S04_F1_f0da679a54474c2b68ce6941154275f9	HT_00024545	NA	11/13/17	11/16/17	Montana	35	Male	Non-Hispanic White	193	73	26		NR	NR	NR	NR	NR	NR	NR	NR	Age 25-35, BMI - 25-30	25-35	25-30	47	F1	1	F	1237	4
13-1237_S04_F2_fadd15d2a4ab2bd283aeba6f08b488c7	HT_00024736	NA	11/11/17	11/16/17	Nevada	43	Female	Non-Hispanic White	175	69	26		NR	NR	NR	NR	NR	NR	NR	NR	Age 35-45, BMI - 25-30	35-45	25-30	47	F2	2	F	1237	4
13-1237_S04_F3_24f667b8af9fd1a6e95a51d2df198481	HT_00024372	NA	11/9/17	11/14/17	Nevada	27	Female	Mexican Some other race	254	66	41		NR	NR	NR	NR	NR	NR	NR	NR	Age 25-35, BMI - 40-100	25-35	40-100	47	F3	3	F	1237	4
13-1237_S04_G1_428f3631877d1e43f7560676c867f2f8	HT_00024947	NA	11/15/17	11/21/17	Nevada	52	Male	Other Hispanic/Spanish American Indian / Inuit	180	67	28	NR	NR	NR	NR	NR	NR	NR	NR	NR	Age 45-55, BMI - 25-30	45-55	25-30	47	G1	1	G	1237	4
13-1237_S04_G2_3f499f855a5139010c254a0a548a70db	HT_00024465	NA	11/11/17	11/15/17	Nevada	73	Female	Non-Hispanic White	172	64	30		NR	NR	NR	NR	NR	NR	NR	NR	Age 65-75, BMI - 25-30	65-75	25-30	47	G2	2	G	1237	4
13-1237_S04_G3_66a3dbd3845283141c03adefd2602d7f	HT_00024869	NA	11/15/17	11/20/17	Arizona	38	Male	Non-Hispanic White	375	72	51		NR	NR	NR	NR	NR	NR	NR	NR	Age 35-45, BMI - 40-100	35-45	40-100	47	G3	3	G	1237	4
13-1237_S04_H1_574c35390737bdac53a48b76c309f5ae	HT_00024851	NA	11/15/17	11/20/17	Washington	48	Female	Non-Hispanic White	205	66	33		NR	NR	NR	NR	NR	NR	NR	NR	Age 45-55, BMI - 30-35	45-55	30-35	47	H1	1	H	1237	4
13-1237_S04_H2_ce191cc006fdc45840b48cc11dd5bd88	HT_00024678	NA	11/12/17	11/16/17	Arizona	29	Male	Mexican Some other race	206	67	32		NR	NR	NR	NR	NR	NR	NR	NR	Age 25-35, BMI - 30-35	25-35	30-35	47	H2	2	H	1237	4
13-1237_S04_H3_11bbbc92ff303a1d21ae2ccc0db58d46	HT_00025131	NA	11/18/17	11/22/17	Arizona	67	Female	Non-Hispanic White	175	64	30		NR	NR	NR	NR	NR	NR	NR	NR	Age 65-75, BMI - 30-35	65-75	30-35	47	H3	3	H	1237	4
13-1237_S05_A1_e63a6486f391be8ae88a7511105be550	HT_00024785	NA	11/13/17	11/17/17	North Dakota	51	Female	Non-Hispanic White	195	66	32		NR	NR	NR	NR	NR	NR	NR	NR	Age 45-55, BMI - 30-35	45-55	30-35	40	A1	1	A	1239	13
13-1237_S05_A2_88f98d3fd5f9459096d8eb6b3d31c875	HT_00025116	NA	11/18/17	11/22/17	Nevada	37	Female	Non-Hispanic White	223	66	36	NR	NR	NR	NR	NR	NR	NR	NR	NR	Age 35-45, BMI - 35-40	35-45	35-40	40	A2	2	A	1239	13
13-1237_S05_A3_db4df6c633ec96ee1ec6e5ae0087e559	HT_00024204	NA	11/7/17	11/10/17	North Dakota	75	Male	Non-Hispanic White	200	68	30		NR	NR	NR	NR	NR	NR	NR	NR	Age 75 - 120, BMI - 30 - 35	75-120	30-35	40	A3	3	A	1239	13
13-1237_S05_B1_a56f6287bf0237e8d565e8baf0d13361	HT_00024211	NA	11/4/17	11/10/17	North Dakota	79	Male	Non-Hispanic White	265	71	37		NR	NR	NR	NR	NR	NR	NR	NR	Age 75 - 120, BMI - 35 - 40	75-120	35-40	40	B1	1	B	1239	13
13-1237_S05_B2_c48b83d09a9e3e4cf4e629b38b37dc1b	HT_00024935	NA	11/15/17	11/21/17	Arizona	45	Male	Non-Hispanic Black	194	70	28	NR	NR	NR	NR	NR	NR	NR	NR	NR	Age 45-55, BMI - 25-30	45-55	25-30	40	B2	2	B	1239	13
13-1237_S05_B3_974abef3d731e346d9e7d30336370f8f	HT_00024803	NA	11/12/17	11/17/17	Arizona	50	Male	Non-Hispanic White	250	69	37		NR	NR	NR	NR	NR	NR	NR	NR	Age 45-55, BMI - 35-40	45-55	35-40	40	B3	3	B	1239	13
13-1237_S05_C1_76261b4e6185ad83b53070bde915733c	HT_00024663	NA	11/12/17	11/16/17	Arizona	42	Female	Non-Hispanic White	195	67	30		NR	NR	NR	NR	NR	NR	NR	NR	Age 35-45, BMI - 30-35	35-45	30-35	40	C1	1	C	1239	13
13-1237_S05_C2_e7929cfca78bb4e1c64dd29ef0dafadc	HT_00024925	NA	11/15/17	11/21/17	Arizona	56	Male	Other Hispanic/Spanish Black	175	70	25		NR	NR	NR	NR	NR	NR	NR	NR	Age 55-65, BMI - 18-25	55-65	18-25	40	C2	2	C	1239	13
13-1237_S05_C3_94d6b870eb3e31007f871552f3af5def	HT_00024577	NA	11/13/17	11/16/17	California	34	Male	Non-Hispanic Chinese	175	67	27		NR	NR	NR	NR	NR	NR	NR	NR	Age 25-35, BMI - 25-30	25-35	25-30	40	C3	3	C	1239	13
13-1237_S05_D1_40759855ba71cd164c84c3d52c84ff70	HT_00024500	NA	11/12/17	11/15/17	Montana	37	Male	Non-Hispanic White	276	69	41		NR	NR	NR	NR	NR	NR	NR	NR	Age 35-45, BMI - 40-100	35-45	40-100	40	D1	1	D	1239	13
13-1237_S05_D2_3cdea1c7dfdf9e79f27ecdeab24c6abf	ND	NormalDonor	NA	NA	NA	NA	NA	NA	NA	NA	NA	NA	NA	NA	NA	NA	NA	NA	NA	NA	NA	NA	NA	NA	NA	NA	NA	NA	NA
13-1237_S05_D3_42662fb049639ef56b3d938e72634fa9	Buffer	SecondaryOnly	NA	NA	NA	NA	NA	NA	NA	NA	NA	NA	NA	NA	NA	NA	NA	NA	NA	NA	NA	NA	NA	NA	NA	NA	NA	NA	NA
13-1237_S05_E1_5a5a095f679ed398fbf63cc689d8b0b6	HT_00025124	NA	11/18/17	11/22/17	Arizona	71	Male	Other Hispanic/Spanish White	192	69	28		NR	NR	NR	NR	NR	NR	NR	NR	Age 65-75, BMI - 25-30	65-75	25-30	40	E1	1	E	1239	13
13-1237_S05_E2_26744c84f39dba391f7ebc661ed99895	HT_00024655	NA	11/12/17	11/16/17	Nevada	33	Male	Non-Hispanic White	250	72	34		NR	NR	NR	NR	NR	NR	NR	NR	Age 25-35, BMI - 30-35	25-35	30-35	40	E2	2	E	1239	13
13-1237_S05_E3_329a16f2ca09c6fadc182308ed71d372	HT_00025153	NA	11/18/17	11/22/17	Nevada	59	Female	Non-Hispanic White	150	64	26		NR	NR	NR	NR	NR	NR	NR	NR	Age 55-65, BMI - 25-30	55-65	25-30	40	E3	3	E	1239	13
13-1237_S05_F1_ffeca9c7a032417e7e602d233c99835c	HT_00024351	NA	11/7/17	11/13/17	Washington	76	Male	Non-Hispanic White	227	74	29		NR	NR	NR	NR	NR	NR	NR	NR	Age 75 - 120, BMI - 25-30	75-120	25-30	40	F1	1	F	1239	13
13-1237_S05_F2_4844821817e453e929c6b9fd1707d44f	HT_00024458	NA	11/11/17	11/15/17	Arizona	71	Female	Non-Hispanic White	264	61	50		NR	NR	NR	NR	NR	NR	NR	NR	Age 65-75, BMI - 40-100	65-75	40-100	40	F2	2	F	1239	13
13-1237_S05_F3_da2b1118d24fd3b68eeaedbc9bf6456d	HT_00025146	NA	11/18/17	11/22/17	California	66	Male	Non-Hispanic White	256	75	32		NR	NR	NR	NR	NR	NR	NR	NR	Age 65-75, BMI - 30-35	65-75	30-35	40	F3	3	F	1239	13
13-1237_S05_G1_cd7b3b2203c47b08d6be77555942ad33	HT_00025068	NA	11/16/17	11/21/17	Arizona	35	Male	Mexican Some other race	255	72	35		NR	NR	NR	NR	NR	NR	NR	NR	Age 25-35, BMI - 35-40	25-35	35-40	40	G1	1	G	1239	13
13-1237_S05_G2_5e7ae5004f204b55e563dafb8eeab6e4	HT_00025164	NA	11/18/17	11/22/17	South Dakota	59	Male	Non-Hispanic White	245	73	32		NR	NR	NR	NR	NR	NR	NR	NR	Age 55-65, BMI - 30-35	55-65	30-35	40	G2	2	G	1239	13
13-1237_S05_G3_7ffb43190c88e04f43515430c890c5af	HT_00024268	NA	11/8/17	11/13/17	South Dakota	35	Female	Non-Hispanic White	129	66	21		NR	NR	NR	NR	NR	NR	NR	NR	Age 25-35, BMI - 18-25	25-35	18-25	40	G3	3	G	1239	13
13-1237_S05_H1_a7a6f35ada2e09d15faaeb01f345891a	HT_00024445	NA	11/11/17	11/15/17	Arizona	25	Male	Non-Hispanic White	326	72	44		NR	NR	NR	NR	NR	NR	NR	NR	Age 25-35, BMI - 40-100	25-35	40-100	40	H1	1	H	1239	13
13-1237_S05_H2_e8d061962a8e9a0cf035678ca0b3f5ef	HT_00024846	NA	11/14/17	11/20/17	South Dakota	53	Female	Non-Hispanic White	230	64	40		NR	NR	NR	NR	NR	NR	NR	NR	Age 55-65, BMI - 40-100	55-65	40-100	40	H2	2	H	1239	13
13-1237_S05_H3_7bff90d3b1c1a8c980f274aa61a78ade	HT_00024691	NA	11/12/17	11/16/17	Washington	43	Male	Non-Hispanic White	200	71	28		NR	NR	NR	NR	NR	NR	NR	NR	Age 35-45, BMI - 25-30	35-45	25-30	40	H3	3	H	1239	13
13-1237_S06_A1_e6d83a12fa6ffc144f1d6f6b7bacb71c	HT_00024682	NA	11/12/17	11/16/17	Nevada	34	Female	Non-Hispanic White	196	66	32	NR	NR	NR	NR	NR	NR	NR	NR	NR	Age 25-35, BMI - 30-35	25-35	30-35	7	A1	1	A	1240	5
13-1237_S06_A2_e937aa8ac148e0a5056b4f42e8a6f0b0	HT_00024665	NA	11/12/17	11/16/17	Arizona	37	Male	Non-Hispanic White	240	74	31		NR	NR	NR	NR	NR	NR	NR	NR	Age 35-45, BMI - 30-35	35-45	30-35	7	A2	2	A	1240	5
13-1237_S06_A3_6a1eb57f81ed0483b73b7161f1e519f6	HT_00024188	NA	11/7/17	11/10/17	Montana	78	Female	Non-Hispanic White	168	58	35		NR	NR	NR	NR	NR	NR	NR	NR	Age 75 - 120, BMI - 35 - 40	75-120	35-40	7	A3	3	A	1240	5
13-1237_S06_B1_286e6f79bcb71d910c4bd055cc159bc8	HT_00024439	NA	11/10/17	11/14/17	Nevada	36	Female	Non-Hispanic Some other race	130	63	23		NR	NR	NR	NR	NR	NR	NR	NR	Age 35-45, BMI - 18-25	35-45	18-25	7	B1	1	B	1240	5
13-1237_S06_B2_707aa13ddbc5c146aa50f107d2c51b61	HT_00024963	NA	11/15/17	11/21/17	Washington	49	Male	Non-Hispanic Guamanian / Chamorro	170	71	24		NR	NR	NR	NR	NR	NR	NR	NR	Age 45-55, BMI - 18-25	45-55	18-25	7	B2	2	B	1240	5
13-1237_S06_B3_b8f7cf84b90e1954abf6509659fccfcd	HT_00024437	NA	11/10/17	11/14/17	Nevada	33	Male	Non-Hispanic White	400	74	51		NR	NR	NR	NR	NR	NR	NR	NR	Age 25-35, BMI - 40-100	25-35	40-100	7	B3	3	B	1240	5
13-1237_S06_C1_673e139f0c0d0b1fdaf419d6ce5a5712	HT_00024575	NA	11/13/17	11/16/17	California	77	Female	Non-Hispanic White	123	66	20		NR	NR	NR	NR	NR	NR	NR	NR	Age 75 - 120, BMI - 18-25	75-120	18-25	7	C1	1	C	1240	5
13-1237_S06_C2_06a529487e2cfd0ae78984e58ac237b1	HT_00024754	NA	11/13/17	11/17/17	Nevada	75	Female	Non-Hispanic White	115	65	19		NR	NR	NR	NR	NR	NR	NR	NR	Age 65-75, BMI - 18-25	65-75	18-25	7	C2	2	C	1240	5
13-1237_S06_C3_b5efa383fa3b7d6d0020b89fa503ea25	HT_00024520	NA	11/12/17	11/15/17	Washington	72	Male	Non-Hispanic White	265	67	42		NR	NR	NR	NR	NR	NR	NR	NR	Age 65-75, BMI - 40-100	65-75	40-100	7	C3	3	C	1240	5
13-1237_S06_D1_dea31080ce7cdf441dc5bf24f50eed76	HT_00025145	NA	11/18/17	11/22/17	Montana	66	Male	Non-Hispanic White	192	68	29		NR	NR	NR	NR	NR	NR	NR	NR	Age 65-75, BMI - 25-30	65-75	25-30	7	D1	1	D	1240	5
13-1237_S06_D2_b1db6b899e82a0f12712a593618681b4	HT_00024432	NA	11/10/17	11/14/17	California	52	Male	Mexican White	352	70	50		NR	NR	NR	NR	NR	NR	NR	NR	Age 45-55, BMI - 40-100	45-55	40-100	7	D2	2	D	1240	5
13-1237_S06_D3_0e3622e437a5e98e3aa4bb0a51059dad	HT_00024845	NA	11/14/17	11/20/17	South Dakota	35	Male	Non-Hispanic White	350	72	48		NR	NR	NR	NR	NR	NR	NR	NR	Age 35-45, BMI - 40-100	35-45	40-100	7	D3	3	D	1240	5
13-1237_S06_E1_12d2b7d95109acbd09087309b2680f65	HT_00024756	NA	11/13/17	11/17/17	California	48	Male	Non-Hispanic White	258	75	32		NR	NR	NR	NR	NR	NR	NR	NR	Age 45-55, BMI - 30-35	45-55	30-35	7	E1	1	E	1240	5
13-1237_S06_E2_28db2a46d1be67dbcf8e80d69c4e3b5d	HT_00024983	NA	11/16/17	11/21/17	Washington	29	Male	Non-Hispanic White	310	76	38		NR	NR	NR	NR	NR	NR	NR	NR	Age 25-35, BMI - 35-40	25-35	35-40	7	E2	2	E	1240	5
13-1237_S06_E3_bc926a11b0ae9b04da70b9a6a4e05fc0	HT_00024464	NA	11/11/17	11/15/17	Nevada	66	Male	Non-Hispanic White	252	74	32		NR	NR	NR	NR	NR	NR	NR	NR	Age 65-75, BMI - 30-35	65-75	30-35	7	E3	3	E	1240	5
13-1237_S06_F1_ba9e70294442bdb03767288ef86eeeca	HT_00025226	NA	11/24/17	11/28/17	Arizona	76	Male	Non-Hispanic White	264	68	40		NR	NR	NR	NR	NR	NR	NR	NR	Age 75 - 120, BMI - 40 - 100	75-120	40-100	7	F1	1	F	1240	5
13-1237_S06_F2_973678c9a4843a2c4deca17a7f765452	HT_00024984	NA	11/16/17	11/21/17	Arizona	57	Male	Non-Hispanic Black	250	72	34		NR	NR	NR	NR	NR	NR	NR	NR	Age 55-65, BMI - 30-35	55-65	30-35	7	F2	2	F	1240	5
13-1237_S06_F3_88fd312efd42e2584e698967608e94e8	HT_00024347	NA	11/7/17	11/13/17	Nevada	76	Female	Non-Hispanic White	148	64	25		NR	NR	NR	NR	NR	NR	NR	NR	Age 75 - 120, BMI - 25-30	75-120	25-30	7	F3	3	F	1240	5
13-1237_S06_G1_5a3189d95956c3f05c553fd87524a74d	Buffer	SecondaryOnly	NA	NA	NA	NA	NA	NA	NA	NA	NA	NA	NA	NA	NA	NA	NA	NA	NA	NA	NA	NA	NA	NA	NA	NA	NA	NA	NA
13-1237_S06_G2_5f72fa313dab0e3e7a3c72864d17bb39	HT_00024765	NA	11/13/17	11/17/17	North Dakota	52	Male	Non-Hispanic White	290	75	36		NR	NR	NR	NR	NR	NR	NR	NR	Age 45-55, BMI - 35-40	45-55	35-40	7	G2	2	G	1240	5
13-1237_S06_G3_e54a5140f1b53de48fc9d59e00bd0546	HT_00024996	NA	11/16/17	11/21/17	Nevada	63	Male	Non-Hispanic White	182	70	26		NR	NR	NR	NR	NR	NR	NR	NR	Age 55-65, BMI - 25-30	55-65	25-30	7	G3	3	G	1240	5
13-1237_S06_H1_2cdd0c5e915e96f54dea477cacebdfa0	HT_00024536	NA	11/11/17	11/15/17	Montana	71	Female	Non-Hispanic White	220	64	38		NR	NR	NR	NR	NR	NR	NR	NR	Age 65-75, BMI - 35-40	65-75	35-40	7	H1	1	H	1240	5
13-1237_S06_H2_622df8835c814f3ab4098913ff070854	HT_00025018	NA	11/16/17	11/21/17	Washington	58	Male	Non-Hispanic White	280	73	37		NR	NR	NR	NR	NR	NR	NR	NR	Age 55-65, BMI - 35-40	55-65	35-40	7	H2	2	H	1240	5
13-1237_S06_H3_bd451cd86bf27c51b94efaaae8c6dbf5	HT_00024978	NA	11/16/17	11/21/17	Arizona	44	Female	Mexican Some other race	180	59	36		NR	NR	NR	NR	NR	NR	NR	NR	Age 35-45, BMI - 35-40	35-45	35-40	7	H3	3	H	1240	5
13-1237_S07_A1_272c99d0c0b46bc20baa7daa67f14dac	HT_00024732	NA	11/12/17	11/16/17	Arizona	41	Female	Other Hispanic/Spanish Some other race	146	61	28	NR	NR	NR	NR	NR	NR	NR	NR	NR	Age 35-45, BMI - 25-30	35-45	25-30	35	A1	1	A	1239	8
13-1237_S07_A2_3459864e3fd00bc9ef54458cf5a3e245	HT_00024503	NA	11/12/17	11/15/17	Nevada	59	Female	Non-Hispanic White	245	66	40		NR	NR	NR	NR	NR	NR	NR	NR	Age 55-65, BMI - 40-100	55-65	40-100	35	A2	2	A	1239	8
13-1237_S07_A3_00fa6efc46a5056df65a9bb93f11a704	HT_00024623	NA	11/13/17	11/16/17	North Dakota	42	Male	Non-Hispanic White	235	70	34		NR	NR	NR	NR	NR	NR	NR	NR	Age 35-45, BMI - 30-35	35-45	30-35	35	A3	3	A	1239	8
13-1237_S07_B1_3b92e51d1e0c20644689620d6f4e8950	HT_00024934	NA	11/15/17	11/21/17	Arizona	58	Female	Mexican Some other race	138	62	25	NR	NR	NR	NR	NR	NR	NR	NR	NR	Age 55-65, BMI - 18-25	55-65	18-25	35	B1	1	B	1239	8
13-1237_S07_B2_b8e83b5a3a1db0bd2fb3216909eae7df	HT_00024975	NA	11/15/17	11/21/17	Nevada	45	Male	Non-Hispanic Chinese	182	69	27		NR	NR	NR	NR	NR	NR	NR	NR	Age 45-55, BMI - 25-30	45-55	25-30	35	B2	2	B	1239	8
13-1237_S07_B3_805a64ebcc3f56a007c527d325eb15b3	HT_00024989	NA	11/16/17	11/21/17	Arizona	65	Female	Mexican Some other race	156	65	26		NR	NR	NR	NR	NR	NR	NR	NR	Age 55-65, BMI - 25-30	55-65	25-30	35	B3	3	B	1239	8
13-1237_S07_C1_a6a4464dca24609f986d7b6586e4c484	HT_00025203	NA	11/20/17	11/24/17	California	45	Female	Non-Hispanic Black	220	65	37		NR	NR	NR	NR	NR	NR	NR	NR	Age 35-45, BMI - 35-40	35-45	35-40	35	C1	1	C	1239	8
13-1237_S07_C2_078b90e1a88fe80550be2fb10ec8fa85	HT_00024346	NA	11/7/17	11/13/17	Arizona	77	Male	Non-Hispanic White	166	68	25		NR	NR	NR	NR	NR	NR	NR	NR	Age 75 - 120, BMI - 25-30	75-120	25-30	35	C2	2	C	1239	8
13-1237_S07_C3_4e9aff482cae88e44849f6242b6e5fc0	HT_00024412	NA	11/10/17	11/14/17	Nevada	39	Male	Non-Hispanic Filipino	165	69	24		NR	NR	NR	NR	NR	NR	NR	NR	Age 35-45, BMI - 18-25	35-45	18-25	35	C3	3	C	1239	8
13-1237_S07_D1_e3d461712e1157e221bfc3022b51c7e7	HT_00024349	NA	11/8/17	11/13/17	Arizona	33	Female	Non-Hispanic Other Pacific Islander	135	62	25	NR	NR	NR	NR	NR	NR	NR	NR	NR	Age 25-35, BMI - 18-25	25-35	18-25	35	D1	1	D	1239	8
13-1237_S07_D2_58b3e1fcf6e8887ea8dbbcd2f4547295	HT_00025109	NA	11/18/17	11/22/17	Arizona	60	Female	Non-Hispanic White	190	62	35		NR	NR	NR	NR	NR	NR	NR	NR	Age 55-65, BMI - 35-40	55-65	35-40	35	D2	2	D	1239	8
13-1237_S07_D3_0b41b6aada569118b41dd26913f3cc8f	HT_00024334	NA	11/8/17	11/13/17	Arizona	76	Female	Non-Hispanic White	172	62	32		NR	NR	NR	NR	NR	NR	NR	NR	Age 75 - 120, BMI - 30 - 35	75-120	30-35	35	D3	3	D	1239	8
13-1237_S07_E1_e0aa405a26718205ad46132e3a2fdc72	HT_00024230	NA	11/4/17	11/10/17	Washington	61	Male	Non-Hispanic White	275	70	40		NR	NR	NR	NR	NR	NR	NR	NR	Age 65-75, BMI - 40-100	65-75	40-100	35	E1	1	E	1239	8
13-1237_S07_E2_daac87676c42d22696713ca6601c9749	HT_00024393	NA	11/9/17	11/14/17	Arizona	30	Male	Mexican Some other race	309	73	41		NR	NR	NR	NR	NR	NR	NR	NR	Age 25-35, BMI - 40-100	25-35	40-100	35	E2	2	E	1239	8
13-1237_S07_E3_29f1f918555467b3abf91f455cae866c	ND	NormalDonor	NA	NA	NA	NA	NA	NA	NA	NA	NA	NA	NA	NA	NA	NA	NA	NA	NA	NA	NA	NA	NA	NA	NA	NA	NA	NA	NA
13-1237_S07_F1_95b2c7df0c3fc64c6d2ee2ad2b00f8ac	HT_00024617	NA	11/13/17	11/16/17	Arizona	35	Female	Non-Hispanic White	170	67	27		NR	NR	NR	NR	NR	NR	NR	NR	Age 25-35, BMI - 25-30	25-35	25-30	35	F1	1	F	1239	8
13-1237_S07_F2_b97e83934590b6c7acfd496e7cec10a9	HT_00024613	NA	11/13/17	11/16/17	Arizona	26	Female	Mexican Some other race	175	62	32	NR	NR	NR	NR	NR	NR	NR	NR	NR	Age 25-35, BMI - 30-35	25-35	30-35	35	F2	2	F	1239	8
13-1237_S07_F3_8787d118237a36d88e81916caa6f1847	HT_00025217	NA	11/19/17	11/24/17	California	48	Male	Non-Hispanic Asian Indian	163	72	22	NR	NR	NR	NR	NR	NR	NR	NR	NR	Age 45-55, BMI - 18-25	45-55	18-25	35	F3	3	F	1239	8
13-1237_S07_G1_69e2ab6ef577bbd82ec431c9a41227c7	Buffer	SecondaryOnly	NA	NA	NA	NA	NA	NA	NA	NA	NA	NA	NA	NA	NA	NA	NA	NA	NA	NA	NA	NA	NA	NA	NA	NA	NA	NA	NA
13-1237_S07_G2_227a9df0c42a4466da5254f8de6e36a7	HT_00024602	NA	11/13/17	11/16/17	California	75	Male	Non-Hispanic White	165	70	24		NR	NR	NR	NR	NR	NR	NR	NR	Age 75 - 120, BMI - 18-25	75-120	18-25	35	G2	2	G	1239	8
13-1237_S07_G3_9233feb3630082c34bfc34fa9043556d	HT_00024632	NA	11/13/17	11/16/17	North Dakota	49	Female	Non-Hispanic White	296	66	48		NR	NR	NR	NR	NR	NR	NR	NR	Age 45-55, BMI - 40-100	45-55	40-100	35	G3	3	G	1239	8
13-1237_S07_H1_e77a7c4f370eb08a73a7f221723ab1e5	HT_00025193	NA	11/18/17	11/22/17	California	72	Female	Non-Hispanic White	135	61	26		NR	NR	NR	NR	NR	NR	NR	NR	Age 65-75, BMI - 25-30	65-75	25-30	35	H1	1	H	1239	8
13-1237_S07_H2_ee69b57116f9ffbdf9c782786c3fe2da	HT_00024863	NA	11/15/17	11/20/17	Arizona	48	Female	Mexican White	190	64	33	NR	NR	NR	NR	NR	NR	NR	NR	NR	Age 45-55, BMI - 30-35	45-55	30-35	35	H2	2	H	1239	8
13-1237_S07_H3_22ae38ea2340a0141b28e06e0b97daec	HT_00025232	NA	11/24/17	11/28/17	Nevada	65	Male	Non-Hispanic White	285	72	39		NR	NR	NR	NR	NR	NR	NR	NR	Age >65, BMI >35	>65	>35	35	H3	3	H	1239	8
13-1237_S08_A1_a6b72fa47b8b2a5e09adf846620548b0	HT_00025064	NA	11/17/17	11/21/17	California	61	Male	Non-Hispanic White	270	72	37		NR	NR	NR	NR	NR	NR	NR	NR	Age 55-65, BMI - 35-40	55-65	35-40	24	A1	1	A	1238	2
13-1237_S08_A2_393908abef7e659f75e64704e5c71252	HT_00024510	NA	11/12/17	11/15/17	Nevada	53	Female	Non-Hispanic White	320	69	47		NR	NR	NR	NR	NR	NR	NR	NR	Age 45-55, BMI - 40-100	45-55	40-100	24	A2	2	A	1238	2
13-1237_S08_A3_4527c9ba4799585b04fb6e1c2d35a756	HT_00024771	NA	11/13/17	11/17/17	Nevada	70	Female	Non-Hispanic White	141	64	24		NR	NR	NR	NR	NR	NR	NR	NR	Age 65-75, BMI - 18-25	65-75	18-25	24	A3	3	A	1238	2
13-1237_S08_B1_bb7526687351b369f3be9d8c65c85977	HT_00024527	NA	11/12/17	11/15/17	Montana	74	Male	Non-Hispanic White	230	68	35		NR	NR	NR	NR	NR	NR	NR	NR	Age 65-75, BMI - 35-40	65-75	35-40	24	B1	1	B	1238	2
13-1237_S08_B2_ccafb4693e616a8c3d795e7c5224472c	HT_00024453	NA	11/11/17	11/15/17	Arizona	39	Male	Non-Hispanic White	180	71	25		NR	NR	NR	NR	NR	NR	NR	NR	Age 35-45, BMI - 18-25	35-45	18-25	24	B2	2	B	1238	2
13-1237_S08_B3_297016d179a8b2aa855a5e529342b4cb	HT_00024533	NA	11/12/17	11/15/17	Arizona	38	Female	Non-Hispanic White	291	60	57		NR	NR	NR	NR	NR	NR	NR	NR	Age 35-45, BMI - 40-100	35-45	40-100	24	B3	3	B	1238	2
13-1237_S08_C1_a1bcadbea3f38735e2b92943c7b64195	HT_00025118	NA	11/18/17	11/22/17	California	64	Male	Non-Hispanic White	255	74	33		NR	NR	NR	NR	NR	NR	NR	NR	Age 55-65, BMI - 30-35	55-65	30-35	24	C1	1	C	1238	2
13-1237_S08_C2_c122e66f6167234d2b9783c7395f56ac	HT_00025084	NA	11/18/17	11/22/17	California	61	Male	Non-Hispanic White	186	72	25		NR	NR	NR	NR	NR	NR	NR	NR	Age 55-65, BMI - 18-25	55-65	18-25	24	C2	2	C	1238	2
13-1237_S08_C3_0a908753e41056e50f44917cec9ad026	HT_00024197	NA	11/7/17	11/10/17	California	82	Female	Non-Hispanic White	180	61	34		NR	NR	NR	NR	NR	NR	NR	NR	Age 75 - 120, BMI - 30 - 35	75-120	30-35	24	C3	3	C	1238	2
13-1237_S08_D1_3a8c590eceeb32f83761cfbb12c20e7d	HT_00025231	NA	11/24/17	11/28/17	Washington	86	Male	Cuban White	237	69	35		NR	NR	NR	NR	NR	NR	NR	NR	Age >65, BMI >35	>65	>35	24	D1	1	D	1238	2
13-1237_S08_D2_0314d4969f45cc386090f755f76978c5	HT_00024716	NA	11/12/17	11/16/17	Nevada	44	Female	Mexican White	160	62	29		NR	NR	NR	NR	NR	NR	NR	NR	Age 35-45, BMI - 25-30	35-45	25-30	24	D2	2	D	1238	2
13-1237_S08_D3_69a0e465b118ce581d5adfe2f0985e7c	HT_00024234	NA	11/4/17	11/10/17	Montana	61	Male	Non-Hispanic White	350	74	45		NR	NR	NR	NR	NR	NR	NR	NR	Age 65-75, BMI - 40-100	65-75	40-100	24	D3	3	D	1238	2
13-1237_S08_E1_25516b32b659214a48c2a98d2ad6d7f2	HT_00024805	NA	11/12/17	11/17/17	Arizona	76	Male	Mexican Some other race	185	68	28		NR	NR	NR	NR	NR	NR	NR	NR	Age 75 - 120, BMI - 25-30	75-120	25-30	24	E1	1	E	1238	2
13-1237_S08_E2_ad952febe2049e78b54665f1924941d3	HT_00024888	NA	11/15/17	11/21/17	Nevada	51	Female	Non-Hispanic White	174	69	26		NR	NR	NR	NR	NR	NR	NR	NR	Age 45-55, BMI - 25-30	45-55	25-30	24	E2	2	E	1238	2
13-1237_S08_E3_30589cba4e3e03b13829d7816640cc3f	HT_00024306	NA	11/8/17	11/13/17	California	30	Female	Non-Hispanic Chinese	125	63	22		NR	NR	NR	NR	NR	NR	NR	NR	Age 25-35, BMI - 18-25	25-35	18-25	24	E3	3	E	1238	2
13-1237_S08_F1_befd1b89b8970b182a3f74e84107a80a	HT_00024240	NA	11/7/17	11/10/17	California	81	Female	Non-Hispanic White	115	66	19		NR	NR	NR	NR	NR	NR	NR	NR	Age 75 - 120, BMI - 18-25	75-120	18-25	24	F1	1	F	1238	2
13-1237_S08_F2_19e0211a5c9b56b34874ed8f95dce4a5	HT_00024940	NA	11/15/17	11/21/17	South Dakota	49	Female	Non-Hispanic White	140	66	23		NR	NR	NR	NR	NR	NR	NR	NR	Age 45-55, BMI - 18-25	45-55	18-25	24	F2	2	F	1238	2
13-1237_S08_F3_344a899c11246af634a62917aca13eb0	Buffer	SecondaryOnly	NA	NA	NA	NA	NA	NA	NA	NA	NA	NA	NA	NA	NA	NA	NA	NA	NA	NA	NA	NA	NA	NA	NA	NA	NA	NA	NA
13-1237_S08_G1_cfb52345dac38e36b7a91e1239db7a4d	HT_00025090	NA	11/18/17	11/22/17	Nevada	72	Male	Non-Hispanic White	222	68	34		NR	NR	NR	NR	NR	NR	NR	NR	Age 65-75, BMI - 30-35	65-75	30-35	24	G1	1	G	1238	2
13-1237_S08_G2_298bb093fb0102129a7645fb9fb92ca4	HT_00024686	NA	11/12/17	11/16/17	Arizona	28	Female	Puerto Rican Some other race	175	66	28		NR	NR	NR	NR	NR	NR	NR	NR	Age 25-35, BMI - 25-30	25-35	25-30	24	G2	2	G	1238	2
13-1237_S08_G3_ae5c6dd726033825573def728411d9f2	HT_00024833	NA	11/11/17	11/17/17	North Dakota	51	Female	Non-Hispanic White	200	62	37		NR	NR	NR	NR	NR	NR	NR	NR	Age 45-55, BMI - 35-40	45-55	35-40	24	G3	3	G	1238	2
13-1237_S08_H1_c86c77a5cff6f58a9f642c44ec4ebeba	ND	NormalDonor	NA	NA	NA	NA	NA	NA	NA	NA	NA	NA	NA	NA	NA	NA	NA	NA	NA	NA	NA	NA	NA	NA	NA	NA	NA	NA	NA
13-1237_S08_H2_a662b02cc879124e4b5e8bbbe7bc535d	HT_00025171	NA	11/18/17	11/22/17	Nevada	26	Female	Non-Hispanic White	228	68	35		NR	NR	NR	NR	NR	NR	NR	NR	Age 25-35, BMI - 35-40	25-35	35-40	24	H2	2	H	1238	2
13-1237_S08_H3_fd08d8e07793577805cde2b571509c0d	HT_00024431	NA	11/10/17	11/14/17	Nevada	58	Female	Non-Hispanic White	260	63	46		NR	NR	NR	NR	NR	NR	NR	NR	Age 55-65, BMI - 40-100	55-65	40-100	24	H3	3	H	1238	2
13-1237_S09_A1_89a6d1c7624af7f4dd88f56729f16b30	HT_00024482	NA	11/11/17	11/15/17	California	67	Female	Non-Hispanic White	203	69	30		NR	NR	NR	NR	NR	NR	NR	NR	Age 65-75, BMI - 30-35	65-75	30-35	23	A1	1	A	1237	9
13-1237_S09_A2_d07d58b20a39828aa928aba4e7cac0fa	HT_00024797	NA	11/13/17	11/17/17	Washington	75	Male	Non-Hispanic White	183	70	26		NR	NR	NR	NR	NR	NR	NR	NR	Age 75 - 120, BMI - 25-30	75-120	25-30	23	A2	2	A	1237	9
13-1237_S09_A3_5fc69661b2c31e5f0e515c55f58606cc	ND	NormalDonor	NA	NA	NA	NA	NA	NA	NA	NA	NA	NA	NA	NA	NA	NA	NA	NA	NA	NA	NA	NA	NA	NA	NA	NA	NA	NA	NA
13-1237_S09_B1_c05ea8439a1e89d399af445e1f7d447f	HT_00024952	NA	11/15/17	11/21/17	Nevada	55	Female	Other Hispanic/Spanish White	147	62	27		NR	NR	NR	NR	NR	NR	NR	NR	Age 45-55, BMI - 25-30	45-55	25-30	23	B1	1	B	1237	9
13-1237_S09_B2_8ee4e22d4e439e4fe1f955f50631b463	HT_00024664	NA	11/12/17	11/16/17	South Dakota	36	Male	Non-Hispanic White	230	78	27		NR	NR	NR	NR	NR	NR	NR	NR	Age 35-45, BMI - 25-30	35-45	25-30	23	B2	2	B	1237	9
13-1237_S09_B3_d282dcd7078d923c97ec65c887e2ecd5	HT_00024205	NA	11/7/17	11/10/17	Montana	77	Male	Non-Hispanic White	175	64	30		NR	NR	NR	NR	NR	NR	NR	NR	Age 75 - 120, BMI - 30 - 35	75-120	30-35	23	B3	3	B	1237	9
13-1237_S09_C1_d27f1fec3ff2a94b39d45b6fc5aa9a07	HT_00024637	NA	11/13/17	11/16/17	Montana	71	Female	Non-Hispanic White	183	61	35		NR	NR	NR	NR	NR	NR	NR	NR	Age 65-75, BMI - 35-40	65-75	35-40	23	C1	1	C	1237	9
13-1237_S09_C2_2070bd656f0d3ab8de707a092dafea6a	HT_00024812	NA	11/12/17	11/17/17	Arizona	44	Male	Mexican Some other race	229	67	36		NR	NR	NR	NR	NR	NR	NR	NR	Age 45-55, BMI - 35-40	45-55	35-40	23	C2	2	C	1237	9
13-1237_S09_C3_f1e9400f5f8c0f1276cf8e4afa262d94	HT_00025120	NA	11/18/17	11/22/17	Arizona	31	Male	Non-Hispanic White	307	77	36		NR	NR	NR	NR	NR	NR	NR	NR	Age 25-35, BMI - 35-40	25-35	35-40	23	C3	3	C	1237	9
13-1237_S09_D1_8bd81817833d73b17ef36003dfc5230b	HT_00024317	NA	11/8/17	11/13/17	Nevada	77	Male	Non-Hispanic White	180	71	25	NR	NR	NR	NR	NR	NR	NR	NR	NR	Age 75 - 120, BMI - 18-25	75-120	18-25	23	D1	1	D	1237	9
13-1237_S09_D2_23e5ce965b4ec84839790d7cfde2bfc9	HT_00024483	NA	11/11/17	11/15/17	Nevada	45	Female	Mexican Some other race	125	62	23		NR	NR	NR	NR	NR	NR	NR	NR	Age 35-45, BMI - 18-25	35-45	18-25	23	D2	2	D	1237	9
13-1237_S09_D3_82d002177048bb25628766ca27d6bc5c	HT_00024330	NA	11/8/17	11/13/17	California	29	Male	Non-Hispanic Chinese	168	69	25		NR	NR	NR	NR	NR	NR	NR	NR	Age 25-35, BMI - 18-25	25-35	18-25	23	D3	3	D	1237	9
13-1237_S09_E1_0fe5a92e61784d0ef73bf945f7606907	HT_00024427	NA	11/10/17	11/14/17	California	68	Female	Non-Hispanic White	250	64	43		NR	NR	NR	NR	NR	NR	NR	NR	Age 65-75, BMI - 40-100	65-75	40-100	23	E1	1	E	1237	9
13-1237_S09_E2_a1a5a1c647c8dd77add219e7484efb62	HT_00024778	NA	11/13/17	11/17/17	Nevada	74	Female	Non-Hispanic White	115	63	20		NR	NR	NR	NR	NR	NR	NR	NR	Age 65-75, BMI - 18-25	65-75	18-25	23	E2	2	E	1237	9
13-1237_S09_E3_d853b2bee5d072cc259f5000cdbc4726	HT_00024229	NA	11/4/17	11/10/17	Arizona	35	Female	Non-Hispanic White	283	65	47	NR	NR	NR	NR	NR	NR	NR	NR	NR	Age 35-45, BMI - 40-100	35-45	40-100	23	E3	3	E	1237	9
13-1237_S09_F1_d3a5eaa81f1a89453fcbb6db06b1ec5c	HT_00025047	NA	11/17/17	11/21/17	California	57	Female	Non-Hispanic American Indian / Inuit	220	65	37		NR	NR	NR	NR	NR	NR	NR	NR	Age 55-65, BMI - 35-40	55-65	35-40	23	F1	1	F	1237	9
13-1237_S09_F2_13f3b0db2abaf00133e961a80f0ae990	HT_00025197	NA	11/18/17	11/22/17	California	58	Male	Mexican White	145	64	25		NR	NR	NR	NR	NR	NR	NR	NR	Age 55-65, BMI - 18-25	55-65	18-25	23	F2	2	F	1237	9
13-1237_S09_F3_b6c31a9166eb4bc94746aa7f41580cef	Buffer	SecondaryOnly	NA	NA	NA	NA	NA	NA	NA	NA	NA	NA	NA	NA	NA	NA	NA	NA	NA	NA	NA	NA	NA	NA	NA	NA	NA	NA	NA
13-1237_S09_G1_9c58a7f26d491f0e4d75b0f51c7973d3	HT_00025233	NA	11/24/17	11/28/17	Washington	69	Female	Non-Hispanic White	222	66	36		NR	NR	NR	NR	NR	NR	NR	NR	Age >65, BMI >35	>65	>35	23	G1	1	G	1237	9
13-1237_S09_G2_98fdc076441ddde7c4ae98e365f5545e	HT_00024499	NA	11/12/17	11/15/17	Nevada	61	Female	Non-Hispanic White	207	60	40		NR	NR	NR	NR	NR	NR	NR	NR	Age 55-65, BMI - 40-100	55-65	40-100	23	G2	2	G	1237	9
13-1237_S09_G3_fa7f3df703eadd19afe65f6231d26855	HT_00025042	NA	11/17/17	11/21/17	Montana	63	Male	Non-Hispanic American Indian / Inuit	208	69	31		NR	NR	NR	NR	NR	NR	NR	NR	Age 55-65, BMI - 30-35	55-65	30-35	23	G3	3	G	1237	9
13-1237_S09_H1_99932d22f4235162e34e3d6e1778aaeb	HT_00024709	NA	11/12/17	11/16/17	Washington	26	Male	Non-Hispanic White	192	74	25		NR	NR	NR	NR	NR	NR	NR	NR	Age 25-35, BMI - 25-30	25-35	25-30	23	H1	1	H	1237	9
13-1237_S09_H2_a1507392e9dfcd2d2422dec2aa0a268e	HT_00024920	NA	11/15/17	11/21/17	Arizona	48	Female	Mexican Some other race	122	60	24		NR	NR	NR	NR	NR	NR	NR	NR	Age 45-55, BMI - 18-25	45-55	18-25	23	H2	2	H	1237	9
13-1237_S09_H3_5302e85bfb6cbf2f678481845d430640	HT_00024339	NA	11/8/17	11/13/17	California	46	Male	Non-Hispanic White	340	72	46		NR	NR	NR	NR	NR	NR	NR	NR	Age 45-55, BMI - 40-100	45-55	40-100	23	H3	3	H	1237	9
13-1237_S10_A1_7b9d858a7f649860e501eb076247fff4	HT_00025129	NA	11/18/17	11/22/17	California	29	Female	Non-Hispanic White	215	66	35	NR	NR	NR	NR	NR	NR	NR	NR	NR	Age 25-35, BMI - 35-40	25-35	35-40	48	A1	1	A	1238	6
13-1237_S10_A2_ef8fdcd0a0fbc028d5f366abf78844f7	HT_00024684	NA	11/12/17	11/16/17	Arizona	30	Female	Mexican White	220	67	34	NR	NR	NR	NR	NR	NR	NR	NR	NR	Age 25-35, BMI - 30-35	25-35	30-35	48	A2	2	A	1238	6
13-1237_S10_A3_dc02b643e8b6e3a9b18428acdb9e013c	HT_00025161	NA	11/18/17	11/22/17	Montana	65	Male	Non-Hispanic White	190	68	29		NR	NR	NR	NR	NR	NR	NR	NR	Age 65-75, BMI - 25-30	65-75	25-30	48	A3	3	A	1238	6
13-1237_S10_B1_3efce4b289535b338671850dabcb6f85	HT_00024565	NA	11/13/17	11/16/17	Nevada	35	Female	Non-Hispanic White	178	64	31		NR	NR	NR	NR	NR	NR	NR	NR	Age 35-45, BMI - 30-35	35-45	30-35	48	B1	1	B	1238	6
13-1237_S10_B2_dd4473153f88cc477ee4b77f7de0481c	HT_00025137	NA	11/18/17	11/22/17	Arizona	69	Male	Non-Hispanic White	115	62	21	NR	NR	NR	NR	NR	NR	NR	NR	NR	Age 65-75, BMI - 18-25	65-75	18-25	48	B2	2	B	1238	6
13-1237_S10_B3_3a19840967e79e6da8c8c02a67483a13	HT_00024876	NA	11/15/17	11/21/17	North Dakota	50	Male	Non-Hispanic White	190	72	26		NR	NR	NR	NR	NR	NR	NR	NR	Age 45-55, BMI - 25-30	45-55	25-30	48	B3	3	B	1238	6
13-1237_S10_C1_a6441c6416bf3639dc17629ea0a5c627	HT_00024871	NA	11/15/17	11/20/17	South Dakota	44	Male	Non-Hispanic White	320	74	41		NR	NR	NR	NR	NR	NR	NR	NR	Age 35-45, BMI - 40-100	35-45	40-100	48	C1	1	C	1238	6
13-1237_S10_C2_fcbff9296b86ea61fe28ee02dd1ee171	HT_00024195	NA	11/7/17	11/10/17	Montana	81	Male	Non-Hispanic White	200	65	33		NR	NR	NR	NR	NR	NR	NR	NR	Age 75 - 120, BMI - 30 - 35	75-120	30-35	48	C2	2	C	1238	6
13-1237_S10_C3_2f343070a3bcb6f2fd6a50658db2389c	HT_00024313	NA	11/8/17	11/13/17	Nevada	27	Female	Other Hispanic/Spanish Some other race	143	63	25	NR	NR	NR	NR	NR	NR	NR	NR	NR	Age 25-35, BMI - 18-25	25-35	18-25	48	C3	3	C	1238	6
13-1237_S10_D1_bde48ac26cc25fa019063f525446a2e1	HT_00024639	NA	11/13/17	11/16/17	Washington	34	Female	Non-Hispanic White	130	60	25		NR	NR	NR	NR	NR	NR	NR	NR	Age 25-35, BMI - 25-30	25-35	25-30	48	D1	1	D	1238	6
13-1237_S10_D2_3f703b8a16f58d817781e644d3ba85b1	HT_00025092	NA	11/18/17	11/22/17	Arizona	70	Female	Non-Hispanic White	200	65	33		NR	NR	NR	NR	NR	NR	NR	NR	Age 65-75, BMI - 30-35	65-75	30-35	48	D2	2	D	1238	6
13-1237_S10_D3_ca895e5a2622a349bed708775ce39026	HT_00024985	NA	11/16/17	11/21/17	Arizona	59	Male	Mexican Some other race	190	67	30		NR	NR	NR	NR	NR	NR	NR	NR	Age 55-65, BMI - 30-35	55-65	30-35	48	D3	3	D	1238	6
13-1237_S10_E1_77329b808bea9828719dec3995c82277	HT_00024712	NA	11/12/17	11/16/17	California	39	Male	Non-Hispanic Some other race	150	65	25	NR	NR	NR	NR	NR	NR	NR	NR	NR	Age 35-45, BMI - 25-30	35-45	25-30	48	E1	1	E	1238	6
13-1237_S10_E2_dad02e91d67d9dd4bf9edf223f2b85fb	Buffer	SecondaryOnly	NA	NA	NA	NA	NA	NA	NA	NA	NA	NA	NA	NA	NA	NA	NA	NA	NA	NA	NA	NA	NA	NA	NA	NA	NA	NA	NA
13-1237_S10_E3_e11172e6bc9173027c07a2e22ddf2632	HT_00024819	NA	11/12/17	11/17/17	Arizona	48	Female	Mexican Some other race	168	62	31		NR	NR	NR	NR	NR	NR	NR	NR	Age 45-55, BMI - 30-35	45-55	30-35	48	E3	3	E	1238	6
13-1237_S10_F1_7374e974090137a7d542f727eddc71da	HT_00024967	NA	11/15/17	11/21/17	North Dakota	58	Female	Non-Hispanic White	125	64	22		NR	NR	NR	NR	NR	NR	NR	NR	Age 55-65, BMI - 18-25	55-65	18-25	48	F1	1	F	1238	6
13-1237_S10_F2_e95ce26ef83c8f4ddc216b366d922bf1	HT_00024329	NA	11/8/17	11/13/17	Arizona	79	Female	Non-Hispanic White	156	65	26		NR	NR	NR	NR	NR	NR	NR	NR	Age 75 - 120, BMI - 25-30	75-120	25-30	48	F2	2	F	1238	6
13-1237_S10_F3_6fc5deb2de5ba6998abc2addf3a1081d	HT_00025035	NA	11/17/17	11/21/17	Montana	62	Male	Non-Hispanic White	206	72	28		NR	NR	NR	NR	NR	NR	NR	NR	Age 55-65, BMI - 25-30	55-65	25-30	48	F3	3	F	1238	6
13-1237_S10_G1_680425e50713974f70bcc9214e040caa	HT_00024828	NA	11/12/17	11/17/17	Nevada	47	Male	Non-Hispanic White	260	72	35		NR	NR	NR	NR	NR	NR	NR	NR	Age 45-55, BMI - 35-40	45-55	35-40	48	G1	1	G	1238	6
13-1237_S10_G2_bce99d533caaf8118f512477d392b1ed	ND	NormalDonor	NA	NA	NA	NA	NA	NA	NA	NA	NA	NA	NA	NA	NA	NA	NA	NA	NA	NA	NA	NA	NA	NA	NA	NA	NA	NA	NA
13-1237_S10_G3_e32f6a3c5c6e72e429c91bcc61da9edd	HT_00025020	NA	11/16/17	11/21/17	Arizona	39	Female	Other Hispanic/Spanish White	189	61	36		NR	NR	NR	NR	NR	NR	NR	NR	Age 35-45, BMI - 35-40	35-45	35-40	48	G3	3	G	1238	6
13-1237_S10_H1_1b0b6366e337cdfae581d542d458164a	HT_00024221	NA	11/6/17	11/10/17	Nevada	81	Female	Non-Hispanic White	192	62	35		NR	NR	NR	NR	NR	NR	NR	NR	Age 75 - 120, BMI - 35 - 40	75-120	35-40	48	H1	1	H	1238	6
13-1237_S10_H2_897823cd459c8626d873679250c812fb	HT_00024362	NA	11/9/17	11/14/17	Nevada	31	Male	Non-Hispanic White	270	67	42		NR	NR	NR	NR	NR	NR	NR	NR	Age 25-35, BMI - 40-100	25-35	40-100	48	H2	2	H	1238	6
13-1237_S10_H3_8218b5bda4b6d26658f1fbf6c730b839	HT_00024423	NA	11/10/17	11/14/17	Arizona	64	Male	Non-Hispanic White	273	68	42		NR	NR	NR	NR	NR	NR	NR	NR	Age 55-65, BMI - 40-100	55-65	40-100	48	H3	3	H	1238	6
13-1237_S11_A1_d93c45546f2dea992012d47a761bda66	HT_00025220	NA	11/24/17	11/28/17	Washington	75	Male	Non-Hispanic White	260	68	40		NR	NR	NR	NR	NR	NR	NR	NR	Age 75 - 120, BMI - 40 - 100	75-120	40-100	13	A1	1	A	1237	11
13-1237_S11_A2_043449c46ef3c1b91ee66d5bfed4ef68	HT_00025075	NA	11/17/17	11/21/17	Arizona	36	Male	Non-Hispanic White	240	68	36		NR	NR	NR	NR	NR	NR	NR	NR	Age 35-45, BMI - 35-40	35-45	35-40	13	A2	2	A	1237	11
13-1237_S11_A3_9c9d755e76f066cc14bb4fbc83578bf8	HT_00024239	NA	11/7/17	11/10/17	South Dakota	81	Male	Non-Hispanic White	160	68	24		NR	NR	NR	NR	NR	NR	NR	NR	Age 75 - 120, BMI - 18-25	75-120	18-25	13	A3	3	A	1237	11
13-1237_S11_B1_20555a6825db905ad1f72930a3894003	HT_00025098	NA	11/18/17	11/22/17	Arizona	55	Female	Mexican Some other race	180	65	30		NR	NR	NR	NR	NR	NR	NR	NR	Age 55-65, BMI - 25-30	55-65	25-30	13	B1	1	B	1237	11
13-1237_S11_B2_8427ce7a2e0944f4ba277f122bb54f92	HT_00024514	NA	11/12/17	11/15/17	North Dakota	41	Male	Non-Hispanic White	317	75	40		NR	NR	NR	NR	NR	NR	NR	NR	Age 35-45, BMI - 40-100	35-45	40-100	13	B2	2	B	1237	11
13-1237_S11_B3_bd98bf266458f196b776a004a1fe0413	HT_00025198	NA	11/20/17	11/24/17	California	48	Female	Non-Hispanic White	143	66	23		NR	NR	NR	NR	NR	NR	NR	NR	Age 45-55, BMI - 18-25	45-55	18-25	13	B3	3	B	1237	11
13-1237_S11_C1_000f5262211276d7e6e25f05abb24f98	HT_00024509	NA	11/12/17	11/15/17	Nevada	54	Male	Non-Hispanic White	305	72	41		NR	NR	NR	NR	NR	NR	NR	NR	Age 45-55, BMI - 40-100	45-55	40-100	13	C1	1	C	1237	11
13-1237_S11_C2_668b70db8c6035294f09d646c928fb2d	HT_00024840	NA	11/12/17	11/17/17	California	44	Female	Mexican White	190	62	35	NR	NR	NR	NR	NR	NR	NR	NR	NR	Age 45-55, BMI - 35-40	45-55	35-40	13	C2	2	C	1237	11
13-1237_S11_C3_aea87926d4ffa2c3a07610510464916f	HT_00024721	NA	11/12/17	11/16/17	Nevada	36	Female	Puerto Rican Some other race	177	61	33		NR	NR	NR	NR	NR	NR	NR	NR	Age 35-45, BMI - 30-35	35-45	30-35	13	C3	3	C	1237	11
13-1237_S11_D1_c7e733082095d241bd40482d2b03b618	HT_00024402	NA	11/9/17	11/14/17	Montana	65	Female	Non-Hispanic White	227	63	40		NR	NR	NR	NR	NR	NR	NR	NR	Age 65-75, BMI - 40-100	65-75	40-100	13	D1	1	D	1237	11
13-1237_S11_D2_7ba4ae8f77252a4f7f54f59c0868cd99	HT_00024419	NA	11/9/17	11/14/17	Montana	34	Male	Non-Hispanic White	310	69	46		NR	NR	NR	NR	NR	NR	NR	NR	Age 25-35, BMI - 40-100	25-35	40-100	13	D2	2	D	1237	11
13-1237_S11_D3_0eaeb9757c7622158bc4ba69ed8db1fe	HT_00025219	NA	11/24/17	11/28/17	Washington	75	Female	Non-Hispanic White	230	66	37		NR	NR	NR	NR	NR	NR	NR	NR	Age 75 - 120, BMI - 35 - 40	75-120	35-40	13	D3	3	D	1237	11
13-1237_S11_E1_a90f6ed2252e6d661c35f71f086f0a38	HT_00024280	NA	11/8/17	11/13/17	Nevada	87	Female	Non-Hispanic White	160	66	26		NR	NR	NR	NR	NR	NR	NR	NR	Age 75 - 120, BMI - 25-30	75-120	25-30	13	E1	1	E	1237	11
13-1237_S11_E2_d310449e748fb7b7c98ce1ea2f913ff0	Buffer	SecondaryOnly	NA	NA	NA	NA	NA	NA	NA	NA	NA	NA	NA	NA	NA	NA	NA	NA	NA	NA	NA	NA	NA	NA	NA	NA	NA	NA	NA
13-1237_S11_E3_111c030079ecc578707cb8b4cbdd0b62	HT_00024592	NA	11/13/17	11/16/17	North Dakota	65	Female	Non-Hispanic White	250	68	38		NR	NR	NR	NR	NR	NR	NR	NR	Age 65-75, BMI - 35-40	65-75	35-40	13	E3	3	E	1237	11
13-1237_S11_F1_f03575017c9f845e674393c06974d615	HT_00024598	NA	11/13/17	11/16/17	Nevada	35	Female	Mexican Some other race	215	67	34	NR	NR	NR	NR	NR	NR	NR	NR	NR	Age 25-35, BMI - 30-35	25-35	30-35	13	F1	1	F	1237	11
13-1237_S11_F2_e85b53af8b6568b0f11f84e770eb13fa	HT_00025002	NA	11/16/17	11/21/17	Washington	62	Female	Non-Hispanic White	216	65	36	NR	NR	NR	NR	NR	NR	NR	NR	NR	Age 55-65, BMI - 35-40	55-65	35-40	13	F2	2	F	1237	11
13-1237_S11_F3_3dce05cc66c489e0b206433e07ce797a	HT_00024990	NA	11/16/17	11/21/17	Arizona	59	Male	Mexican Some other race	200	66	32		NR	NR	NR	NR	NR	NR	NR	NR	Age 55-65, BMI - 30-35	55-65	30-35	13	F3	3	F	1237	11
13-1237_S11_G1_194a4801ee67c17b1cb539f7d37d3d7c	HT_00025040	NA	11/16/17	11/21/17	North Dakota	32	Male	Non-Hispanic White	235	69	35		NR	NR	NR	NR	NR	NR	NR	NR	Age 25-35, BMI - 35-40	25-35	35-40	13	G1	1	G	1237	11
13-1237_S11_G2_766aae5f7d6ea78ce757b3f21ac15419	HT_00025134	NA	11/18/17	11/22/17	Nevada	65	Female	Non-Hispanic White	220	68	33	NR	NR	NR	NR	NR	NR	NR	NR	NR	Age 65-75, BMI - 30-35	65-75	30-35	13	G2	2	G	1237	11
13-1237_S11_G3_5a5dcaabc7223ef256a47d574afdb960	HT_00024777	NA	11/13/17	11/17/17	North Dakota	47	Female	Non-Hispanic White	180	64	31	NR	NR	NR	NR	NR	NR	NR	NR	NR	Age 45-55, BMI - 30-35	45-55	30-35	13	G3	3	G	1237	11
13-1237_S11_H1_797588c203768c158aa8f6a78196522f	HT_00024438	NA	11/10/17	11/14/17	Nevada	35	Female	Non-Hispanic Vietnamese	133	67	21		NR	NR	NR	NR	NR	NR	NR	NR	Age 35-45, BMI - 18-25	35-45	18-25	13	H1	1	H	1237	11
13-1237_S11_H2_c0bf97b2d455a4328405c551916bd0fa	HT_00024779	NA	11/13/17	11/17/17	California	70	Male	Non-Hispanic White	165	72	22		NR	NR	NR	NR	NR	NR	NR	NR	Age 65-75, BMI - 18-25	65-75	18-25	13	H2	2	H	1237	11
13-1237_S11_H3_5afcef2548c326bc3efaca8f215493db	HT_00025158	NA	11/18/17	11/22/17	South Dakota	68	Male	Non-Hispanic White	185	68	28		NR	NR	NR	NR	NR	NR	NR	NR	Age 65-75, BMI - 25-30	65-75	25-30	13	H3	3	H	1237	11
13-1237_S12_A1_36fb8534ed53d0602d0d865b48758127	Buffer	SecondaryOnly	NA	NA	NA	NA	NA	NA	NA	NA	NA	NA	NA	NA	NA	NA	NA	NA	NA	NA	NA	NA	NA	NA	NA	NA	NA	NA	NA
13-1237_S12_A2_a3d631cc379357429bd847c00e2f6fc7	HT_00024879	NA	11/15/17	11/21/17	Washington	56	Female	Non-Hispanic White	135	62	25		NR	NR	NR	NR	NR	NR	NR	NR	Age 55-65, BMI - 18-25	55-65	18-25	15	A2	2	A	1240	10
13-1237_S12_A3_ffb43af219025250d7a3a62943276261	HT_00024662	NA	11/12/17	11/16/17	Arizona	34	Female	Non-Hispanic White	230	66	37		NR	NR	NR	NR	NR	NR	NR	NR	Age 25-35, BMI - 35-40	25-35	35-40	15	A3	3	A	1240	10
13-1237_S12_B1_3dda2ae805cf50cde4bbff936cbc3339	HT_00024345	NA	11/7/17	11/13/17	Nevada	76	Male	Non-Hispanic White	174	67	27		NR	NR	NR	NR	NR	NR	NR	NR	Age 75 - 120, BMI - 25-30	75-120	25-30	15	B1	1	B	1240	10
13-1237_S12_B2_cf318a70475478e67c37ad45ee160e61	HT_00024705	NA	11/12/17	11/16/17	Washington	32	Male	Non-Hispanic White	225	76	27		NR	NR	NR	NR	NR	NR	NR	NR	Age 25-35, BMI - 25-30	25-35	25-30	15	B2	2	B	1240	10
13-1237_S12_B3_8066cd8e24db7655d8871864adfcf524	HT_00024597	NA	11/13/17	11/16/17	Nevada	45	Female	Other Hispanic/Spanish White	155	63	28		NR	NR	NR	NR	NR	NR	NR	NR	Age 35-45, BMI - 25-30	35-45	25-30	15	B3	3	B	1240	10
13-1237_S12_C1_f279f666a78d8136dc2d26f09f94337d	HT_00024226	NA	11/6/17	11/10/17	Nevada	76	Male	Non-Hispanic White	242	70	35		NR	NR	NR	NR	NR	NR	NR	NR	Age 75 - 120, BMI - 35 - 40	75-120	35-40	15	C1	1	C	1240	10
13-1237_S12_C2_bdf9554b255b762e884a05cbd5fad9c7	HT_00024434	NA	11/10/17	11/14/17	Washington	66	Female	Non-Hispanic White	223	62	41		NR	NR	NR	NR	NR	NR	NR	NR	Age 65-75, BMI - 40-100	65-75	40-100	15	C2	2	C	1240	10
13-1237_S12_C3_150fe064bd5055a7c52de870256a7deb	HT_00025249	NA	11/25/17	11/28/17	Arizona	71	Male	Mexican Some other race	262	69	39		NR	NR	NR	NR	NR	NR	NR	NR	Age >65, BMI >35	>65	>35	15	C3	3	C	1240	10
13-1237_S12_D1_c69075b728db52b0ee9b8f0b273e8218	HT_00025102	NA	11/18/17	11/22/17	Arizona	62	Female	Mexican Some other race	175	62	32		NR	NR	NR	NR	NR	NR	NR	NR	Age 55-65, BMI - 30-35	55-65	30-35	15	D1	1	D	1240	10
13-1237_S12_D2_ecaf44294f53e77733374e134bcbcaac	HT_00025181	NA	11/18/17	11/22/17	Nevada	67	Female	Other Hispanic/Spanish White	191	64	33		NR	NR	NR	NR	NR	NR	NR	NR	Age 65-75, BMI - 30-35	65-75	30-35	15	D2	2	D	1240	10
13-1237_S12_D3_821d36ee413b57e4db1032511caef6d5	HT_00024356	NA	11/9/17	11/14/17	Arizona	45	Female	Non-Hispanic Black	155	66	25	NR	NR	NR	NR	NR	NR	NR	NR	NR	Age 35-45, BMI - 18-25	35-45	18-25	15	D3	3	D	1240	10
13-1237_S12_E1_704a8fe5a929173e4f085482cfbec7ae	HT_00024312	NA	11/8/17	11/13/17	Arizona	78	Male	Non-Hispanic White	155	70	22		NR	NR	NR	NR	NR	NR	NR	NR	Age 75 - 120, BMI - 18-25	75-120	18-25	15	E1	1	E	1240	10
13-1237_S12_E2_bbe2f928ae83705f46ce7bc40cb9dfd4	HT_00024574	NA	11/13/17	11/16/17	California	62	Female	Non-Hispanic White	280	69	41		NR	NR	NR	NR	NR	NR	NR	NR	Age 55-65, BMI - 40-100	55-65	40-100	15	E2	2	E	1240	10
13-1237_S12_E3_d85af010e43064b22c907099f0155086	HT_00025188	NA	11/18/17	11/22/17	Nevada	67	Male	Non-Hispanic White	250	70	36	NR	NR	NR	NR	NR	NR	NR	NR	NR	Age 65-75, BMI - 35-40	65-75	35-40	15	E3	3	E	1240	10
13-1237_S12_F1_f92e2669b8786df8b40f1dbeafd63a8b	HT_00024428	NA	11/10/17	11/14/17	California	33	Male	Non-Hispanic White	270	68	41		NR	NR	NR	NR	NR	NR	NR	NR	Age 25-35, BMI - 40-100	25-35	40-100	15	F1	1	F	1240	10
13-1237_S12_F2_68204b7f4140aa808ace534eddada4b4	HT_00025206	NA	11/20/17	11/24/17	California	52	Male	Non-Hispanic White	175	73	23		NR	NR	NR	NR	NR	NR	NR	NR	Age 45-55, BMI - 18-25	45-55	18-25	15	F2	2	F	1240	10
13-1237_S12_F3_4aba558b9ac27756c2b2224b58314fa3	HT_00024443	NA	11/10/17	11/14/17	California	36	Male	Mexican White	285	67	45		NR	NR	NR	NR	NR	NR	NR	NR	Age 35-45, BMI - 40-100	35-45	40-100	15	F3	3	F	1240	10
13-1237_S12_G1_101ed1bedbc5870ed1f05568616f050b	HT_00025063	NA	11/17/17	11/21/17	California	65	Male	Non-Hispanic White	250	71	35		NR	NR	NR	NR	NR	NR	NR	NR	Age 55-65, BMI - 35-40	55-65	35-40	15	G1	1	G	1240	10
13-1237_S12_G2_ebb514082e1e977c1c3af2e58521f43b	HT_00024788	NA	11/13/17	11/17/17	California	69	Female	Non-Hispanic White	150	67	24		NR	NR	NR	NR	NR	NR	NR	NR	Age 65-75, BMI - 18-25	65-75	18-25	15	G2	2	G	1240	10
13-1237_S12_G3_9a23b35127def3fb263828a4b314f71e	HT_00024956	NA	11/15/17	11/21/17	North Dakota	50	Male	Non-Hispanic White	195	73	26		NR	NR	NR	NR	NR	NR	NR	NR	Age 45-55, BMI - 25-30	45-55	25-30	15	G3	3	G	1240	10
13-1237_S12_H1_361754bf368f7c58123b3c5a7fa345d2	HT_00025005	NA	11/16/17	11/21/17	Washington	39	Female	Non-Hispanic White	215	65	36		NR	NR	NR	NR	NR	NR	NR	NR	Age 35-45, BMI - 35-40	35-45	35-40	15	H1	1	H	1240	10
13-1237_S12_H2_c10849325db448f15e6e33b574feb536	HT_00024809	NA	11/11/17	11/17/17	South Dakota	53	Male	Non-Hispanic White	250	71	35		NR	NR	NR	NR	NR	NR	NR	NR	Age 45-55, BMI - 35-40	45-55	35-40	15	H2	2	H	1240	10
13-1237_S12_H3_1d67e7e1d72d2d37d256b9f686f8ed2a	HT_00024259	NA	11/6/17	11/10/17	North Dakota	54	Female	Non-Hispanic White	280	68	43		NR	NR	NR	NR	NR	NR	NR	NR	Age 45-55, BMI - 40-100	45-55	40-100	15	H3	3	H	1240	10
13-1237_S13_A1_002041359efa54dcc7f3ffb29cdd3993	HT_00024254	NA	11/5/17	11/10/17	Nevada	35	Male	Non-Hispanic White	310	69	46		NR	NR	NR	NR	NR	NR	NR	NR	Age 35-45, BMI - 40-100	35-45	40-100	3	A1	1	A	1238	12
13-1237_S13_A2_59fa2924e7a82f7a835fe152ba0f1d06	HT_00025030	NA	11/17/17	11/21/17	North Dakota	74	Male	Non-Hispanic White	213	71	30		NR	NR	NR	NR	NR	NR	NR	NR	Age 65-75, BMI - 30-35	65-75	30-35	3	A2	2	A	1238	12
13-1237_S13_A3_926fc8e83f985424f473362c5de1f0e6	HT_00025097	NA	11/18/17	11/22/17	Montana	65	Female	Non-Hispanic White	175	64	30		NR	NR	NR	NR	NR	NR	NR	NR	Age 55-65, BMI - 30-35	55-65	30-35	3	A3	3	A	1238	12
13-1237_S13_B1_03c7008bbefcafbd63fc75458a00e9da	HT_00024763	NA	11/13/17	11/17/17	California	48	Male	Non-Hispanic Asian Indian	225	73	30		NR	NR	NR	NR	NR	NR	NR	NR	Age 45-55, BMI - 30-35	45-55	30-35	3	B1	1	B	1238	12
13-1237_S13_B2_ec9d75cbaf6146cc573218aea08a9866	HT_00025216	NA	11/19/17	11/24/17	California	38	Female	Non-Hispanic Asian Indian	211	64	36	NR	NR	NR	NR	NR	NR	NR	NR	NR	Age 35-45, BMI - 35-40	35-45	35-40	3	B2	2	B	1238	12
13-1237_S13_B3_a8f33594c4bd8bb4529daa21bdee0558	HT_00024456	NA	11/11/17	11/15/17	Arizona	26	Female	Non-Hispanic White	250	66	40		NR	NR	NR	NR	NR	NR	NR	NR	Age 25-35, BMI - 40-100	25-35	40-100	3	B3	3	B	1238	12
13-1237_S13_C1_ab8ac3bba06af1f06d03e30942b7889b	HT_00025043	NA	11/17/17	11/21/17	Montana	57	Male	Mexican White	234	67	37		NR	NR	NR	NR	NR	NR	NR	NR	Age 55-65, BMI - 35-40	55-65	35-40	3	C1	1	C	1238	12
13-1237_S13_C2_19249141511274a0bee771f8eb5878f4	HT_00024298	NA	11/8/17	11/13/17	Nevada	82	Female	Non-Hispanic White	165	67	26		NR	NR	NR	NR	NR	NR	NR	NR	Age 75 - 120, BMI - 25-30	75-120	25-30	3	C2	2	C	1238	12
13-1237_S13_C3_e6b05c6d3049fbe39c8a78fd9b4fc866	HT_00025045	NA	11/17/17	11/21/17	Washington	31	Male	Non-Hispanic White	238	68	36		NR	NR	NR	NR	NR	NR	NR	NR	Age 25-35, BMI - 35-40	25-35	35-40	3	C3	3	C	1238	12
13-1237_S13_D1_9a265a19db9d464b00dae679819783b5	HT_00025055	NA	11/17/17	11/21/17	Washington	76	Female	Non-Hispanic White	240	63	42		NR	NR	NR	NR	NR	NR	NR	NR	Age 75 - 120, BMI - 40 - 100	75-120	40-100	3	D1	1	D	1238	12
13-1237_S13_D2_7db937a17fcd4bd07b1007a6a565d9b3	HT_00025143	NA	11/18/17	11/22/17	Washington	63	Female	Non-Hispanic White	172	65	29		NR	NR	NR	NR	NR	NR	NR	NR	Age 55-65, BMI - 25-30	55-65	25-30	3	D2	2	D	1238	12
13-1237_S13_D3_2d58e130917fa2f2f9f9c24f18ba7b5d	HT_00024534	NA	11/12/17	11/15/17	Arizona	72	Female	Non-Hispanic White	199	62	36	NR	NR	NR	NR	NR	NR	NR	NR	NR	Age 65-75, BMI - 35-40	65-75	35-40	3	D3	3	D	1238	12
13-1237_S13_E1_db03d79c08353c65df70325e831af3af	HT_00024278	NA	11/8/17	11/13/17	Arizona	76	Female	Other Hispanic/Spanish Black	163	61	31		NR	NR	NR	NR	NR	NR	NR	NR	Age 75 - 120, BMI - 30 - 35	75-120	30-35	3	E1	1	E	1238	12
13-1237_S13_E2_9feb5493c4019e40d1524fbb4e54f65b	HT_00024220	NA	11/6/17	11/10/17	Arizona	77	Male	Non-Hispanic White	255	71	36		NR	NR	NR	NR	NR	NR	NR	NR	Age 75 - 120, BMI - 35 - 40	75-120	35-40	3	E2	2	E	1238	12
13-1237_S13_E3_7027dd9fe3b39d2eee26fa8fa24baf23	HT_00024415	NA	11/10/17	11/14/17	Nevada	39	Female	Non-Hispanic Japanese	135	62	25	NR	NR	NR	NR	NR	NR	NR	NR	NR	Age 35-45, BMI - 18-25	35-45	18-25	3	E3	3	E	1238	12
13-1237_S13_F1_213449b9b01936cdf49b877cb2186ea5	HT_00025176	NA	11/18/17	11/22/17	Arizona	70	Male	Non-Hispanic White	155	70	22	NR	NR	NR	NR	NR	NR	NR	NR	NR	Age 65-75, BMI - 18-25	65-75	18-25	3	F1	1	F	1238	12
13-1237_S13_F2_a0a40531362263cce9b8f91870430d31	Buffer	SecondaryOnly	NA	NA	NA	NA	NA	NA	NA	NA	NA	NA	NA	NA	NA	NA	NA	NA	NA	NA	NA	NA	NA	NA	NA	NA	NA	NA	NA
13-1237_S13_F3_2e2f5ceb45ef81db54f44b9190f328f9	HT_00024668	NA	11/12/17	11/16/17	Nevada	40	Male	Non-Hispanic Filipino	170	62	31		NR	NR	NR	NR	NR	NR	NR	NR	Age 35-45, BMI - 30-35	35-45	30-35	3	F3	3	F	1238	12
13-1237_S13_G1_2a3c307da920db1d79673ce5b727f75b	HT_00024958	NA	11/15/17	11/21/17	Arizona	55	Male	Non-Hispanic White	148	67	23		NR	NR	NR	NR	NR	NR	NR	NR	Age 45-55, BMI - 18-25	45-55	18-25	3	G1	1	G	1238	12
13-1237_S13_G2_df529a60c1b0ab781a0cd4d1ba1fbfb1	HT_00024862	NA	11/15/17	11/20/17	Arizona	46	Male	Non-Hispanic White	350	74	45		NR	NR	NR	NR	NR	NR	NR	NR	Age 45-55, BMI - 40-100	45-55	40-100	3	G2	2	G	1238	12
13-1237_S13_G3_03097bc9f6b1e1b10f29255a84908fc6	HT_00024616	NA	11/13/17	11/16/17	Montana	35	Male	Non-Hispanic White	270	75	34	NR	NR	NR	NR	NR	NR	NR	NR	NR	Age 25-35, BMI - 30-35	25-35	30-35	3	G3	3	G	1238	12
13-1237_S13_H1_70152e400d8e1bb2f91a5532777f8697	HT_00024821	NA	11/11/17	11/17/17	Nevada	53	Male	Non-Hispanic White	285	74	37	NR	NR	NR	NR	NR	NR	NR	NR	NR	Age 45-55, BMI - 35-40	45-55	35-40	3	H1	1	H	1238	12
13-1237_S13_H2_1d57afe3c324b9a5b9e5c0cdbf6e3b8e	HT_00024707	NA	11/12/17	11/16/17	California	75	Female	Non-Hispanic White	145	64	25		NR	NR	NR	NR	NR	NR	NR	NR	Age 75 - 120, BMI - 18-25	75-120	18-25	3	H2	2	H	1238	12
13-1237_S13_H3_9fcaa3133f45781ab98c60e4a520277c	HT_00024457	NA	11/11/17	11/15/17	Arizona	71	Male	Mexican White	150	65	25		NR	NR	NR	NR	NR	NR	NR	NR	Age 65-75, BMI - 25-30	65-75	25-30	3	H3	3	H	1238	12
13-1238_S02_A1_a3395cc3f20015e336d7c77cfbcbcc39	HT_00024327	NA	11/7/17	11/13/17	Montana	77	Male	Non-Hispanic White	185	69	27		NR	NR	NR	NR	NR	NR	NR	NR	Age 75 - 120, BMI - 25-30	75-120	25-30	45	A1	1	A	1237	8
13-1238_S02_A2_ffc1c29d284aa990cef9440d51a50d28	HT_00024203	NA	11/7/17	11/10/17	California	75	Male	Non-Hispanic White	223	69	33		NR	NR	NR	NR	NR	NR	NR	NR	Age 75 - 120, BMI - 30 - 35	75-120	30-35	45	A2	2	A	1237	8
13-1238_S02_A3_f19359095184148150ed1c020d2d8c2b	HT_00024775	NA	11/13/17	11/17/17	Nevada	66	Male	Non-Hispanic Some other race	185	74	24	NR	NR	NR	NR	NR	NR	NR	NR	NR	Age 65-75, BMI - 18-25	65-75	18-25	45	A3	3	A	1237	8
13-1238_S02_B1_144846e3f357bb49558c4389c6140cf1	HT_00025149	NA	11/18/17	11/22/17	Nevada	60	Female	Non-Hispanic White	181	67	28		NR	NR	NR	NR	NR	NR	NR	NR	Age 55-65, BMI - 25-30	55-65	25-30	45	B1	1	B	1237	8
13-1238_S02_B2_8a80b7cec3592b999de1200529f8c8ce	HT_00024451	NA	11/11/17	11/15/17	Arizona	68	Female	Non-Hispanic White	195	66	32	NR	NR	NR	NR	NR	NR	NR	NR	NR	Age 65-75, BMI - 30-35	65-75	30-35	45	B2	2	B	1237	8
13-1238_S02_B3_2c290561f4a0f816abc83814f63d149a	HT_00025190	NA	11/18/17	11/22/17	Nevada	65	Female	Non-Hispanic White	165	67	26		NR	NR	NR	NR	NR	NR	NR	NR	Age 65-75, BMI - 25-30	65-75	25-30	45	B3	3	B	1237	8
13-1238_S02_C1_d6e5756c7df90cdaa90a43ce95d07645	HT_00024690	NA	11/12/17	11/16/17	North Dakota	31	Male	Non-Hispanic White	240	74	31		NR	NR	NR	NR	NR	NR	NR	NR	Age 25-35, BMI - 30-35	25-35	30-35	45	C1	1	C	1237	8
13-1238_S02_C2_8a33aace3b90db9e21d8be929a1101f4	HT_00024549	NA	11/13/17	11/16/17	Montana	39	Female	Non-Hispanic White	240	70	34		NR	NR	NR	NR	NR	NR	NR	NR	Age 35-45, BMI - 30-35	35-45	30-35	45	C2	2	C	1237	8
13-1238_S02_C3_cf353bd61f75684fa6d174fa82f408d9	HT_00024881	NA	11/15/17	11/21/17	Nevada	60	Male	Non-Hispanic White	149	68	23		NR	NR	NR	NR	NR	NR	NR	NR	Age 55-65, BMI - 18-25	55-65	18-25	45	C3	3	C	1237	8
13-1238_S02_D1_18def7575217fcbc77237e174dcda886	HT_00024998	NA	11/16/17	11/21/17	South Dakota	64	Female	Non-Hispanic White	230	68	35		NR	NR	NR	NR	NR	NR	NR	NR	Age 55-65, BMI - 30-35	55-65	30-35	45	D1	1	D	1237	8
13-1238_S02_D2_95a843f851f052d4a385689343f72b87	HT_00024919	NA	11/15/17	11/21/17	Arizona	40	Female	Other Hispanic/Spanish White	227	66	37		NR	NR	NR	NR	NR	NR	NR	NR	Age 35-45, BMI - 35-40	35-45	35-40	45	D2	2	D	1237	8
13-1238_S02_D3_7464d6d1b4763808b1c25672721828c7	HT_00024630	NA	11/13/17	11/16/17	North Dakota	38	Male	Non-Hispanic White	210	71	29		NR	NR	NR	NR	NR	NR	NR	NR	Age 35-45, BMI - 25-30	35-45	25-30	45	D3	3	D	1237	8
13-1238_S02_E1_a6fd8e77089bbbbda5eb98d0266bce26	HT_00024789	NA	11/13/17	11/17/17	California	50	Male	Non-Hispanic White	280	75	35		NR	NR	NR	NR	NR	NR	NR	NR	Age 45-55, BMI - 35-40	45-55	35-40	45	E1	1	E	1237	8
13-1238_S02_E2_42163986589efd3944feab2e916409ce	HT_00024629	NA	11/13/17	11/16/17	North Dakota	30	Female	Non-Hispanic White	256	69	38		NR	NR	NR	NR	NR	NR	NR	NR	Age 25-35, BMI - 35-40	25-35	35-40	45	E2	2	E	1237	8
13-1238_S02_E3_e4d231b346035bb3d9bb3d4393671df3	Buffer	SecondaryOnly	NA	NA	NA	NA	NA	NA	NA	NA	NA	NA	NA	NA	NA	NA	NA	NA	NA	NA	NA	NA	NA	NA	NA	NA	NA	NA	NA
13-1238_S02_F1_5645aeb5c231b18fe9fa219f89be8ed6	HT_00024937	NA	11/15/17	11/21/17	Montana	51	Female	Non-Hispanic White	165	64	28		NR	NR	NR	NR	NR	NR	NR	NR	Age 45-55, BMI - 25-30	45-55	25-30	45	F1	1	F	1237	8
13-1238_S02_F2_b9230603b13a805d9d496eebabe661c1	HT_00024466	NA	11/11/17	11/15/17	Washington	25	Female	Non-Hispanic White	270	66	44		NR	NR	NR	NR	NR	NR	NR	NR	Age 25-35, BMI - 40-100	25-35	40-100	45	F2	2	F	1237	8
13-1238_S02_F3_2a0289d902f311e9fcfe1e65a1ef81eb	HT_00024271	NA	11/8/17	11/13/17	Nevada	33	Male	Non-Hispanic White	127	64	22		NR	NR	NR	NR	NR	NR	NR	NR	Age 25-35, BMI - 18-25	25-35	18-25	45	F3	3	F	1237	8
13-1238_S02_G1_66b41af1736d0fb4448ac1744199e91d	HT_00024622	NA	11/13/17	11/16/17	North Dakota	33	Female	Non-Hispanic White	160	64	28		NR	NR	NR	NR	NR	NR	NR	NR	Age 25-35, BMI - 25-30	25-35	25-30	45	G1	1	G	1237	8
13-1238_S02_G2_9a706b84d706914f017eb5f35c21f996	ND	NormalDonor	NA	NA	NA	NA	NA	NA	NA	NA	NA	NA	NA	NA	NA	NA	NA	NA	NA	NA	NA	NA	NA	NA	NA	NA	NA	NA	NA
13-1238_S02_G3_66d248330e2268b2e094b33e7c1c6a88	HT_00024486	NA	11/11/17	11/15/17	Nevada	57	Female	Non-Hispanic White	285	69	42		NR	NR	NR	NR	NR	NR	NR	NR	Age 55-65, BMI - 40-100	55-65	40-100	45	G3	3	G	1237	8
13-1238_S02_H1_163146b5a958bcc955f2234840a4a245	HT_00024243	NA	11/7/17	11/10/17	Nevada	38	Female	Other Hispanic/Spanish Some other race	225	63	40	NR	NR	NR	NR	NR	NR	NR	NR	NR	Age 35-45, BMI - 40-100	35-45	40-100	45	H1	1	H	1237	8
13-1238_S02_H2_e77b8073b1ec33e46b0a88efe56bc9c9	HT_00024784	NA	11/13/17	11/17/17	Montana	51	Male	Non-Hispanic White	230	72	31		NR	NR	NR	NR	NR	NR	NR	NR	Age 45-55, BMI - 30-35	45-55	30-35	45	H2	2	H	1237	8
13-1238_S02_H3_f4dbba99434ad00484c054d3be1080ba	HT_00024196	NA	11/7/17	11/10/17	California	75	Male	Non-Hispanic White	247	70	35		NR	NR	NR	NR	NR	NR	NR	NR	Age 75 - 120, BMI - 35 - 40	75-120	35-40	45	H3	3	H	1237	8
13-1238_S03_A1_e59ed092e962c182507cd724ab8800cc	HT_00024731	NA	11/11/17	11/16/17	North Dakota	41	Male	Non-Hispanic White	260	73	34		NR	NR	NR	NR	NR	NR	NR	NR	Age 35-45, BMI - 30-35	35-45	30-35	43	A1	1	A	1237	6
13-1238_S03_A2_93044ce2d95198bd1e1ba3822e52fe30	HT_00024319	NA	11/8/17	11/13/17	California	35	Male	Non-Hispanic Filipino	160	67	25		NR	NR	NR	NR	NR	NR	NR	NR	Age 25-35, BMI - 18-25	25-35	18-25	43	A2	2	A	1237	6
13-1238_S03_A3_39460b015cc8740fa0d79a46a3d6e830	HT_00025229	NA	11/25/17	11/28/17	Nevada	28	Male	Mexican White	260	70	37		NR	NR	NR	NR	NR	NR	NR	NR	Age 25-35, BMI - 35-40	25-35	35-40	43	A3	3	A	1237	6
13-1238_S03_B1_46acc40b5ec6828c2bcdd9338fa563ce	HT_00025111	NA	11/18/17	11/22/17	Washington	70	Female	Non-Hispanic White	201	65	33		NR	NR	NR	NR	NR	NR	NR	NR	Age 65-75, BMI - 30-35	65-75	30-35	43	B1	1	B	1237	6
13-1238_S03_B2_d77796b450f4c59933159b819f4db62d	HT_00024497	NA	11/12/17	11/15/17	Nevada	59	Female	Non-Hispanic White	258	67	40		NR	NR	NR	NR	NR	NR	NR	NR	Age 55-65, BMI - 40-100	55-65	40-100	43	B2	2	B	1237	6
13-1238_S03_B3_479ff3c4aad1feefa75a5b95584d2304	HT_00025076	NA	11/18/17	11/22/17	Nevada	56	Female	Mexican Some other race	188	62	34		NR	NR	NR	NR	NR	NR	NR	NR	Age 55-65, BMI - 30-35	55-65	30-35	43	B3	3	B	1237	6
13-1238_S03_C1_e814706bf3ebfea5d472a402ca386866	HT_00024792	NA	11/13/17	11/17/17	Arizona	49	Female	Non-Hispanic White	213	70	31	NR	NR	NR	NR	NR	NR	NR	NR	NR	Age 45-55, BMI - 30-35	45-55	30-35	43	C1	1	C	1237	6
13-1238_S03_C2_4909de2932b8d9578f0d2a4e4849bbe8	HT_00025150	NA	11/18/17	11/22/17	Nevada	68	Female	Non-Hispanic White	145	63	26		NR	NR	NR	NR	NR	NR	NR	NR	Age 65-75, BMI - 25-30	65-75	25-30	43	C2	2	C	1237	6
13-1238_S03_C3_474943ed4dcc98c0df17e11084ff3faa	ND	NormalDonor	NA	NA	NA	NA	NA	NA	NA	NA	NA	NA	NA	NA	NA	NA	NA	NA	NA	NA	NA	NA	NA	NA	NA	NA	NA	NA	NA
13-1238_S03_D1_16fbae67e1bbc3c352c426f64d78a5c6	HT_00025058	NA	11/17/17	11/21/17	South Dakota	63	Female	Other Hispanic/Spanish White	160	64	28		NR	NR	NR	NR	NR	NR	NR	NR	Age 55-65, BMI - 25-30	55-65	25-30	43	D1	1	D	1237	6
13-1238_S03_D2_c16fdc682dc1ed48f692f42c9a6a6d97	HT_00024652	NA	11/13/17	11/16/17	Washington	45	Male	Non-Hispanic White	190	72	26		NR	NR	NR	NR	NR	NR	NR	NR	Age 35-45, BMI - 25-30	35-45	25-30	43	D2	2	D	1237	6
13-1238_S03_D3_b7571bb8c1a02fcbe74a6ba3d88aefea	HT_00024200	NA	11/6/17	11/10/17	North Dakota	77	Male	Non-Hispanic White	235	71	33	NR	NR	NR	NR	NR	NR	NR	NR	NR	Age 75 - 120, BMI - 30 - 35	75-120	30-35	43	D3	3	D	1237	6
13-1238_S03_E1_ffc32b4a2870ecf29c1839f0103bb5f5	HT_00024901	NA	11/15/17	11/21/17	Montana	57	Male	Non-Hispanic White	150	70	22		NR	NR	NR	NR	NR	NR	NR	NR	Age 55-65, BMI - 18-25	55-65	18-25	43	E1	1	E	1237	6
13-1238_S03_E2_b945f8ccd7046e0664dec952a655c1fe	HT_00024679	NA	11/12/17	11/16/17	Arizona	29	Male	Mexican Some other race	180	64	31		NR	NR	NR	NR	NR	NR	NR	NR	Age 25-35, BMI - 30-35	25-35	30-35	43	E2	2	E	1237	6
13-1238_S03_E3_fb366da0eddce3998db3554cff2b3fde	Buffer	SecondaryOnly	NA	NA	NA	NA	NA	NA	NA	NA	NA	NA	NA	NA	NA	NA	NA	NA	NA	NA	NA	NA	NA	NA	NA	NA	NA	NA	NA
13-1238_S03_F1_3765d8941841f3ccff5cd711711711e4	HT_00025013	NA	11/16/17	11/21/17	California	47	Female	Non-Hispanic Black	155	66	25		NR	NR	NR	NR	NR	NR	NR	NR	Age 45-55, BMI - 25-30	45-55	25-30	43	F1	1	F	1237	6
13-1238_S03_F2_c8a6cae1e1d232cc4928d118703ea27f	HT_00024335	NA	11/8/17	11/13/17	California	82	Female	Non-Hispanic White	227	67	36		NR	NR	NR	NR	NR	NR	NR	NR	Age 75 - 120, BMI - 35 - 40	75-120	35-40	43	F2	2	F	1237	6
13-1238_S03_F3_ede6dd2a1e3d30bd7846b1209f78ccd5	HT_00024757	NA	11/13/17	11/17/17	Arizona	69	Female	Non-Hispanic White	120	65	20		NR	NR	NR	NR	NR	NR	NR	NR	Age 65-75, BMI - 18-25	65-75	18-25	43	F3	3	F	1237	6
13-1238_S03_G1_8ebb654bbe6f91af75aceea0345db10d	HT_00024899	NA	11/15/17	11/21/17	Montana	42	Male	Non-Hispanic White	314	76	38		NR	NR	NR	NR	NR	NR	NR	NR	Age 35-45, BMI - 35-40	35-45	35-40	43	G1	1	G	1237	6
13-1238_S03_G2_49fa1b9f3ad2f60a277f4a935b116c6e	HT_00025083	NA	11/18/17	11/22/17	California	35	Male	Non-Hispanic White	280	70	40		NR	NR	NR	NR	NR	NR	NR	NR	Age 25-35, BMI - 40-100	25-35	40-100	43	G2	2	G	1237	6
13-1238_S03_G3_5e77e2afa61581460cc58533355845c1	HT_00024820	NA	11/11/17	11/17/17	Nevada	47	Female	Non-Hispanic White	198	61	37		NR	NR	NR	NR	NR	NR	NR	NR	Age 45-55, BMI - 35-40	45-55	35-40	43	G3	3	G	1237	6
13-1238_S03_H1_e5dd5feeefa2dbce2876140883ddbadc	HT_00024543	NA	11/13/17	11/16/17	California	25	Male	Non-Hispanic White	160	67	25		NR	NR	NR	NR	NR	NR	NR	NR	Age 25-35, BMI - 25-30	25-35	25-30	43	H1	1	H	1237	6
13-1238_S03_H2_cd63a9e16425bf0471a1a05ed104af33	HT_00024324	NA	11/7/17	11/13/17	Montana	86	Male	Non-Hispanic White	185	67	29		NR	NR	NR	NR	NR	NR	NR	NR	Age 75 - 120, BMI - 25-30	75-120	25-30	43	H2	2	H	1237	6
13-1238_S03_H3_bcf400778193e1e2f71e10f35e14fc70	HT_00024594	NA	11/13/17	11/16/17	Nevada	39	Female	Non-Hispanic White	356	68	54	NR	NR	NR	NR	NR	NR	NR	NR	NR	Age 35-45, BMI - 40-100	35-45	40-100	43	H3	3	H	1237	6
13-1238_S04_A1_93053dbb93d9f857f450980ef3deb990	HT_00025185	NA	11/18/17	11/22/17	Nevada	61	Male	Mexican Some other race	210	66	34	NR	NR	NR	NR	NR	NR	NR	NR	NR	Age 55-65, BMI - 30-35	55-65	30-35	21	A1	1	A	1238	4
13-1238_S04_A2_e56e55ab945165cc64220ee7c9d79db6	HT_00024685	NA	11/12/17	11/16/17	Arizona	36	Male	Other Hispanic/Spanish Some other race	168	68	26	NR	NR	NR	NR	NR	NR	NR	NR	NR	Age 35-45, BMI - 25-30	35-45	25-30	21	A2	2	A	1238	4
13-1238_S04_A3_8d7b9e15657a9a6a3a07dfdaaf10ecd6	HT_00024580	NA	11/13/17	11/16/17	North Dakota	66	Female	Non-Hispanic White	220	65	37		NR	NR	NR	NR	NR	NR	NR	NR	Age 65-75, BMI - 35-40	65-75	35-40	21	A3	3	A	1238	4
13-1238_S04_B1_3cf9c2516f6d8a9901b6d7c86746e925	HT_00024215	NA	11/6/17	11/10/17	Nevada	76	Male	Non-Hispanic White	250	73	33		NR	NR	NR	NR	NR	NR	NR	NR	Age 75 - 120, BMI - 30 - 35	75-120	30-35	21	B1	1	B	1238	4
13-1238_S04_B2_3e24e8c739beb36fcddb67b15f83ef01	HT_00025166	NA	11/18/17	11/22/17	South Dakota	65	Male	Non-Hispanic White	275	70	40		NR	NR	NR	NR	NR	NR	NR	NR	Age 55-65, BMI - 35-40	55-65	35-40	21	B2	2	B	1238	4
13-1238_S04_B3_c34eb8ca4580d78f2f4f47d379df6299	HT_00025213	NA	11/19/17	11/24/17	Arizona	79	Female	Non-Hispanic White	110	60	22		NR	NR	NR	NR	NR	NR	NR	NR	Age 75 - 120, BMI - 18-25	75-120	18-25	21	B3	3	B	1238	4
13-1238_S04_C1_2247bf1144d491e0ce8f2860ff8480d8	HT_00024635	NA	11/13/17	11/16/17	Montana	26	Female	Non-Hispanic White	191	70	27		NR	NR	NR	NR	NR	NR	NR	NR	Age 25-35, BMI - 25-30	25-35	25-30	21	C1	1	C	1238	4
13-1238_S04_C2_9c0618232bfc60f6f739453f32473719	HT_00024933	NA	11/15/17	11/21/17	North Dakota	59	Female	Non-Hispanic White	160	68	24		NR	NR	NR	NR	NR	NR	NR	NR	Age 55-65, BMI - 18-25	55-65	18-25	21	C2	2	C	1238	4
13-1238_S04_C3_3699d5911166fa5a19344a038fc9ca6b	ND	NormalDonor	NA	NA	NA	NA	NA	NA	NA	NA	NA	NA	NA	NA	NA	NA	NA	NA	NA	NA	NA	NA	NA	NA	NA	NA	NA	NA	NA
13-1238_S04_D1_042fc473e5efe7bd576094ff20cb0d9e	Buffer	SecondaryOnly	NA	NA	NA	NA	NA	NA	NA	NA	NA	NA	NA	NA	NA	NA	NA	NA	NA	NA	NA	NA	NA	NA	NA	NA	NA	NA	NA
13-1238_S04_D2_88fd4ae64db1bb61f04fb9c303a0fb04	HT_00025245	NA	11/25/17	11/28/17	Nevada	70	Female	Non-Hispanic White	250	64	43		NR	NR	NR	NR	NR	NR	NR	NR	Age >65, BMI >35	>65	>35	21	D2	2	D	1238	4
13-1238_S04_D3_9009f76494c1a99af9ebadbcd089ff2a	HT_00024813	NA	11/12/17	11/17/17	Arizona	49	Male	Non-Hispanic White	279	72	38		NR	NR	NR	NR	NR	NR	NR	NR	Age 45-55, BMI - 35-40	45-55	35-40	21	D3	3	D	1238	4
13-1238_S04_E1_ed0cb185e0000d3cd4a8be69fc0ef075	HT_00024939	NA	11/15/17	11/21/17	Nevada	55	Male	Non-Hispanic White	175	70	25		NR	NR	NR	NR	NR	NR	NR	NR	Age 45-55, BMI - 18-25	45-55	18-25	21	E1	1	E	1238	4
13-1238_S04_E2_8ea6a5ea3c9908410dfbf5f956c3ce6c	HT_00024381	NA	11/9/17	11/14/17	California	40	Female	Non-Hispanic Vietnamese	113	61	21	NR	NR	NR	NR	NR	NR	NR	NR	NR	Age 35-45, BMI - 18-25	35-45	18-25	21	E2	2	E	1238	4
13-1238_S04_E3_0b4a213c5f69a3685d381250e1c54ada	HT_00024653	NA	11/11/17	11/16/17	Arizona	25	Male	Non-Hispanic White	240	68	36		NR	NR	NR	NR	NR	NR	NR	NR	Age 25-35, BMI - 35-40	25-35	35-40	21	E3	3	E	1238	4
13-1238_S04_F1_a28edebad23a693ad7ac04da55fd74f8	HT_00024538	NA	11/12/17	11/15/17	Arizona	50	Male	Mexican Some other race	290	71	40		NR	NR	NR	NR	NR	NR	NR	NR	Age 45-55, BMI - 40-100	45-55	40-100	21	F1	1	F	1238	4
13-1238_S04_F2_89c09ca99ac5fd79d2fd18a204d3a961	HT_00024286	NA	11/8/17	11/13/17	Nevada	31	Female	Non-Hispanic White	169	69	25		NR	NR	NR	NR	NR	NR	NR	NR	Age 25-35, BMI - 18-25	25-35	18-25	21	F2	2	F	1238	4
13-1238_S04_F3_f1b5fb66808e1a53b67f583b1e1cfdd0	HT_00024770	NA	11/13/17	11/17/17	Nevada	70	Female	Non-Hispanic White	145	64	25		NR	NR	NR	NR	NR	NR	NR	NR	Age 65-75, BMI - 18-25	65-75	18-25	21	F3	3	F	1238	4
13-1238_S04_G1_55fa6becd0746d0fe3c346c0a4af1d7c	HT_00025056	NA	11/17/17	11/21/17	Washington	67	Male	Non-Hispanic White	215	71	30		NR	NR	NR	NR	NR	NR	NR	NR	Age 65-75, BMI - 30-35	65-75	30-35	21	G1	1	G	1238	4
13-1238_S04_G2_228e42c1d5959475a8e178e16d472c65	HT_00024429	NA	11/10/17	11/14/17	North Dakota	68	Male	Non-Hispanic White	243	63	43		NR	NR	NR	NR	NR	NR	NR	NR	Age 65-75, BMI - 40-100	65-75	40-100	21	G2	2	G	1238	4
13-1238_S04_G3_56fc892c4041ff30f519dc906aaa2424	HT_00024916	NA	11/15/17	11/21/17	Arizona	52	Female	Mexican White	154	65	26		NR	NR	NR	NR	NR	NR	NR	NR	Age 45-55, BMI - 25-30	45-55	25-30	21	G3	3	G	1238	4
13-1238_S04_H1_af0dedd30521241ff97e588feb9535f1	HT_00024355	NA	11/7/17	11/13/17	Arizona	78	Male	Non-Hispanic White	176	68	27		NR	NR	NR	NR	NR	NR	NR	NR	Age 75 - 120, BMI - 25-30	75-120	25-30	21	H1	1	H	1238	4
13-1238_S04_H2_7f8966189917dffaa5102e23a31ea4ee	HT_00024673	NA	11/12/17	11/16/17	Arizona	58	Male	Non-Hispanic White	300	71	42		NR	NR	NR	NR	NR	NR	NR	NR	Age 55-65, BMI - 40-100	55-65	40-100	21	H2	2	H	1238	4
13-1238_S04_H3_98b1d3d0e8ce7cb90d2b626daa23fb97	HT_00024645	NA	11/13/17	11/16/17	Washington	43	Male	Non-Hispanic White	290	70	42		NR	NR	NR	NR	NR	NR	NR	NR	Age 35-45, BMI - 40-100	35-45	40-100	21	H3	3	H	1238	4
13-1238_S05_A1_3bf99ec5abe17798bb24fd018027b3de	HT_00025072	NA	11/17/17	11/21/17	California	56	Female	Non-Hispanic Black	230	67	36		NR	NR	NR	NR	NR	NR	NR	NR	Age 55-65, BMI - 35-40	55-65	35-40	33	A1	1	A	1240	13
13-1238_S05_A2_1e4ccb0fd746957c3684ffc4e6c8af97	HT_00024294	NA	11/8/17	11/13/17	California	35	Female	Non-Hispanic American Indian / Inuit	133	66	22		NR	NR	NR	NR	NR	NR	NR	NR	Age 25-35, BMI - 18-25	25-35	18-25	33	A2	2	A	1240	13
13-1238_S05_A3_b0a4fe80b8d3b772ce5a3eca6b13693e	HT_00024535	NA	11/12/17	11/15/17	North Dakota	65	Male	Non-Hispanic White	240	68	36		NR	NR	NR	NR	NR	NR	NR	NR	Age 65-75, BMI - 35-40	65-75	35-40	33	A3	3	A	1240	13
13-1238_S05_B1_c16878a4f1430a1e34052b875f861e4b	HT_00024253	NA	11/5/17	11/10/17	Washington	82	Female	Non-Hispanic White	148	63	26		NR	NR	NR	NR	NR	NR	NR	NR	Age 75 - 120, BMI - 25-30	75-120	25-30	33	B1	1	B	1240	13
13-1238_S05_B2_e95ae55c48f809d5188abe610efd87fe	HT_00024912	NA	11/15/17	11/21/17	South Dakota	54	Male	Non-Hispanic White	180	73	24		NR	NR	NR	NR	NR	NR	NR	NR	Age 45-55, BMI - 18-25	45-55	18-25	33	B2	2	B	1240	13
13-1238_S05_B3_e6c0aec8fffa513b10ec42e6a077c1a3	HT_00024519	NA	11/12/17	11/15/17	California	55	Male	Non-Hispanic White	280	70	40		NR	NR	NR	NR	NR	NR	NR	NR	Age 55-65, BMI - 40-100	55-65	40-100	33	B3	3	B	1240	13
13-1238_S05_C1_aac17bbcb8e7d5b99c2db5b8dedf699c	HT_00024700	NA	11/12/17	11/16/17	Arizona	32	Female	Mexican Some other race	153	64	26		NR	NR	NR	NR	NR	NR	NR	NR	Age 25-35, BMI - 25-30	25-35	25-30	33	C1	1	C	1240	13
13-1238_S05_C2_68f7ac7805333db75375a18d49e98a13	HT_00024198	NA	11/7/17	11/10/17	North Dakota	75	Female	Non-Hispanic White	160	60	31		NR	NR	NR	NR	NR	NR	NR	NR	Age 75 - 120, BMI - 30 - 35	75-120	30-35	33	C2	2	C	1240	13
13-1238_S05_C3_0c581f9b7f607506ff4a80db56b90269	HT_00024281	NA	11/8/17	11/13/17	Nevada	83	Female	Non-Hispanic White	139	65	23		NR	NR	NR	NR	NR	NR	NR	NR	Age 75 - 120, BMI - 18-25	75-120	18-25	33	C3	3	C	1240	13
13-1238_S05_D1_ee48e48a95323a2f5b04b42647f52ecb	HT_00025037	NA	11/17/17	11/21/17	California	62	Male	Non-Hispanic Japanese	172	67	27	NR	NR	NR	NR	NR	NR	NR	NR	NR	Age 55-65, BMI - 25-30	55-65	25-30	33	D1	1	D	1240	13
13-1238_S05_D2_be27d8ed0f595ca373af4451018f8e0c	HT_00024433	NA	11/10/17	11/14/17	Montana	69	Male	Non-Hispanic White	425	73	56		NR	NR	NR	NR	NR	NR	NR	NR	Age 65-75, BMI - 40-100	65-75	40-100	33	D2	2	D	1240	13
13-1238_S05_D3_d2f3baddc58777fbd34a65f3d64a8753	HT_00024612	NA	11/13/17	11/16/17	Montana	47	Male	Non-Hispanic White	366	69	54		NR	NR	NR	NR	NR	NR	NR	NR	Age 45-55, BMI - 40-100	45-55	40-100	33	D3	3	D	1240	13
13-1238_S05_E1_e014f48096dc7f1cbabe7601f6c39b6a	HT_00024762	NA	11/13/17	11/17/17	North Dakota	48	Female	Non-Hispanic White	200	67	31		NR	NR	NR	NR	NR	NR	NR	NR	Age 45-55, BMI - 30-35	45-55	30-35	33	E1	1	E	1240	13
13-1238_S05_E2_d673449ca7dec75080a381fc0e4cc50e	HT_00024949	NA	11/15/17	11/21/17	Nevada	50	Female	Non-Hispanic Filipino	148	64	25	NR	NR	NR	NR	NR	NR	NR	NR	NR	Age 45-55, BMI - 25-30	45-55	25-30	33	E2	2	E	1240	13
13-1238_S05_E3_d24af7675fdaac5f56a6c2d8395553b6	HT_00024649	NA	11/13/17	11/16/17	Montana	43	Male	Non-Hispanic White	216	72	29		NR	NR	NR	NR	NR	NR	NR	NR	Age 35-45, BMI - 25-30	35-45	25-30	33	E3	3	E	1240	13
13-1238_S05_F1_73e3c5242785f138d4773d5741b0ff73	Buffer	SecondaryOnly	NA	NA	NA	NA	NA	NA	NA	NA	NA	NA	NA	NA	NA	NA	NA	NA	NA	NA	NA	NA	NA	NA	NA	NA	NA	NA	NA
13-1238_S05_F2_694e9a15e3c6607abef30b9b33c6680b	HT_00024403	NA	11/10/17	11/14/17	North Dakota	34	Male	Non-Hispanic White	330	72	45		NR	NR	NR	NR	NR	NR	NR	NR	Age 25-35, BMI - 40-100	25-35	40-100	33	F2	2	F	1240	13
13-1238_S05_F3_1c1806942d30487a565ee50804d4d00f	HT_00025248	NA	11/25/17	11/28/17	Arizona	75	Male	Non-Hispanic White	270	73	36		NR	NR	NR	NR	NR	NR	NR	NR	Age >65, BMI >35	>65	>35	33	F3	3	F	1240	13
13-1238_S05_G1_d2704a5c632189ad99af4780101c4115	HT_00024890	NA	11/15/17	11/21/17	Montana	64	Male	Non-Hispanic White	191	73	25		NR	NR	NR	NR	NR	NR	NR	NR	Age 55-65, BMI - 18-25	55-65	18-25	33	G1	1	G	1240	13
13-1238_S05_G2_50ab9414904ea88c7e42574c0ba31761	HT_00025081	NA	11/18/17	11/22/17	California	68	Female	Non-Hispanic White	172	63	30		NR	NR	NR	NR	NR	NR	NR	NR	Age 65-75, BMI - 25-30	65-75	25-30	33	G2	2	G	1240	13
13-1238_S05_G3_c68f13a9fdc989f589e3ee1ccaaecaad	ND	NormalDonor	NA	NA	NA	NA	NA	NA	NA	NA	NA	NA	NA	NA	NA	NA	NA	NA	NA	NA	NA	NA	NA	NA	NA	NA	NA	NA	NA
13-1238_S05_H1_e72c3355dcc8bc1dd02b43bd7d000316	HT_00024631	NA	11/13/17	11/16/17	North Dakota	37	Male	Non-Hispanic White	220	70	32		NR	NR	NR	NR	NR	NR	NR	NR	Age 35-45, BMI - 30-35	35-45	30-35	33	H1	1	H	1240	13
13-1238_S05_H2_262fbc6b609a6434093165aba2810e40	HT_00024417	NA	11/10/17	11/14/17	Nevada	39	Female	Mexican Some other race	145	64	25	NR	NR	NR	NR	NR	NR	NR	NR	NR	Age 35-45, BMI - 18-25	35-45	18-25	33	H2	2	H	1240	13
13-1238_S05_H3_8793f849e7ae6ccc7a6b4052ada30c1c	HT_00024554	NA	11/13/17	11/16/17	Arizona	28	Female	Mexican Some other race	160	60	31		NR	NR	NR	NR	NR	NR	NR	NR	Age 25-35, BMI - 30-35	25-35	30-35	33	H3	3	H	1240	13
13-1238_S06_A1_bbfe05d638196ec39357800e6d3aa5e7	HT_00024377	NA	11/9/17	11/14/17	South Dakota	74	Female	Non-Hispanic White	250	65	42		NR	NR	NR	NR	NR	NR	NR	NR	Age 65-75, BMI - 40-100	65-75	40-100	10	A1	1	A	1239	5
13-1238_S06_A2_3447d3d17a88d5a91255e6e6d200f5d5	HT_00024508	NA	11/12/17	11/15/17	Arizona	40	Female	Non-Hispanic White	350	66	56		NR	NR	NR	NR	NR	NR	NR	NR	Age 35-45, BMI - 40-100	35-45	40-100	10	A2	2	A	1239	5
13-1238_S06_A3_77ba92f74e836ae9ece34d82591de19c	HT_00024782	NA	11/13/17	11/17/17	North Dakota	66	Male	Non-Hispanic White	165	70	24		NR	NR	NR	NR	NR	NR	NR	NR	Age 65-75, BMI - 18-25	65-75	18-25	10	A3	3	A	1239	5
13-1238_S06_B1_d1d265a0f997beca69b385b445be2f99	HT_00024954	NA	11/15/17	11/21/17	Nevada	45	Male	Non-Hispanic White	235	69	35		NR	NR	NR	NR	NR	NR	NR	NR	Age 35-45, BMI - 35-40	35-45	35-40	10	B1	1	B	1239	5
13-1238_S06_B2_3e211e1988b89b8aa860213cf8290192	HT_00024366	NA	11/9/17	11/14/17	Nevada	33	Male	Mexican American Indian / Mexican Inuit	265	68	40	NR	NR	NR	NR	NR	NR	NR	NR	NR	Age 25-35, BMI - 40-100	25-35	40-100	10	B2	2	B	1239	5
13-1238_S06_B3_65d1339d4d8165e51c7c10a0f797d32f	HT_00025019	NA	11/16/17	11/21/17	Arizona	61	Male	Mexican White	255	71	36	NR	NR	NR	NR	NR	NR	NR	NR	NR	Age 55-65, BMI - 35-40	55-65	35-40	10	B3	3	B	1239	5
13-1238_S06_C1_1089c974061104c401180dd6ffc216f4	HT_00024567	NA	11/13/17	11/16/17	Nevada	54	Male	Non-Hispanic White	310	73	41		NR	NR	NR	NR	NR	NR	NR	NR	Age 45-55, BMI - 40-100	45-55	40-100	10	C1	1	C	1239	5
13-1238_S06_C2_3c64f0eb6655f2d954cd5f2eed42f5e3	HT_00025078	NA	11/18/17	11/22/17	California	66	Male	Non-Hispanic White	210	73	28		NR	NR	NR	NR	NR	NR	NR	NR	Age 65-75, BMI - 25-30	65-75	25-30	10	C2	2	C	1239	5
13-1238_S06_C3_443c4a1fdd7b0cf7c6d48efacc9a692e	HT_00024753	NA	11/13/17	11/17/17	Nevada	80	Male	Non-Hispanic White	195	70	28		NR	NR	NR	NR	NR	NR	NR	NR	Age 75 - 120, BMI - 25-30	75-120	25-30	10	C3	3	C	1239	5
13-1238_S06_D1_39e57dfc3242c4bf4e6951f61d757d1c	Buffer	SecondaryOnly	NA	NA	NA	NA	NA	NA	NA	NA	NA	NA	NA	NA	NA	NA	NA	NA	NA	NA	NA	NA	NA	NA	NA	NA	NA	NA	NA
13-1238_S06_D2_14e7835715c831d1417090acfdb274ed	HT_00024818	NA	11/11/17	11/17/17	South Dakota	54	Female	Non-Hispanic White	230	65	38		NR	NR	NR	NR	NR	NR	NR	NR	Age 45-55, BMI - 35-40	45-55	35-40	10	D2	2	D	1239	5
13-1238_S06_D3_3303c87fb945f74dc37a11193d730d08	HT_00025210	NA	11/18/17	11/24/17	Nevada	79	Female	Non-Hispanic White	150	66	24		NR	NR	NR	NR	NR	NR	NR	NR	Age 75 - 120, BMI - 18-25	75-120	18-25	10	D3	3	D	1239	5
13-1238_S06_E1_03b5e440b80478972a5b8d8cb953d978	HT_00024411	NA	11/10/17	11/14/17	Washington	44	Female	Non-Hispanic White	120	63	21		NR	NR	NR	NR	NR	NR	NR	NR	Age 35-45, BMI - 18-25	35-45	18-25	10	E1	1	E	1239	5
13-1238_S06_E2_a4e6277107f83035b3c7c1683b81fba8	HT_00025157	NA	11/18/17	11/22/17	Montana	66	Female	Non-Hispanic White	240	67	38		NR	NR	NR	NR	NR	NR	NR	NR	Age 65-75, BMI - 35-40	65-75	35-40	10	E2	2	E	1239	5
13-1238_S06_E3_2c3a9c87832d6301026149c00e979b42	HT_00024608	NA	11/12/17	11/16/17	Washington	44	Female	Non-Hispanic American Indian / Inuit	198	65	33		NR	NR	NR	NR	NR	NR	NR	NR	Age 35-45, BMI - 30-35	35-45	30-35	10	E3	3	E	1239	5
13-1238_S06_F1_1162b958085435432a40704333ef5865	HT_00024831	NA	11/12/17	11/17/17	Nevada	51	Female	Non-Hispanic Filipino	165	61	31		NR	NR	NR	NR	NR	NR	NR	NR	Age 45-55, BMI - 30-35	45-55	30-35	10	F1	1	F	1239	5
13-1238_S06_F2_7beb218d9fbaf75b8be342e5726e431c	HT_00025130	NA	11/18/17	11/22/17	Arizona	27	Female	Non-Hispanic White	226	64	39		NR	NR	NR	NR	NR	NR	NR	NR	Age 25-35, BMI - 35-40	25-35	35-40	10	F2	2	F	1239	5
13-1238_S06_F3_64a9aeec49ba148b9302b11fd482537b	HT_00024186	NA	11/4/17	11/10/17	Washington	75	Female	Non-Hispanic White	250	70	36		NR	NR	NR	NR	NR	NR	NR	NR	Age 75 - 120, BMI - 35 - 40	75-120	35-40	10	F3	3	F	1239	5
13-1238_S06_G1_3a6743055e44e005c48583e533165245	HT_00024711	NA	11/12/17	11/16/17	Washington	29	Male	Mexican White	205	67	32		NR	NR	NR	NR	NR	NR	NR	NR	Age 25-35, BMI - 30-35	25-35	30-35	10	G1	1	G	1239	5
13-1238_S06_G2_3625870b194a3e6fb62a4eea8ad77873	HT_00024387	NA	11/8/17	11/14/17	Nevada	79	Female	Non-Hispanic White	225	62	41		NR	NR	NR	NR	NR	NR	NR	NR	Age 75 - 120, BMI - 40 - 100	75-120	40-100	10	G2	2	G	1239	5
13-1238_S06_G3_f03429afe6ad8271fd0030105cf6cbd3	HT_00025022	NA	11/17/17	11/21/17	Nevada	72	Female	Other Hispanic/Spanish White	198	67	31		NR	NR	NR	NR	NR	NR	NR	NR	Age 65-75, BMI - 30-35	65-75	30-35	10	G3	3	G	1239	5
13-1238_S06_H1_727fcaa939b7049438678255f525eb98	HT_00025024	NA	11/17/17	11/21/17	North Dakota	60	Male	Mexican Some other race	240	71	34		NR	NR	NR	NR	NR	NR	NR	NR	Age 55-65, BMI - 30-35	55-65	30-35	10	H1	1	H	1239	5
13-1238_S06_H2_98ebac23bcc053a33e7fead5b7673eb7	HT_00025104	NA	11/18/17	11/22/17	Arizona	57	Male	Non-Hispanic Filipino	170	67	27		NR	NR	NR	NR	NR	NR	NR	NR	Age 55-65, BMI - 25-30	55-65	25-30	10	H2	2	H	1239	5
13-1238_S06_H3_e7778eba84f6dacb24c4e251f646ae75	HT_00024921	NA	11/15/17	11/21/17	Nevada	54	Male	Non-Hispanic White	150	70	22		NR	NR	NR	NR	NR	NR	NR	NR	Age 45-55, BMI - 18-25	45-55	18-25	10	H3	3	H	1239	5
13-1238_S07_A1_8f056cc6061f94919b10f4f8286f38c2	HT_00024410	NA	11/10/17	11/14/17	Washington	37	Female	Non-Hispanic Filipino	125	64	22		NR	NR	NR	NR	NR	NR	NR	NR	Age 35-45, BMI - 18-25	35-45	18-25	37	A1	1	A	1238	7
13-1238_S07_A2_0630c5332a708d0fd8e703d2a656fd63	HT_00025250	NA	11/25/17	11/28/17	Arizona	67	Male	Other Hispanic/Spanish White	244	66	39		NR	NR	NR	NR	NR	NR	NR	NR	Age >65, BMI >35	>65	>35	37	A2	2	A	1238	7
13-1238_S07_A3_2913e7807b714765ab339f8edde67434	HT_00024395	NA	11/9/17	11/14/17	Washington	30	Male	Non-Hispanic White	350	78	40		NR	NR	NR	NR	NR	NR	NR	NR	Age 25-35, BMI - 40-100	25-35	40-100	37	A3	3	A	1238	7
13-1238_S07_B1_882dd7d127e8639b92bd36834bb5034b	ND	NormalDonor	NA	NA	NA	NA	NA	NA	NA	NA	NA	NA	NA	NA	NA	NA	NA	NA	NA	NA	NA	NA	NA	NA	NA	NA	NA	NA	NA
13-1238_S07_B2_79a79b3562449f4e010fc8dd6db1d5f6	HT_00025127	NA	11/18/17	11/22/17	Arizona	56	Female	Non-Hispanic White	225	63	40		NR	NR	NR	NR	NR	NR	NR	NR	Age 55-65, BMI - 35-40	55-65	35-40	37	B2	2	B	1238	7
13-1238_S07_B3_3400519c47a2c8cdceee183d4dd1c027	HT_00025070	NA	11/17/17	11/21/17	Arizona	65	Male	Non-Hispanic White	170	68	26		NR	NR	NR	NR	NR	NR	NR	NR	Age 55-65, BMI - 25-30	55-65	25-30	37	B3	3	B	1238	7
13-1238_S07_C1_2ca4bdfb9821daf64adfbeb3d98be1a2	Buffer	SecondaryOnly	NA	NA	NA	NA	NA	NA	NA	NA	NA	NA	NA	NA	NA	NA	NA	NA	NA	NA	NA	NA	NA	NA	NA	NA	NA	NA	NA
13-1238_S07_C2_d20092a2309c9a086d2245f41ac5f1e9	HT_00024318	NA	11/8/17	11/13/17	Montana	77	Female	Non-Hispanic White	165	62	30		NR	NR	NR	NR	NR	NR	NR	NR	Age 75 - 120, BMI - 30 - 35	75-120	30-35	37	C2	2	C	1238	7
13-1238_S07_C3_f8fb3dbac89be2d6eb901a3b537558d0	HT_00024948	NA	11/15/17	11/21/17	Nevada	45	Female	Non-Hispanic Vietnamese	120	65	20	NR	NR	NR	NR	NR	NR	NR	NR	NR	Age 45-55, BMI - 18-25	45-55	18-25	37	C3	3	C	1238	7
13-1238_S07_D1_f253da3d6a5f1358c9594f31adf4854d	HT_00024734	NA	11/12/17	11/16/17	California	35	Female	Non-Hispanic White	213	67	33		NR	NR	NR	NR	NR	NR	NR	NR	Age 25-35, BMI - 30-35	25-35	30-35	37	D1	1	D	1238	7
13-1238_S07_D2_a95a0ebde905f1c755e4d6994a0f7230	HT_00024808	NA	11/12/17	11/17/17	Arizona	55	Male	Non-Hispanic White	265	75	33		NR	NR	NR	NR	NR	NR	NR	NR	Age 45-55, BMI - 30-35	45-55	30-35	37	D2	2	D	1238	7
13-1238_S07_D3_76f6fbd409c154cae87ab4955ef99b2a	HT_00024923	NA	11/15/17	11/21/17	Arizona	50	Female	Other Hispanic/Spanish White	145	61	27		NR	NR	NR	NR	NR	NR	NR	NR	Age 45-55, BMI - 25-30	45-55	25-30	37	D3	3	D	1238	7
13-1238_S07_E1_a9901e9ec53e31d38bea1fa8b2e6adf6	HT_00024931	NA	11/15/17	11/21/17	Washington	35	Male	Non-Hispanic White	230	68	35		NR	NR	NR	NR	NR	NR	NR	NR	Age 35-45, BMI - 35-40	35-45	35-40	37	E1	1	E	1238	7
13-1238_S07_E2_87eab2c6ac0d22ce625db4101ef830de	HT_00024865	NA	11/15/17	11/20/17	Arizona	48	Female	Non-Hispanic White	254	64	44	NR	NR	NR	NR	NR	NR	NR	NR	NR	Age 45-55, BMI - 40-100	45-55	40-100	37	E2	2	E	1238	7
13-1238_S07_E3_4609ae183a0bd2f6e5caec737001c0c1	HT_00024290	NA	11/8/17	11/13/17	Washington	92	Male	Non-Hispanic White	150	69	22		NR	NR	NR	NR	NR	NR	NR	NR	Age 75 - 120, BMI - 18-25	75-120	18-25	37	E3	3	E	1238	7
13-1238_S07_F1_4912811f95975657208611557a86eb94	HT_00024467	NA	11/11/17	11/15/17	Washington	70	Female	Non-Hispanic White	160	65	27		NR	NR	NR	NR	NR	NR	NR	NR	Age 65-75, BMI - 25-30	65-75	25-30	37	F1	1	F	1238	7
13-1238_S07_F2_93c7156d0a172dd936bd3df96620562f	HT_00024564	NA	11/13/17	11/16/17	Nevada	36	Female	Non-Hispanic White	140	63	25		NR	NR	NR	NR	NR	NR	NR	NR	Age 35-45, BMI - 25-30	35-45	25-30	37	F2	2	F	1238	7
13-1238_S07_F3_bfcc31cc06379f799e3b9be1c2337376	HT_00024378	NA	11/9/17	11/14/17	South Dakota	63	Female	Non-Hispanic White	265	68	40		NR	NR	NR	NR	NR	NR	NR	NR	Age 55-65, BMI - 40-100	55-65	40-100	37	F3	3	F	1238	7
13-1238_S07_G1_cdbfcf56e93306f66631fa70969346df	HT_00024698	NA	11/12/17	11/16/17	Arizona	35	Male	Mexican Some other race	145	62	26	NR	NR	NR	NR	NR	NR	NR	NR	NR	Age 25-35, BMI - 25-30	25-35	25-30	37	G1	1	G	1238	7
13-1238_S07_G2_527e76df13581311aeeddae9c7d2bc40	HT_00024644	NA	11/13/17	11/16/17	Montana	40	Female	Non-Hispanic White	225	67	35		NR	NR	NR	NR	NR	NR	NR	NR	Age 35-45, BMI - 30-35	35-45	30-35	37	G2	2	G	1238	7
13-1238_S07_G3_b96368b30ed40f7f06c935ef75b5bb6d	HT_00025144	NA	11/18/17	11/22/17	California	60	Female	Non-Hispanic White	152	68	23		NR	NR	NR	NR	NR	NR	NR	NR	Age 55-65, BMI - 18-25	55-65	18-25	37	G3	3	G	1238	7
13-1238_S07_H1_92bffab3a97a920bd8cc4cfb55dcf851	HT_00024795	NA	11/13/17	11/17/17	Montana	75	Male	Non-Hispanic White	195	69	29		NR	NR	NR	NR	NR	NR	NR	NR	Age 75 - 120, BMI - 25-30	75-120	25-30	37	H1	1	H	1238	7
13-1238_S07_H2_c170856f28cadf3993e9c8f4249d3f71	HT_00024303	NA	11/8/17	11/13/17	California	71	Male	Non-Hispanic White	261	68	40		NR	NR	NR	NR	NR	NR	NR	NR	Age 65-75, BMI - 40-100	65-75	40-100	37	H2	2	H	1238	7
13-1238_S07_H3_77f41b249778f87da42f0e62eb9c4580	HT_00024267	NA	11/8/17	11/13/17	South Dakota	31	Male	Non-Hispanic White	186	72	25		NR	NR	NR	NR	NR	NR	NR	NR	Age 25-35, BMI - 18-25	25-35	18-25	37	H3	3	H	1238	7
13-1238_S08_A1_9eff6eec8ebdda1c0ff942013835d5f4	HT_00024866	NA	11/15/17	11/20/17	Arizona	39	Male	Non-Hispanic White	305	73	40		NR	NR	NR	NR	NR	NR	NR	NR	Age 35-45, BMI - 40-100	35-45	40-100	1	A1	1	A	1240	11
13-1238_S08_A2_2b5e02ed188d1510e574778123b4675e	HT_00024471	NA	11/11/17	11/15/17	Arizona	73	Female	Mexican White	150	61	28		NR	NR	NR	NR	NR	NR	NR	NR	Age 65-75, BMI - 25-30	65-75	25-30	1	A2	2	A	1240	11
13-1238_S08_A3_8e9abfd5370d465c13a47c2cc5465269	HT_00024658	NA	11/12/17	11/16/17	Montana	30	Male	Non-Hispanic White	188	69	28		NR	NR	NR	NR	NR	NR	NR	NR	Age 25-35, BMI - 25-30	25-35	25-30	1	A3	3	A	1240	11
13-1238_S08_B1_f24b3a85a6beb3a90f9a561bf1a29c06	HT_00024444	NA	11/8/17	11/14/17	North Dakota	56	Male	Non-Hispanic White	321	72	44		NR	NR	NR	NR	NR	NR	NR	NR	Age 55-65, BMI - 40-100	55-65	40-100	1	B1	1	B	1240	11
13-1238_S08_B2_7f1b291254b221639189ac6868bc85a9	HT_00025054	NA	11/17/17	11/21/17	California	63	Male	Non-Hispanic Japanese	195	70	28		NR	NR	NR	NR	NR	NR	NR	NR	Age 55-65, BMI - 25-30	55-65	25-30	1	B2	2	B	1240	11
13-1238_S08_B3_854ca0bce34be29cffd48b3fb00500e2	HT_00024704	NA	11/12/17	11/16/17	Arizona	28	Female	Non-Hispanic White	200	63	35	NR	NR	NR	NR	NR	NR	NR	NR	NR	Age 25-35, BMI - 35-40	25-35	35-40	1	B3	3	B	1240	11
13-1238_S08_C1_0cf054bcb4cbf147369991586c39b71d	HT_00024884	NA	11/15/17	11/21/17	Nevada	52	Female	Non-Hispanic White	137	62	25		NR	NR	NR	NR	NR	NR	NR	NR	Age 45-55, BMI - 25-30	45-55	25-30	1	C1	1	C	1240	11
13-1238_S08_C2_5f0934e22be8caa28b4bc502a4a55673	HT_00024962	NA	11/15/17	11/21/17	Nevada	58	Male	Non-Hispanic White	192	73	25		NR	NR	NR	NR	NR	NR	NR	NR	Age 55-65, BMI - 18-25	55-65	18-25	1	C2	2	C	1240	11
13-1238_S08_C3_6e5170e2468659c3c1272a6287a819ce	HT_00025224	NA	11/24/17	11/28/17	Arizona	75	Female	Non-Hispanic White	250	62	46	NR	NR	NR	NR	NR	NR	NR	NR	NR	Age 75 - 120, BMI - 40 - 100	75-120	40-100	1	C3	3	C	1240	11
13-1238_S08_D1_89ec22b83879f75a19cd73560cf11f29	HT_00024827	NA	11/12/17	11/17/17	Nevada	47	Female	Non-Hispanic White	180	61	34		NR	NR	NR	NR	NR	NR	NR	NR	Age 45-55, BMI - 30-35	45-55	30-35	1	D1	1	D	1240	11
13-1238_S08_D2_628a01585445c3592a72f47c12261895	Buffer	SecondaryOnly	NA	NA	NA	NA	NA	NA	NA	NA	NA	NA	NA	NA	NA	NA	NA	NA	NA	NA	NA	NA	NA	NA	NA	NA	NA	NA	NA
13-1238_S08_D3_d69653dfcb0671bb8b1cdf0bf79149bd	HT_00024551	NA	11/13/17	11/16/17	Montana	67	Male	Non-Hispanic White	265	69	39		NR	NR	NR	NR	NR	NR	NR	NR	Age 65-75, BMI - 35-40	65-75	35-40	1	D3	3	D	1240	11
13-1238_S08_E1_caa1e77de5ce996f84b3196c43d806d8	HT_00024187	NA	11/7/17	11/10/17	North Dakota	79	Female	Non-Hispanic White	190	60	37		NR	NR	NR	NR	NR	NR	NR	NR	Age 75 - 120, BMI - 35 - 40	75-120	35-40	1	E1	1	E	1240	11
13-1238_S08_E2_2c181eb3f8c07c40dedfebadf96fa7d4	HT_00024570	NA	11/13/17	11/16/17	Arizona	37	Female	Mexican White	145	64	25		NR	NR	NR	NR	NR	NR	NR	NR	Age 35-45, BMI - 25-30	35-45	25-30	1	E2	2	E	1240	11
13-1238_S08_E3_f7c318ecf95d131dd09d990dfbd17781	HT_00024724	NA	11/11/17	11/16/17	North Dakota	35	Male	Non-Hispanic White	250	72	34		NR	NR	NR	NR	NR	NR	NR	NR	Age 35-45, BMI - 30-35	35-45	30-35	1	E3	3	E	1240	11
13-1238_S08_F1_1b6fb51bf105ca685013b2b7b4a029d9	HT_00025117	NA	11/18/17	11/22/17	California	65	Female	Non-Hispanic Japanese	179	64	31		NR	NR	NR	NR	NR	NR	NR	NR	Age 55-65, BMI - 30-35	55-65	30-35	1	F1	1	F	1240	11
13-1238_S08_F2_be5a2df9313d095c9237515c17535352	HT_00024816	NA	11/12/17	11/17/17	Washington	55	Female	Non-Hispanic White	190	62	35		NR	NR	NR	NR	NR	NR	NR	NR	Age 45-55, BMI - 35-40	45-55	35-40	1	F2	2	F	1240	11
13-1238_S08_F3_a606a09781e0dfe1c7828e0b0b4bed1b	HT_00024361	NA	11/9/17	11/14/17	Arizona	27	Female	Mexican White	280	67	44	NR	NR	NR	NR	NR	NR	NR	NR	NR	Age 25-35, BMI - 40-100	25-35	40-100	1	F3	3	F	1240	11
13-1238_S08_G1_0a132c10e98b43c88b19dec37b7df4db	HT_00024302	NA	11/8/17	11/13/17	Nevada	34	Female	Non-Hispanic Korean	139	63	25		NR	NR	NR	NR	NR	NR	NR	NR	Age 25-35, BMI - 18-25	25-35	18-25	1	G1	1	G	1240	11
13-1238_S08_G2_4b8f53b9bb6ab1f8f40030b2696db363	HT_00025182	NA	11/18/17	11/22/17	California	66	Female	Non-Hispanic White	180	64	31		NR	NR	NR	NR	NR	NR	NR	NR	Age 65-75, BMI - 30-35	65-75	30-35	1	G2	2	G	1240	11
13-1238_S08_G3_1424d9c41c64ccf8d1aec9ab5c35d96a	HT_00024674	NA	11/12/17	11/16/17	South Dakota	31	Male	Non-Hispanic White	215	70	31		NR	NR	NR	NR	NR	NR	NR	NR	Age 25-35, BMI - 30-35	25-35	30-35	1	G3	3	G	1240	11
13-1238_S08_H1_3783f200e17254e6dc026fdf3bbdbac5	HT_00024767	NA	11/13/17	11/17/17	California	71	Female	Non-Hispanic White	145	66	23		NR	NR	NR	NR	NR	NR	NR	NR	Age 65-75, BMI - 18-25	65-75	18-25	1	H1	1	H	1240	11
13-1238_S08_H2_87246dc5aa4805c3b3d797a6abc0bda9	HT_00024228	NA	11/6/17	11/10/17	Nevada	80	Male	Non-Hispanic White	200	69	30	NR	NR	NR	NR	NR	NR	NR	NR	NR	Age 75 - 120, BMI - 30 - 35	75-120	30-35	1	H2	2	H	1240	11
13-1238_S08_H3_224647a9a390b93433a8a4528d4761d8	HT_00024955	NA	11/15/17	11/21/17	Nevada	35	Male	Non-Hispanic White	285	74	37		NR	NR	NR	NR	NR	NR	NR	NR	Age 35-45, BMI - 35-40	35-45	35-40	1	H3	3	H	1240	11
13-1238_S09_A1_f942ac2b28e0869b3313e248b59289b8	HT_00024275	NA	11/8/17	11/13/17	Arizona	61	Male	Mexican Some other race	280	70	40		NR	NR	NR	NR	NR	NR	NR	NR	Age 65-75, BMI - 40-100	65-75	40-100	29	A1	1	A	1240	12
13-1238_S09_A2_cbf213e2260ca0244f1eaa5a7ea19016	HT_00024248	NA	11/7/17	11/10/17	Washington	89	Male	Non-Hispanic White	160	69	24		NR	NR	NR	NR	NR	NR	NR	NR	Age 75 - 120, BMI - 18-25	75-120	18-25	29	A2	2	A	1240	12
13-1238_S09_A3_bb4834dd44efb19f889a25ce762f5b11	HT_00024659	NA	11/12/17	11/16/17	Nevada	35	Male	Non-Hispanic White	180	70	26		NR	NR	NR	NR	NR	NR	NR	NR	Age 25-35, BMI - 25-30	25-35	25-30	29	A3	3	A	1240	12
13-1238_S09_B1_335b3ccf19484a09fd390e09fdab44b1	HT_00025251	NA	11/25/17	11/28/17	Washington	65	Male	Non-Hispanic White	300	75	38		NR	NR	NR	NR	NR	NR	NR	NR	Age >65, BMI >35	>65	>35	29	B1	1	B	1240	12
13-1238_S09_B2_3822ceaf98f43511dbf2f43ae58bab03	HT_00025192	NA	11/18/17	11/22/17	Nevada	68	Female	Non-Hispanic White	168	66	27		NR	NR	NR	NR	NR	NR	NR	NR	Age 65-75, BMI - 25-30	65-75	25-30	29	B2	2	B	1240	12
13-1238_S09_B3_4240b1886891d461808ec4ae3e010524	HT_00024584	NA	11/13/17	11/16/17	North Dakota	29	Female	Non-Hispanic White	195	67	30		NR	NR	NR	NR	NR	NR	NR	NR	Age 25-35, BMI - 30-35	25-35	30-35	29	B3	3	B	1240	12
13-1238_S09_C1_1f6e805ced426f61c69ec2f13e61389d	Buffer	SecondaryOnly	NA	NA	NA	NA	NA	NA	NA	NA	NA	NA	NA	NA	NA	NA	NA	NA	NA	NA	NA	NA	NA	NA	NA	NA	NA	NA	NA
13-1238_S09_C2_d91399223ff04ce0026621b6075d4660	HT_00024986	NA	11/16/17	11/21/17	North Dakota	63	Male	Non-Hispanic White	210	74	27		NR	NR	NR	NR	NR	NR	NR	NR	Age 55-65, BMI - 25-30	55-65	25-30	29	C2	2	C	1240	12
13-1238_S09_C3_ccde7b15ec64ebde83655a157c03d953	HT_00024255	NA	11/5/17	11/10/17	Washington	46	Female	Non-Hispanic White	265	68	40		NR	NR	NR	NR	NR	NR	NR	NR	Age 45-55, BMI - 40-100	45-55	40-100	29	C3	3	C	1240	12
13-1238_S09_D1_835b436c58a4af8339ac9fbd1064503f	HT_00025086	NA	11/18/17	11/22/17	California	65	Male	Non-Hispanic White	190	74	24		NR	NR	NR	NR	NR	NR	NR	NR	Age 55-65, BMI - 18-25	55-65	18-25	29	D1	1	D	1240	12
13-1238_S09_D2_fb06b7d568953d0442f36c2c7ba5fcd4	HT_00024950	NA	11/15/17	11/21/17	Arizona	50	Male	Non-Hispanic White	195	69	29		NR	NR	NR	NR	NR	NR	NR	NR	Age 45-55, BMI - 25-30	45-55	25-30	29	D2	2	D	1240	12
13-1238_S09_D3_0e6292cb27d2921a4c526f8dc0f39ded	HT_00024525	NA	11/11/17	11/15/17	North Dakota	66	Female	Non-Hispanic White	235	65	39	NR	NR	NR	NR	NR	NR	NR	NR	NR	Age 65-75, BMI - 35-40	65-75	35-40	29	D3	3	D	1240	12
13-1238_S09_E1_c0b4c1550674e5702c6634f9b6d387d4	HT_00024352	NA	11/8/17	11/13/17	Arizona	25	Male	Non-Hispanic Filipino	134	68	20	NR	NR	NR	NR	NR	NR	NR	NR	NR	Age 25-35, BMI - 18-25	25-35	18-25	29	E1	1	E	1240	12
13-1238_S09_E2_14cea30fea03dac4e9281f6a902ef9ba	HT_00024183	NA	11/4/17	11/10/17	Nevada	75	Female	Non-Hispanic White	158	61	30		NR	NR	NR	NR	NR	NR	NR	NR	Age 75 - 120, BMI - 30 - 35	75-120	30-35	29	E2	2	E	1240	12
13-1238_S09_E3_1b27881600e9dc7505388448acc68503	HT_00025029	NA	11/17/17	11/21/17	North Dakota	55	Male	Non-Hispanic White	276	72	37	NR	NR	NR	NR	NR	NR	NR	NR	NR	Age 55-65, BMI - 35-40	55-65	35-40	29	E3	3	E	1240	12
13-1238_S09_F1_6a41764fd41d7b35764cb7e69ad7b965	HT_00024368	NA	11/9/17	11/14/17	Nevada	55	Male	Non-Hispanic White	295	71	41		NR	NR	NR	NR	NR	NR	NR	NR	Age 55-65, BMI - 40-100	55-65	40-100	29	F1	1	F	1240	12
13-1238_S09_F2_36f3946ebf7883a544661fe89ed9102a	ND	NormalDonor	NA	NA	NA	NA	NA	NA	NA	NA	NA	NA	NA	NA	NA	NA	NA	NA	NA	NA	NA	NA	NA	NA	NA	NA	NA	NA	NA
13-1238_S09_F3_5a225f4b5f4048c47fd3f11f6b53c852	HT_00024478	NA	11/11/17	11/15/17	Nevada	29	Male	Mexican Some other race	262	68	40		NR	NR	NR	NR	NR	NR	NR	NR	Age 25-35, BMI - 40-100	25-35	40-100	29	F3	3	F	1240	12
13-1238_S09_G1_943c671a4675c3560408b4377b5d651c	HT_00024815	NA	11/12/17	11/17/17	Nevada	55	Female	Non-Hispanic White	208	66	34		NR	NR	NR	NR	NR	NR	NR	NR	Age 45-55, BMI - 30-35	45-55	30-35	29	G1	1	G	1240	12
13-1238_S09_G2_d658284653b8dbc9c1a4d0b52a8f087e	HT_00025202	NA	11/20/17	11/24/17	California	48	Male	Non-Hispanic White	190	73	25	NR	NR	NR	NR	NR	NR	NR	NR	NR	Age 45-55, BMI - 18-25	45-55	18-25	29	G2	2	G	1240	12
13-1238_S09_G3_55603f8f3bf5b4f5b4db64d4de5bedb9	HT_00024291	NA	11/8/17	11/13/17	Montana	80	Female	Non-Hispanic White	165	65	28		NR	NR	NR	NR	NR	NR	NR	NR	Age 75 - 120, BMI - 25-30	75-120	25-30	29	G3	3	G	1240	12
13-1238_S09_H1_10d65bd5ca7e3fff4aa5cf9fa2ab6209	HT_00024373	NA	11/9/17	11/14/17	California	39	Male	Non-Hispanic Chinese	153	68	23		NR	NR	NR	NR	NR	NR	NR	NR	Age 35-45, BMI - 18-25	35-45	18-25	29	H1	1	H	1240	12
13-1238_S09_H2_8b073aafadaad03512f60b8ab24310e8	HT_00024618	NA	11/13/17	11/16/17	California	38	Male	Non-Hispanic White	204	74	26		NR	NR	NR	NR	NR	NR	NR	NR	Age 35-45, BMI - 25-30	35-45	25-30	29	H2	2	H	1240	12
13-1238_S09_H3_505f3f30eddba8dba1fae31839aa4864	HT_00024547	NA	11/13/17	11/16/17	Washington	37	Female	Mexican White	190	62	35		NR	NR	NR	NR	NR	NR	NR	NR	Age 35-45, BMI - 30-35	35-45	30-35	29	H3	3	H	1240	12
13-1238_S10_A1_5f80219b45fab004df66d6d34a18b81a	HT_00024768	NA	11/13/17	11/17/17	Nevada	75	Female	Non-Hispanic White	130	63	23		NR	NR	NR	NR	NR	NR	NR	NR	Age 65-75, BMI - 18-25	65-75	18-25	18	A1	1	A	1238	10
13-1238_S10_A2_8104566a2ed4b5d6d2c5841a51299ede	HT_00025012	NA	11/16/17	11/21/17	Montana	57	Male	Non-Hispanic American Indian / Inuit	268	74	34		NR	NR	NR	NR	NR	NR	NR	NR	Age 55-65, BMI - 30-35	55-65	30-35	18	A2	2	A	1238	10
13-1238_S10_A3_d17918229b80493eb677ec0551470c9f	HT_00024487	NA	11/11/17	11/15/17	Nevada	39	Male	Non-Hispanic Other Asian	151	67	24	NR	NR	NR	NR	NR	NR	NR	NR	NR	Age 35-45, BMI - 18-25	35-45	18-25	18	A3	3	A	1238	10
13-1238_S10_B1_f4c857d0da2b432e133f2799f60f0da3	HT_00024878	NA	11/15/17	11/21/17	Arizona	65	Female	Mexican White	148	67	23		NR	NR	NR	NR	NR	NR	NR	NR	Age 55-65, BMI - 18-25	55-65	18-25	18	B1	1	B	1238	10
13-1238_S10_B2_4955259e961e2a0c71509499c3cb7ad3	Buffer	SecondaryOnly	NA	NA	NA	NA	NA	NA	NA	NA	NA	NA	NA	NA	NA	NA	NA	NA	NA	NA	NA	NA	NA	NA	NA	NA	NA	NA	NA
13-1238_S10_B3_eb63324d3b3144670401e4825b61b0a2	HT_00025240	NA	11/22/17	11/28/17	North Dakota	67	Female	Non-Hispanic White	200	63	35		NR	NR	NR	NR	NR	NR	NR	NR	Age >65, BMI >35	>65	>35	18	B3	3	B	1238	10
13-1238_S10_C1_c55826c49ecbbc787d73af8487278765	HT_00024350	NA	11/7/17	11/13/17	Washington	80	Male	Non-Hispanic White	198	68	30		NR	NR	NR	NR	NR	NR	NR	NR	Age 75 - 120, BMI - 25-30	75-120	25-30	18	C1	1	C	1238	10
13-1238_S10_C2_4eee66346e704ba442a3d7d873cd4598	HT_00024469	NA	11/11/17	11/15/17	Washington	71	Male	Non-Hispanic White	244	76	30		NR	NR	NR	NR	NR	NR	NR	NR	Age 65-75, BMI - 30-35	65-75	30-35	18	C2	2	C	1238	10
13-1238_S10_C3_e770d8e189f2e016515d5fb11be02a1e	HT_00024359	NA	11/9/17	11/14/17	South Dakota	58	Male	Non-Hispanic White	300	71	42		NR	NR	NR	NR	NR	NR	NR	NR	Age 55-65, BMI - 40-100	55-65	40-100	18	C3	3	C	1238	10
13-1238_S10_D1_4d523e3e11e2f5aa74aec8cd5469ccd7	HT_00025000	NA	11/16/17	11/21/17	South Dakota	44	Male	Non-Hispanic White	250	70	36		NR	NR	NR	NR	NR	NR	NR	NR	Age 35-45, BMI - 35-40	35-45	35-40	18	D1	1	D	1238	10
13-1238_S10_D2_5f2d46152cb3fc4b307009684ac8c323	HT_00024252	NA	11/7/17	11/10/17	Washington	79	Male	Non-Hispanic White	140	66	23		NR	NR	NR	NR	NR	NR	NR	NR	Age 75 - 120, BMI - 18-25	75-120	18-25	18	D2	2	D	1238	10
13-1238_S10_D3_f9635ca876b3560033a25b9b5757d6cc	HT_00024376	NA	11/9/17	11/14/17	Nevada	66	Female	Non-Hispanic White	225	60	44		NR	NR	NR	NR	NR	NR	NR	NR	Age 65-75, BMI - 40-100	65-75	40-100	18	D3	3	D	1238	10
13-1238_S10_E1_25c8a3033d6e92a859520a1ed62b4fc8	HT_00025114	NA	11/18/17	11/22/17	California	46	Male	Non-Hispanic Chinese	186	67	29		NR	NR	NR	NR	NR	NR	NR	NR	Age 45-55, BMI - 25-30	45-55	25-30	18	E1	1	E	1238	10
13-1238_S10_E2_3990eb72f7d2d0eb349093d8a3eb0e42	HT_00025087	NA	11/18/17	11/22/17	Nevada	62	Female	Non-Hispanic White	250	71	35		NR	NR	NR	NR	NR	NR	NR	NR	Age 55-65, BMI - 35-40	55-65	35-40	18	E2	2	E	1238	10
13-1238_S10_E3_5460d73aeeb0ada15ec762e1a609d8c8	HT_00024717	NA	11/12/17	11/16/17	Nevada	30	Female	Puerto Rican Some other race	220	63	39		NR	NR	NR	NR	NR	NR	NR	NR	Age 25-35, BMI - 35-40	25-35	35-40	18	E3	3	E	1238	10
13-1238_S10_F1_4be435a5646a38dcb455a52b360a464c	HT_00024539	NA	11/11/17	11/15/17	Nevada	53	Female	Non-Hispanic White	286	67	45		NR	NR	NR	NR	NR	NR	NR	NR	Age 45-55, BMI - 40-100	45-55	40-100	18	F1	1	F	1238	10
13-1238_S10_F2_61ab80a5988f334413cef702d6be87a9	HT_00024190	NA	11/7/17	11/10/17	Montana	76	Male	Non-Hispanic White	248	71	35		NR	NR	NR	NR	NR	NR	NR	NR	Age 75 - 120, BMI - 35 - 40	75-120	35-40	18	F2	2	F	1238	10
13-1238_S10_F3_7a14ee4a5a589d1dccf43bf4ceb34052	HT_00024836	NA	11/11/17	11/17/17	South Dakota	45	Male	Non-Hispanic White	225	66	36		NR	NR	NR	NR	NR	NR	NR	NR	Age 45-55, BMI - 35-40	45-55	35-40	18	F3	3	F	1238	10
13-1238_S10_G1_d173fcae753134cfd618c8f7a5c04b21	HT_00024667	NA	11/12/17	11/16/17	Nevada	30	Male	Non-Hispanic White	210	73	28	NR	NR	NR	NR	NR	NR	NR	NR	NR	Age 25-35, BMI - 25-30	25-35	25-30	18	G1	1	G	1238	10
13-1238_S10_G2_f3c09979b36e7992134bb419ca7babf2	HT_00024341	NA	11/8/17	11/13/17	Nevada	27	Female	Non-Hispanic White	140	68	21	NR	NR	NR	NR	NR	NR	NR	NR	NR	Age 25-35, BMI - 18-25	25-35	18-25	18	G2	2	G	1238	10
13-1238_S10_G3_c65139b6ee46da461b49994ae97eb03f	HT_00024676	NA	11/12/17	11/16/17	Nevada	44	Female	Other Hispanic/Spanish Some other race	175	68	27		NR	NR	NR	NR	NR	NR	NR	NR	Age 35-45, BMI - 25-30	35-45	25-30	18	G3	3	G	1238	10
13-1238_S10_H1_a348c8873bdfa4e02baf5110b720e0a2	HT_00024867	NA	11/15/17	11/20/17	Nevada	40	Female	Mexican White	253	67	40	NR	NR	NR	NR	NR	NR	NR	NR	NR	Age 35-45, BMI - 40-100	35-45	40-100	18	H1	1	H	1238	10
13-1238_S10_H2_af4cc0dd1665069705dc74f78a266b39	HT_00025208	NA	11/20/17	11/24/17	California	53	Female	Non-Hispanic White	160	68	24		NR	NR	NR	NR	NR	NR	NR	NR	Age 45-55, BMI - 18-25	45-55	18-25	18	H2	2	H	1238	10
13-1238_S10_H3_2200e213f260c3edf80ab8e8ed39b9af	HT_00024626	NA	11/13/17	11/16/17	North Dakota	67	Female	Non-Hispanic White	221	66	36		NR	NR	NR	NR	NR	NR	NR	NR	Age 65-75, BMI - 35-40	65-75	35-40	18	H3	3	H	1238	10
13-1238_S11_A1_649d1fdad7bf80d3f4f761467ca6db60	HT_00024569	NA	11/13/17	11/16/17	Arizona	34	Female	Non-Hispanic White	215	65	36		NR	NR	NR	NR	NR	NR	NR	NR	Age 25-35, BMI - 35-40	25-35	35-40	8	A1	1	A	1237	3
13-1238_S11_A2_14ab830b653eddd175adbee9f10a0b70	HT_00024364	NA	11/9/17	11/14/17	Nevada	25	Female	Non-Hispanic White	270	62	49	NR	NR	NR	NR	NR	NR	NR	NR	NR	Age 25-35, BMI - 40-100	25-35	40-100	8	A2	2	A	1237	3
13-1238_S11_A3_757c3a815288128ee27b048f0efa3190	HT_00024936	NA	11/15/17	11/21/17	South Dakota	41	Female	Non-Hispanic White	241	66	39	NR	NR	NR	NR	NR	NR	NR	NR	NR	Age 35-45, BMI - 35-40	35-45	35-40	8	A3	3	A	1237	3
13-1238_S11_B1_a1a5511af553f73a833a7c96e514995a	HT_00025167	NA	11/18/17	11/22/17	Montana	69	Male	Non-Hispanic White	160	65	27		NR	NR	NR	NR	NR	NR	NR	NR	Age 65-75, BMI - 25-30	65-75	25-30	8	B1	1	B	1237	3
13-1238_S11_B2_3317df9c2256aec2daf74bd58be57919	HT_00024405	NA	11/10/17	11/14/17	North Dakota	35	Male	Non-Hispanic White	165	69	24		NR	NR	NR	NR	NR	NR	NR	NR	Age 35-45, BMI - 18-25	35-45	18-25	8	B2	2	B	1237	3
13-1238_S11_B3_7900fc6f40a06cd85823b72c59dfc67d	HT_00024245	NA	11/7/17	11/10/17	California	38	Female	Non-Hispanic White	280	70	40		NR	NR	NR	NR	NR	NR	NR	NR	Age 35-45, BMI - 40-100	35-45	40-100	8	B3	3	B	1237	3
13-1238_S11_C1_6e12af4acf5941e6806286225351cf2f	HT_00025156	NA	11/18/17	11/22/17	Montana	70	Female	Non-Hispanic White	181	64	31		NR	NR	NR	NR	NR	NR	NR	NR	Age 65-75, BMI - 30-35	65-75	30-35	8	C1	1	C	1237	3
13-1238_S11_C2_293bc4683583cfc0c1deb6b58eb03d31	Buffer	SecondaryOnly	NA	NA	NA	NA	NA	NA	NA	NA	NA	NA	NA	NA	NA	NA	NA	NA	NA	NA	NA	NA	NA	NA	NA	NA	NA	NA	NA
13-1238_S11_C3_d1f1e21ad336d86f9623666c1dfe8889	HT_00024531	NA	11/11/17	11/15/17	North Dakota	52	Male	Mexican White	260	68	40		NR	NR	NR	NR	NR	NR	NR	NR	Age 45-55, BMI - 40-100	45-55	40-100	8	C3	3	C	1237	3
13-1238_S11_D1_1b43ab42a8e8946cb731e34e36541828	HT_00025227	NA	11/23/17	11/28/17	North Dakota	75	Female	Non-Hispanic White	250	65	42		NR	NR	NR	NR	NR	NR	NR	NR	Age 75 - 120, BMI - 40 - 100	75-120	40-100	8	D1	1	D	1237	3
13-1238_S11_D2_09725c4016c0970c73843aef5c7373f3	HT_00024822	NA	11/11/17	11/17/17	South Dakota	53	Female	Non-Hispanic White	235	67	37		NR	NR	NR	NR	NR	NR	NR	NR	Age 45-55, BMI - 35-40	45-55	35-40	8	D2	2	D	1237	3
13-1238_S11_D3_99c111be55bef8b78fee0492aa2a582f	HT_00024512	NA	11/12/17	11/15/17	Nevada	76	Male	Non-Hispanic White	300	77	36		NR	NR	NR	NR	NR	NR	NR	NR	Age 75 - 120, BMI - 35 - 40	75-120	35-40	8	D3	3	D	1237	3
13-1238_S11_E1_a5c8ea812bfaf2769efa4803b2f985f2	HT_00025189	NA	11/18/17	11/22/17	Nevada	55	Female	Non-Hispanic Chinese	180	63	32		NR	NR	NR	NR	NR	NR	NR	NR	Age 55-65, BMI - 30-35	55-65	30-35	8	E1	1	E	1237	3
13-1238_S11_E2_87831d1b3e422344580e4e2ef82ae039	HT_00024501	NA	11/12/17	11/15/17	North Dakota	72	Male	Non-Hispanic White	286	76	35		NR	NR	NR	NR	NR	NR	NR	NR	Age 65-75, BMI - 35-40	65-75	35-40	8	E2	2	E	1237	3
13-1238_S11_E3_11665ed37872683b51691c204a712e11	HT_00024354	NA	11/7/17	11/13/17	Arizona	80	Male	Non-Hispanic White	195	68	30		NR	NR	NR	NR	NR	NR	NR	NR	Age 75 - 120, BMI - 25-30	75-120	25-30	8	E3	3	E	1237	3
13-1238_S11_F1_6d35195f07a7f8dbd48b1a14f301ea4d	HT_00024365	NA	11/9/17	11/14/17	Nevada	65	Female	Non-Hispanic White	252	66	41	NR	NR	NR	NR	NR	NR	NR	NR	NR	Age 65-75, BMI - 40-100	65-75	40-100	8	F1	1	F	1237	3
13-1238_S11_F2_ef2a83027eba97ff091e1c5d0f93d80e	HT_00024877	NA	11/15/17	11/21/17	North Dakota	53	Male	Non-Hispanic White	155	69	23		NR	NR	NR	NR	NR	NR	NR	NR	Age 45-55, BMI - 18-25	45-55	18-25	8	F2	2	F	1237	3
13-1238_S11_F3_33d819893149d87429cfa61b4cb764bc	HT_00024671	NA	11/12/17	11/16/17	South Dakota	25	Male	Non-Hispanic White	200	68	30		NR	NR	NR	NR	NR	NR	NR	NR	Age 25-35, BMI - 30-35	25-35	30-35	8	F3	3	F	1237	3
13-1238_S11_G1_cfd69daf526782fbc0e16fa0d052fab3	HT_00024310	NA	11/8/17	11/13/17	Arizona	77	Female	Non-Hispanic Some other race	122	62	22		NR	NR	NR	NR	NR	NR	NR	NR	Age 75 - 120, BMI - 18-25	75-120	18-25	8	G1	1	G	1237	3
13-1238_S11_G2_3c607ef011a970dab7bbd587f905eac1	HT_00024628	NA	11/13/17	11/16/17	North Dakota	44	Female	Non-Hispanic White	240	69	35		NR	NR	NR	NR	NR	NR	NR	NR	Age 35-45, BMI - 30-35	35-45	30-35	8	G2	2	G	1237	3
13-1238_S11_G3_593456399dcbbf4cbb7f3559d56f89c0	HT_00024758	NA	11/13/17	11/17/17	Arizona	67	Female	Non-Hispanic White	111	61	21		NR	NR	NR	NR	NR	NR	NR	NR	Age 65-75, BMI - 18-25	65-75	18-25	8	G3	3	G	1237	3
13-1238_S11_H1_737d5996629d600f7e3a0aa2386bb625	HT_00025023	NA	11/17/17	11/21/17	North Dakota	63	Female	Non-Hispanic White	187	68	28		NR	NR	NR	NR	NR	NR	NR	NR	Age 55-65, BMI - 25-30	55-65	25-30	8	H1	1	H	1237	3
13-1238_S11_H2_ee879c9084ee09e510fea753aaccaa6e	HT_00025025	NA	11/17/17	11/21/17	North Dakota	58	Female	Non-Hispanic White	224	66	36		NR	NR	NR	NR	NR	NR	NR	NR	Age 55-65, BMI - 35-40	55-65	35-40	8	H2	2	H	1237	3
13-1238_S11_H3_7233e3b787c92b946ece158bd3c9c637	HT_00024783	NA	11/13/17	11/17/17	Arizona	55	Male	Non-Hispanic American Indian / Inuit	236	75	30		NR	NR	NR	NR	NR	NR	NR	NR	Age 45-55, BMI - 30-35	45-55	30-35	8	H3	3	H	1237	3
13-1238_S12_A1_eacdac98ce2d3161cf98d24377c97970	HT_00024380	NA	11/9/17	11/14/17	Nevada	32	Female	Other Hispanic/Spanish Black	320	66	52	NR	NR	NR	NR	NR	NR	NR	NR	NR	Age 25-35, BMI - 40-100	25-35	40-100	41	A1	1	A	1239	9
13-1238_S12_A2_14b996d157d815ddd86c34b6f2b5b801	HT_00024397	NA	11/9/17	11/14/17	Arizona	65	Male	Non-Hispanic White	290	71	40		NR	NR	NR	NR	NR	NR	NR	NR	Age 65-75, BMI - 40-100	65-75	40-100	41	A2	2	A	1239	9
13-1238_S12_A3_d8a45b1bea3e36061190c2e455e8e95a	HT_00024759	NA	11/13/17	11/17/17	California	55	Male	Non-Hispanic White	245	68	37		NR	NR	NR	NR	NR	NR	NR	NR	Age 45-55, BMI - 35-40	45-55	35-40	41	A3	3	A	1239	9
13-1238_S12_B1_83eae8381f68f2b73588d0dac96da949	HT_00024588	NA	11/13/17	11/16/17	California	42	Female	Non-Hispanic White	160	62	29		NR	NR	NR	NR	NR	NR	NR	NR	Age 35-45, BMI - 25-30	35-45	25-30	41	B1	1	B	1239	9
13-1238_S12_B2_e83d759ade35c5c4fb8924a3d5da8228	HT_00024333	NA	11/8/17	11/13/17	South Dakota	33	Male	Non-Hispanic White	165	69	24		NR	NR	NR	NR	NR	NR	NR	NR	Age 25-35, BMI - 18-25	25-35	18-25	41	B2	2	B	1239	9
13-1238_S12_B3_567efb6d5f689c3777c4c7ab70760150	HT_00024810	NA	11/12/17	11/17/17	Arizona	85	Male	Non-Hispanic Filipino	175	70	25		NR	NR	NR	NR	NR	NR	NR	NR	Age 75 - 120, BMI - 25-30	75-120	25-30	41	B3	3	B	1239	9
13-1238_S12_C1_52c6a05dce3ca6acf4a0e43712b57574	HT_00025187	NA	11/18/17	11/22/17	Nevada	69	Female	Non-Hispanic White	160	60	31	NR	NR	NR	NR	NR	NR	NR	NR	NR	Age 65-75, BMI - 30-35	65-75	30-35	41	C1	1	C	1239	9
13-1238_S12_C2_b459f2838c3f3c65d18e25fec87e3af7	ND	NormalDonor	NA	NA	NA	NA	NA	NA	NA	NA	NA	NA	NA	NA	NA	NA	NA	NA	NA	NA	NA	NA	NA	NA	NA	NA	NA	NA	NA
13-1238_S12_C3_556f3c69c8bc0847b30d025c4654bc1a	HT_00024830	NA	11/12/17	11/17/17	Nevada	54	Male	Non-Hispanic White	185	66	30		NR	NR	NR	NR	NR	NR	NR	NR	Age 45-55, BMI - 30-35	45-55	30-35	41	C3	3	C	1239	9
13-1238_S12_D1_7f78bf1d472fad3b28819855ea13687c	HT_00024728	NA	11/11/17	11/16/17	North Dakota	26	Female	Non-Hispanic White	198	63	35	NR	NR	NR	NR	NR	NR	NR	NR	NR	Age 25-35, BMI - 35-40	25-35	35-40	41	D1	1	D	1239	9
13-1238_S12_D2_8c865d61b657d32f7255ff1580393c63	HT_00024572	NA	11/13/17	11/16/17	Arizona	42	Female	Non-Hispanic White	270	67	42		NR	NR	NR	NR	NR	NR	NR	NR	Age 35-45, BMI - 40-100	35-45	40-100	41	D2	2	D	1239	9
13-1238_S12_D3_677d5489640905af20e0aae2a0c03f73	HT_00024600	NA	11/13/17	11/16/17	California	38	Male	Non-Hispanic White	220	71	31	NR	NR	NR	NR	NR	NR	NR	NR	NR	Age 35-45, BMI - 30-35	35-45	30-35	41	D3	3	D	1239	9
13-1238_S12_E1_aea6a6b89312bd6e14ad725c616d4b69	HT_00024932	NA	11/15/17	11/21/17	Nevada	58	Female	Other Hispanic/Spanish White	125	63	22		NR	NR	NR	NR	NR	NR	NR	NR	Age 55-65, BMI - 18-25	55-65	18-25	41	E1	1	E	1239	9
13-1238_S12_E2_94b617b88ef641cbf3eb7db990875c92	HT_00024435	NA	11/10/17	11/14/17	Washington	64	Female	Non-Hispanic White	270	64	46		NR	NR	NR	NR	NR	NR	NR	NR	Age 55-65, BMI - 40-100	55-65	40-100	41	E2	2	E	1239	9
13-1238_S12_E3_bcedaacc2d08a7684b007832d99d5500	HT_00025180	NA	11/18/17	11/22/17	California	69	Male	Non-Hispanic White	240	76	29		NR	NR	NR	NR	NR	NR	NR	NR	Age 65-75, BMI - 25-30	65-75	25-30	41	E3	3	E	1239	9
13-1238_S12_F1_bfa99b82ef99a38808acec5665560598	HT_00024182	NA	11/4/17	11/10/17	Nevada	77	Male	Non-Hispanic White	238	67	37		NR	NR	NR	NR	NR	NR	NR	NR	Age 75 - 120, BMI - 35 - 40	75-120	35-40	41	F1	1	F	1239	9
13-1238_S12_F2_e6d52518f6ea4dc0c1515babeb41c2ad	HT_00025085	NA	11/18/17	11/22/17	Montana	61	Female	Non-Hispanic White	160	61	30		NR	NR	NR	NR	NR	NR	NR	NR	Age 55-65, BMI - 25-30	55-65	25-30	41	F2	2	F	1239	9
13-1238_S12_F3_675e32d7996f17a75110c0a3e9d66095	HT_00024219	NA	11/6/17	11/10/17	North Dakota	87	Male	Non-Hispanic White	218	72	30		NR	NR	NR	NR	NR	NR	NR	NR	Age 75 - 120, BMI - 30 - 35	75-120	30-35	41	F3	3	F	1239	9
13-1238_S12_G1_a028d4749d9213facc432fab283e4eeb	HT_00024619	NA	11/13/17	11/16/17	Arizona	25	Male	Mexican Some other race	213	71	30		NR	NR	NR	NR	NR	NR	NR	NR	Age 25-35, BMI - 30-35	25-35	30-35	41	G1	1	G	1239	9
13-1238_S12_G2_adb5a65c637d14a75233d30ddda70131	Buffer	SecondaryOnly	NA	NA	NA	NA	NA	NA	NA	NA	NA	NA	NA	NA	NA	NA	NA	NA	NA	NA	NA	NA	NA	NA	NA	NA	NA	NA	NA
13-1238_S12_G3_77d4ddb1705a34d48ea39b69e9c40976	HT_00024546	NA	11/13/17	11/16/17	Washington	35	Female	Non-Hispanic White	170	66	27		NR	NR	NR	NR	NR	NR	NR	NR	Age 25-35, BMI - 25-30	25-35	25-30	41	G3	3	G	1239	9
13-1238_S12_H1_d7087c3df5befd8dd2c21786f9a6027f	HT_00024892	NA	11/15/17	11/21/17	Montana	45	Female	Non-Hispanic White	160	66	26		NR	NR	NR	NR	NR	NR	NR	NR	Age 45-55, BMI - 25-30	45-55	25-30	41	H1	1	H	1239	9
13-1238_S12_H2_e11708401801dfe8405c6d72c4a36646	HT_00025021	NA	11/17/17	11/21/17	Nevada	61	Male	Non-Hispanic Some other race	260	74	33		NR	NR	NR	NR	NR	NR	NR	NR	Age 55-65, BMI - 30-35	55-65	30-35	41	H2	2	H	1239	9
13-1238_S12_H3_a94094015410c237455314f7f5218b7d	HT_00025006	NA	11/16/17	11/21/17	California	44	Female	Non-Hispanic Black	196	62	36	NR	NR	NR	NR	NR	NR	NR	NR	NR	Age 35-45, BMI - 35-40	35-45	35-40	41	H3	3	H	1239	9
13-1238_S13_A1_82a96777ec5060342d83470146b3a6ad	HT_00024284	NA	11/8/17	11/13/17	North Dakota	31	Female	Non-Hispanic White	170	69	25		NR	NR	NR	NR	NR	NR	NR	NR	Age 25-35, BMI - 18-25	25-35	18-25	34	A1	1	A	1239	2
13-1238_S13_A2_c2b84c7c44a505ff7a8a93621b91212d	HT_00024928	NA	11/15/17	11/21/17	Arizona	45	Male	Non-Hispanic White	225	67	35	NR	NR	NR	NR	NR	NR	NR	NR	NR	Age 35-45, BMI - 35-40	35-45	35-40	34	A2	2	A	1239	2
13-1238_S13_A3_086cd5cd50b4c17d17c7ec5285412b93	HT_00024713	NA	11/12/17	11/16/17	Nevada	31	Male	Non-Hispanic Filipino	157	67	25		NR	NR	NR	NR	NR	NR	NR	NR	Age 25-35, BMI - 25-30	25-35	25-30	34	A3	3	A	1239	2
13-1238_S13_B1_02b03cba104c34b4c8299d377739a8d9	HT_00024636	NA	11/13/17	11/16/17	Montana	47	Female	Non-Hispanic White	250	64	43		NR	NR	NR	NR	NR	NR	NR	NR	Age 45-55, BMI - 40-100	45-55	40-100	34	B1	1	B	1239	2
13-1238_S13_B2_2f1c29dd1e0673bc98f9221637fe6c23	HT_00025244	NA	11/25/17	11/28/17	Nevada	71	Male	Non-Hispanic White	289	67	45		NR	NR	NR	NR	NR	NR	NR	NR	Age >65, BMI >35	>65	>35	34	B2	2	B	1239	2
13-1238_S13_B3_5e012612bb8711c8bc9708226da8080b	HT_00025138	NA	11/18/17	11/22/17	Arizona	63	Female	Non-Hispanic Japanese	133	60	26	NR	NR	NR	NR	NR	NR	NR	NR	NR	Age 55-65, BMI - 25-30	55-65	25-30	34	B3	3	B	1239	2
13-1238_S13_C1_79642021f688441bd4a11e978dddd56b	ND	NormalDonor	NA	NA	NA	NA	NA	NA	NA	NA	NA	NA	NA	NA	NA	NA	NA	NA	NA	NA	NA	NA	NA	NA	NA	NA	NA	NA	NA
13-1238_S13_C2_c47cc5944d7449fc1c57cf19380b06db	HT_00024479	NA	11/11/17	11/15/17	Nevada	42	Male	Non-Hispanic Filipino	143	64	24	NR	NR	NR	NR	NR	NR	NR	NR	NR	Age 35-45, BMI - 18-25	35-45	18-25	34	C2	2	C	1239	2
13-1238_S13_C3_e7ce0fb7d5b784355fa11773f7e293c9	HT_00024426	NA	11/10/17	11/14/17	South Dakota	60	Male	Non-Hispanic White	250	64	43		NR	NR	NR	NR	NR	NR	NR	NR	Age 55-65, BMI - 40-100	55-65	40-100	34	C3	3	C	1239	2
13-1238_S13_D1_10011b631f134d8e261f15d4c1381f52	HT_00024283	NA	11/8/17	11/13/17	North Dakota	75	Female	Non-Hispanic American Indian / Inuit	162	60	32		NR	NR	NR	NR	NR	NR	NR	NR	Age 75 - 120, BMI - 30 - 35	75-120	30-35	34	D1	1	D	1239	2
13-1238_S13_D2_a1f225d82f2d74f2b68c13f1d4de135e	HT_00024896	NA	11/15/17	11/21/17	South Dakota	58	Male	Non-Hispanic White	160	68	24		NR	NR	NR	NR	NR	NR	NR	NR	Age 55-65, BMI - 18-25	55-65	18-25	34	D2	2	D	1239	2
13-1238_S13_D3_e5ea57624d00bc464dbfa02e9f128688	HT_00024436	NA	11/10/17	11/14/17	Nevada	32	Female	Mexican White	267	65	44		NR	NR	NR	NR	NR	NR	NR	NR	Age 25-35, BMI - 40-100	25-35	40-100	34	D3	3	D	1239	2
13-1238_S13_E1_f491d1debb1046e6e50f11dd0f80e184	HT_00025059	NA	11/17/17	11/21/17	Nevada	58	Female	Non-Hispanic White	259	68	39	NR	NR	NR	NR	NR	NR	NR	NR	NR	Age 55-65, BMI - 35-40	55-65	35-40	34	E1	1	E	1239	2
13-1238_S13_E2_bc716317179e4f74ef1fc65530c8c453	HT_00024589	NA	11/13/17	11/16/17	California	79	Male	Non-Hispanic White	182	69	27		NR	NR	NR	NR	NR	NR	NR	NR	Age 75 - 120, BMI - 25-30	75-120	25-30	34	E2	2	E	1239	2
13-1238_S13_E3_7ad0a5d3f1b0396c49c82013b4571fc5	HT_00024708	NA	11/12/17	11/16/17	California	34	Female	Non-Hispanic White	204	68	31		NR	NR	NR	NR	NR	NR	NR	NR	Age 25-35, BMI - 30-35	25-35	30-35	34	E3	3	E	1239	2
13-1238_S13_F1_660f5bcd8aba87c679773b23e5eb32e0	HT_00024910	NA	11/15/17	11/21/17	South Dakota	52	Male	Non-Hispanic White	200	74	26		NR	NR	NR	NR	NR	NR	NR	NR	Age 45-55, BMI - 25-30	45-55	25-30	34	F1	1	F	1239	2
13-1238_S13_F2_826fe5568a5b49434c5a3af98056f7cd	HT_00024251	NA	11/7/17	11/10/17	Arizona	61	Female	Mexican Some other race	244	63	43		NR	NR	NR	NR	NR	NR	NR	NR	Age 65-75, BMI - 40-100	65-75	40-100	34	F2	2	F	1239	2
13-1238_S13_F3_bdade037fb92ddfdd0bac0e9d6aa09f8	Buffer	SecondaryOnly	NA	NA	NA	NA	NA	NA	NA	NA	NA	NA	NA	NA	NA	NA	NA	NA	NA	NA	NA	NA	NA	NA	NA	NA	NA	NA	NA
13-1238_S13_G1_998b10cea77bcca115b795ab439ca902	HT_00025123	NA	11/18/17	11/22/17	North Dakota	67	Male	Non-Hispanic White	210	70	30		NR	NR	NR	NR	NR	NR	NR	NR	Age 65-75, BMI - 25-30	65-75	25-30	34	G1	1	G	1239	2
13-1238_S13_G2_f69634fd027a638030c96f5f09a7d719	HT_00024880	NA	11/15/17	11/21/17	Nevada	49	Male	Non-Hispanic White	173	71	24		NR	NR	NR	NR	NR	NR	NR	NR	Age 45-55, BMI - 18-25	45-55	18-25	34	G2	2	G	1239	2
13-1238_S13_G3_2a8e4f4c53d829c738fca0229d2b0327	HT_00024748	NA	11/13/17	11/17/17	Arizona	47	Female	Non-Hispanic White	191	66	31		NR	NR	NR	NR	NR	NR	NR	NR	Age 45-55, BMI - 30-35	45-55	30-35	34	G3	3	G	1239	2
13-1238_S13_H1_7a5eaea749ec24d97625e9e99e4db769	HT_00024568	NA	11/13/17	11/16/17	Arizona	45	Female	Non-Hispanic White	183	65	30		NR	NR	NR	NR	NR	NR	NR	NR	Age 35-45, BMI - 30-35	35-45	30-35	34	H1	1	H	1239	2
13-1238_S13_H2_98ce7b073aa9dc537c8a71db822e937c	HT_00024660	NA	11/12/17	11/16/17	Nevada	43	Female	Mexican White	158	62	29		NR	NR	NR	NR	NR	NR	NR	NR	Age 35-45, BMI - 25-30	35-45	25-30	34	H2	2	H	1239	2
13-1238_S13_H3_b65e628394c9610e5d6c784a91e3c349	HT_00024246	NA	11/7/17	11/10/17	Nevada	75	Male	Non-Hispanic White	157	72	21		NR	NR	NR	NR	NR	NR	NR	NR	Age 75 - 120, BMI - 18-25	75-120	18-25	34	H3	3	H	1239	2
13-1239_S02_A1_8b54f930671acfb86bb76b5f70b9589d	HT_00024615	NA	11/13/17	11/16/17	North Dakota	27	Female	Non-Hispanic White	200	64	34		NR	NR	NR	NR	NR	NR	NR	NR	Age 25-35, BMI - 30-35	25-35	30-35	38	A1	1	A	1237	12
13-1239_S02_A2_e39a9b069006eea9ed08564f194abe4f	Buffer	SecondaryOnly	NA	NA	NA	NA	NA	NA	NA	NA	NA	NA	NA	NA	NA	NA	NA	NA	NA	NA	NA	NA	NA	NA	NA	NA	NA	NA	NA
13-1239_S02_A3_94cb8cf3bd452be11972f8313962c7dc	HT_00024227	NA	11/6/17	11/10/17	Montana	77	Male	Non-Hispanic White	223	68	34		NR	NR	NR	NR	NR	NR	NR	NR	Age 75 - 120, BMI - 30 - 35	75-120	30-35	38	A3	3	A	1237	12
13-1239_S02_B1_293cab8628e1f66cd2b8ccc56dd196bd	HT_00024964	NA	11/15/17	11/21/17	Montana	63	Male	Non-Hispanic White	160	67	25		NR	NR	NR	NR	NR	NR	NR	NR	Age 55-65, BMI - 18-25	55-65	18-25	38	B1	1	B	1237	12
13-1239_S02_B2_a9c7ef31107cd7fa15357f036dae1789	HT_00024441	NA	11/10/17	11/14/17	Nevada	40	Male	Non-Hispanic White	131	67	20	NR	NR	NR	NR	NR	NR	NR	NR	NR	Age 35-45, BMI - 18-25	35-45	18-25	38	B2	2	B	1237	12
13-1239_S02_B3_fe523ea30b8825c381af2978db73a026	HT_00024882	NA	11/15/17	11/21/17	North Dakota	54	Female	Non-Hispanic White	149	65	25		NR	NR	NR	NR	NR	NR	NR	NR	Age 45-55, BMI - 18-25	45-55	18-25	38	B3	3	B	1237	12
13-1239_S02_C1_293cac199471d10c2e7f1dfd00e5b009	HT_00024742	NA	11/13/17	11/17/17	Montana	90	Male	Non-Hispanic White	155	65	26		NR	NR	NR	NR	NR	NR	NR	NR	Age 75 - 120, BMI - 25-30	75-120	25-30	38	C1	1	C	1237	12
13-1239_S02_C2_77ea5feee63d67bca2d539a9b6d754fc	HT_00024824	NA	11/11/17	11/17/17	Nevada	53	Male	Non-Hispanic White	230	72	31		NR	NR	NR	NR	NR	NR	NR	NR	Age 45-55, BMI - 30-35	45-55	30-35	38	C2	2	C	1237	12
13-1239_S02_C3_ab7f9f12fa10d73b290bf4180a16bbd1	HT_00025077	NA	11/18/17	11/22/17	Nevada	43	Female	Non-Hispanic White	220	66	36		NR	NR	NR	NR	NR	NR	NR	NR	Age 35-45, BMI - 35-40	35-45	35-40	38	C3	3	C	1237	12
13-1239_S02_D1_1f1cefca5e998c212474cab225084d73	HT_00025236	NA	11/24/17	11/28/17	Arizona	70	Male	Non-Hispanic White	242	68	37		NR	NR	NR	NR	NR	NR	NR	NR	Age >65, BMI >35	>65	>35	38	D1	1	D	1237	12
13-1239_S02_D2_888e2023c2b011149aaf3445bfeda6c5	ND	NormalDonor	NA	NA	NA	NA	NA	NA	NA	NA	NA	NA	NA	NA	NA	NA	NA	NA	NA	NA	NA	NA	NA	NA	NA	NA	NA	NA	NA
13-1239_S02_D3_442e3e1728b0ccf4d18f875c3acaac61	HT_00024401	NA	11/9/17	11/14/17	Arizona	62	Female	Non-Hispanic White	247	64	42		NR	NR	NR	NR	NR	NR	NR	NR	Age 55-65, BMI - 40-100	55-65	40-100	38	D3	3	D	1237	12
13-1239_S02_E1_e6cab442ef8b4f8cfd14c4b4b3093390	HT_00024375	NA	11/9/17	11/14/17	South Dakota	34	Female	Non-Hispanic White	262	66	42		NR	NR	NR	NR	NR	NR	NR	NR	Age 25-35, BMI - 40-100	25-35	40-100	38	E1	1	E	1237	12
13-1239_S02_E2_9e3d69446f437225d776f04781fb592f	HT_00024424	NA	11/10/17	11/14/17	Arizona	65	Male	Non-Hispanic White	287	68	44		NR	NR	NR	NR	NR	NR	NR	NR	Age 65-75, BMI - 40-100	65-75	40-100	38	E2	2	E	1237	12
13-1239_S02_E3_2a8b136ccee7eae6a2f1f4dc575dc17a	HT_00025174	NA	11/18/17	11/22/17	Nevada	66	Female	Non-Hispanic White	169	65	28		NR	NR	NR	NR	NR	NR	NR	NR	Age 65-75, BMI - 25-30	65-75	25-30	38	E3	3	E	1237	12
13-1239_S02_F1_c475ae148a98fc1619bc71964801107e	HT_00024562	NA	11/13/17	11/16/17	Nevada	42	Male	Non-Hispanic White	220	71	31		NR	NR	NR	NR	NR	NR	NR	NR	Age 35-45, BMI - 30-35	35-45	30-35	38	F1	1	F	1237	12
13-1239_S02_F2_3aec527d8e36deadffbbabfeec2716c7	HT_00025046	NA	11/17/17	11/21/17	California	45	Female	Non-Hispanic Filipino	150	62	27		NR	NR	NR	NR	NR	NR	NR	NR	Age 45-55, BMI - 25-30	45-55	25-30	38	F2	2	F	1237	12
13-1239_S02_F3_51da0f141b79ac4c3cab4aefc4b40c54	HT_00025028	NA	11/17/17	11/21/17	North Dakota	59	Female	Non-Hispanic White	245	66	40	NR	NR	NR	NR	NR	NR	NR	NR	NR	Age 55-65, BMI - 35-40	55-65	35-40	38	F3	3	F	1237	12
13-1239_S02_G1_55cbced5d4c4307b32230bd1c4041792	HT_00025082	NA	11/18/17	11/22/17	California	59	Female	Non-Hispanic White	170	65	28		NR	NR	NR	NR	NR	NR	NR	NR	Age 55-65, BMI - 25-30	55-65	25-30	38	G1	1	G	1237	12
13-1239_S02_G2_24424c3932c957f44fdf1bd33c29dc7b	HT_00024672	NA	11/12/17	11/16/17	South Dakota	39	Male	Mexican Some other race	160	65	27		NR	NR	NR	NR	NR	NR	NR	NR	Age 35-45, BMI - 25-30	35-45	25-30	38	G2	2	G	1237	12
13-1239_S02_G3_e1e0af687c330846f78961f974b346f2	HT_00024614	NA	11/13/17	11/16/17	Washington	45	Male	Non-Hispanic White	300	70	43		NR	NR	NR	NR	NR	NR	NR	NR	Age 45-55, BMI - 40-100	45-55	40-100	38	G3	3	G	1237	12
13-1239_S02_H1_d39549672768dcf1de2654549e160a92	HT_00024296	NA	11/8/17	11/13/17	Nevada	75	Male	Non-Hispanic White	175	70	25		NR	NR	NR	NR	NR	NR	NR	NR	Age 75 - 120, BMI - 18-25	75-120	18-25	38	H1	1	H	1237	12
13-1239_S02_H2_73f86de2b0d7d25fdbcde3bb1b0f9048	HT_00024315	NA	11/8/17	11/13/17	Nevada	25	Male	Mexican White	150	66	24	NR	NR	NR	NR	NR	NR	NR	NR	NR	Age 25-35, BMI - 18-25	25-35	18-25	38	H2	2	H	1237	12
13-1239_S02_H3_790bf03c3550b41786743c786b2fec34	HT_00024735	NA	11/12/17	11/16/17	Nevada	29	Male	Mexican Some other race	175	67	27	NR	NR	NR	NR	NR	NR	NR	NR	NR	Age 25-35, BMI - 25-30	25-35	25-30	38	H3	3	H	1237	12
13-1239_S03_A1_2796300fd7e8fbef35b1cf67a8effd3d	HT_00024582	NA	11/13/17	11/16/17	North Dakota	38	Female	Non-Hispanic White	180	62	33		NR	NR	NR	NR	NR	NR	NR	NR	Age 35-45, BMI - 30-35	35-45	30-35	30	A1	1	A	1240	4
13-1239_S03_A2_c0630d6527c37544ae6ecc02263d0c6d	HT_00024875	NA	11/15/17	11/21/17	North Dakota	55	Female	Non-Hispanic White	138	63	24		NR	NR	NR	NR	NR	NR	NR	NR	Age 45-55, BMI - 18-25	45-55	18-25	30	A2	2	A	1240	4
13-1239_S03_A3_ac6f3235d6858db5abe33e470d692807	HT_00024957	NA	11/15/17	11/21/17	North Dakota	64	Female	Non-Hispanic White	153	66	25		NR	NR	NR	NR	NR	NR	NR	NR	Age 55-65, BMI - 18-25	55-65	18-25	30	A3	3	A	1240	4
13-1239_S03_B1_b1d89fc535bb2157a8cdd3f3ac04e906	HT_00024474	NA	11/11/17	11/15/17	Arizona	40	Female	Mexican Korean	135	65	22		NR	NR	NR	NR	NR	NR	NR	NR	Age 35-45, BMI - 18-25	35-45	18-25	30	B1	1	B	1240	4
13-1239_S03_B2_e3d5266ba95a77b0a665227284df205f	HT_00024216	NA	11/6/17	11/10/17	North Dakota	76	Female	Non-Hispanic White	170	63	30		NR	NR	NR	NR	NR	NR	NR	NR	Age 75 - 120, BMI - 30 - 35	75-120	30-35	30	B2	2	B	1240	4
13-1239_S03_B3_0660e47fefb90812c8616a19201e49e5	HT_00024894	NA	11/15/17	11/21/17	Montana	48	Female	Non-Hispanic White	146	64	25		NR	NR	NR	NR	NR	NR	NR	NR	Age 45-55, BMI - 25-30	45-55	25-30	30	B3	3	B	1240	4
13-1239_S03_C1_cefc525af7c8499a32b222b1d680b586	HT_00024454	NA	11/11/17	11/15/17	Arizona	70	Male	Mexican White	266	64	46		NR	NR	NR	NR	NR	NR	NR	NR	Age 65-75, BMI - 40-100	65-75	40-100	30	C1	1	C	1240	4
13-1239_S03_C2_0ead8e59cf8857f44708618b90baa5fb	HT_00024647	NA	11/13/17	11/16/17	Washington	31	Female	Non-Hispanic White	170	65	28		NR	NR	NR	NR	NR	NR	NR	NR	Age 25-35, BMI - 25-30	25-35	25-30	30	C2	2	C	1240	4
13-1239_S03_C3_db8030f0a3d5b77add9fb464bfeb9afe	Buffer	SecondaryOnly	NA	NA	NA	NA	NA	NA	NA	NA	NA	NA	NA	NA	NA	NA	NA	NA	NA	NA	NA	NA	NA	NA	NA	NA	NA	NA	NA
13-1239_S03_D1_7d33d2be2c76b9f5caf15435ea8cfb36	HT_00024641	NA	11/13/17	11/16/17	Washington	45	Male	Non-Hispanic White	185	68	28		NR	NR	NR	NR	NR	NR	NR	NR	Age 35-45, BMI - 25-30	35-45	25-30	30	D1	1	D	1240	4
13-1239_S03_D2_20dc6efe1ac68a4dba34bbf8244890a2	HT_00024408	NA	11/10/17	11/15/17	North Dakota	32	Female	Non-Hispanic White	250	66	40		NR	NR	NR	NR	NR	NR	NR	NR	Age 25-35, BMI - 40-100	25-35	40-100	30	D2	2	D	1240	4
13-1239_S03_D3_09b5d436fa3c381d8552de35313dcbf1	HT_00024776	NA	11/13/17	11/17/17	Nevada	54	Male	Non-Hispanic White	210	70	30		NR	NR	NR	NR	NR	NR	NR	NR	Age 45-55, BMI - 30-35	45-55	30-35	30	D3	3	D	1240	4
13-1239_S03_E1_b28ce6557420bd0c17635f425a727c8f	ND	NormalDonor	NA	NA	NA	NA	NA	NA	NA	NA	NA	NA	NA	NA	NA	NA	NA	NA	NA	NA	NA	NA	NA	NA	NA	NA	NA	NA	NA
13-1239_S03_E2_338cd96cd8bfdea5b99917d26f0c60fd	HT_00024308	NA	11/8/17	11/13/17	Arizona	26	Female	Non-Hispanic White	167	68	25		NR	NR	NR	NR	NR	NR	NR	NR	Age 25-35, BMI - 18-25	25-35	18-25	30	E2	2	E	1240	4
13-1239_S03_E3_2ba0dc6702e10b19689fc04c02412c2c	HT_00024638	NA	11/13/17	11/16/17	Washington	27	Male	Mexican White	165	60	32		NR	NR	NR	NR	NR	NR	NR	NR	Age 25-35, BMI - 30-35	25-35	30-35	30	E3	3	E	1240	4
13-1239_S03_F1_478c8cf304f0e19569657ef8dff9a567	HT_00025242	NA	11/22/17	11/28/17	Montana	69	Female	Non-Hispanic White	200	61	38		NR	NR	NR	NR	NR	NR	NR	NR	Age >65, BMI >35	>65	>35	30	F1	1	F	1240	4
13-1239_S03_F2_dc8de711dbb55d4ba439af1a07c3c864	HT_00024285	NA	11/8/17	11/13/17	Nevada	79	Female	Non-Hispanic White	150	67	24		NR	NR	NR	NR	NR	NR	NR	NR	Age 75 - 120, BMI - 18-25	75-120	18-25	30	F2	2	F	1240	4
13-1239_S03_F3_c9305bfa62ec1a15e0d47ab0a6c335c9	HT_00024516	NA	11/12/17	11/15/17	North Dakota	51	Male	Non-Hispanic White	310	72	42		NR	NR	NR	NR	NR	NR	NR	NR	Age 45-55, BMI - 40-100	45-55	40-100	30	F3	3	F	1240	4
13-1239_S03_G1_274583a8584dd42604806a54aeb887e8	HT_00024976	NA	11/17/17	11/21/17	Arizona	59	Female	Non-Hispanic White	213	62	39	NR	NR	NR	NR	NR	NR	NR	NR	NR	Age 55-65, BMI - 35-40	55-65	35-40	30	G1	1	G	1240	4
13-1239_S03_G2_25b3b26e824aedf5b77cf9d22f9139bf	HT_00025003	NA	11/16/17	11/21/17	Montana	65	Male	Non-Hispanic White	205	72	28		NR	NR	NR	NR	NR	NR	NR	NR	Age 55-65, BMI - 25-30	55-65	25-30	30	G2	2	G	1240	4
13-1239_S03_G3_981fbb72f64d9076898dd2f730c908ac	HT_00024563	NA	11/13/17	11/16/17	Nevada	57	Male	Non-Hispanic White	360	72	49		NR	NR	NR	NR	NR	NR	NR	NR	Age 55-65, BMI - 40-100	55-65	40-100	30	G3	3	G	1240	4
13-1239_S03_H1_f0f6a267edcd04f66dc0204a52768857	HT_00024755	NA	11/13/17	11/17/17	Nevada	82	Male	Non-Hispanic White	190	70	27		NR	NR	NR	NR	NR	NR	NR	NR	Age 75 - 120, BMI - 25-30	75-120	25-30	30	H1	1	H	1240	4
13-1239_S03_H2_adcd59271b63a7275022de6aece3ec2f	HT_00025155	NA	11/18/17	11/22/17	South Dakota	66	Male	Non-Hispanic White	192	72	26		NR	NR	NR	NR	NR	NR	NR	NR	Age 65-75, BMI - 25-30	65-75	25-30	30	H2	2	H	1240	4
13-1239_S03_H3_f7e25628c80bf7f39bc6c0e5b5fd39bf	HT_00024522	NA	11/11/17	11/15/17	Nevada	70	Male	Non-Hispanic White	232	68	35		NR	NR	NR	NR	NR	NR	NR	NR	Age 65-75, BMI - 35-40	65-75	35-40	30	H3	3	H	1240	4
13-1239_S04_A1_3f0ece89e94fb6170390fa4c0958f26d	HT_00025223	NA	11/24/17	11/28/17	Washington	35	Male	Non-Hispanic White	250	62	46		NR	NR	NR	NR	NR	NR	NR	NR	Age 25-35, BMI - 40-100	25-35	40-100	5	H3	3	H	1238	5
13-1239_S04_A2_c8dcfc9312292c8a26f6d815688ff591	HT_00025036	NA	11/17/17	11/21/17	Washington	64	Female	Non-Hispanic White	164	62	30		NR	NR	NR	NR	NR	NR	NR	NR	Age 55-65, BMI - 25-30	55-65	25-30	5	H2	2	H	1238	5
13-1239_S04_A3_bcc220f45ca74ad57822b3455e6cb01d	HT_00024844	NA	11/14/17	11/20/17	South Dakota	36	Male	Non-Hispanic American Indian / Inuit	340	76	41		NR	NR	NR	NR	NR	NR	NR	NR	Age 35-45, BMI - 40-100	35-45	40-100	5	H1	1	H	1238	5
13-1239_S04_B1_24a59a6a933e03a21878b15d2f8ca78b	HT_00024794	NA	11/13/17	11/17/17	Washington	49	Male	Non-Hispanic White	260	74	33		NR	NR	NR	NR	NR	NR	NR	NR	Age 45-55, BMI - 30-35	45-55	30-35	5	G3	3	G	1238	5
13-1239_S04_B2_fef3d7d7fdb28ea591012b77c1fa1a9d	HT_00024560	NA	11/13/17	11/16/17	Nevada	75	Female	Non-Hispanic White	235	63	42		NR	NR	NR	NR	NR	NR	NR	NR	Age 75 - 120, BMI - 40 - 100	75-120	40-100	5	G2	2	G	1238	5
13-1239_S04_B3_40e0c8120c86c7337142bf32b5ef2c78	HT_00024908	NA	11/15/17	11/21/17	Arizona	45	Male	Non-Hispanic White	288	74	37		NR	NR	NR	NR	NR	NR	NR	NR	Age 35-45, BMI - 35-40	35-45	35-40	5	G1	1	G	1238	5
13-1239_S04_C1_bf1c09b64f350dfad5cd3048591ff0a3	HT_00025196	NA	11/18/17	11/22/17	California	67	Female	Non-Hispanic White	200	67	31		NR	NR	NR	NR	NR	NR	NR	NR	Age 65-75, BMI - 30-35	65-75	30-35	5	F3	3	F	1238	5
13-1239_S04_C2_2672075f9917472ff41d8f84a1a335ae	Buffer	SecondaryOnly	NA	NA	NA	NA	NA	NA	NA	NA	NA	NA	NA	NA	NA	NA	NA	NA	NA	NA	NA	NA	NA	NA	NA	NA	NA	NA	NA
13-1239_S04_C3_be2da0719712001474c9f9416452777d	HT_00025151	NA	11/18/17	11/22/17	Washington	70	Male	Non-Hispanic White	175	67	27		NR	NR	NR	NR	NR	NR	NR	NR	Age 65-75, BMI - 25-30	65-75	25-30	5	F1	1	F	1238	5
13-1239_S04_D1_683cc152ad42e520e0fb552d07d63cd6	HT_00024202	NA	11/7/17	11/10/17	California	77	Male	Non-Hispanic White	193	66	31		NR	NR	NR	NR	NR	NR	NR	NR	Age 75 - 120, BMI - 30 - 35	75-120	30-35	5	E3	3	E	1238	5
13-1239_S04_D2_33ddcb7bba907fa9a8850a43b724bf9a	HT_00024730	NA	11/12/17	11/16/17	North Dakota	26	Female	Non-Hispanic White	281	70	40		NR	NR	NR	NR	NR	NR	NR	NR	Age 25-35, BMI - 35-40	25-35	35-40	5	E2	2	E	1238	5
13-1239_S04_D3_f412908d156786644ca58f29b2cb3331	HT_00024898	NA	11/15/17	11/21/17	Montana	54	Female	Other Hispanic/Spanish White	129	65	22		NR	NR	NR	NR	NR	NR	NR	NR	Age 45-55, BMI - 18-25	45-55	18-25	5	E1	1	E	1238	5
13-1239_S04_E1_f43fb1dd17f23aa95b12364dbd21ecc2	HT_00024842	NA	11/14/17	11/20/17	Arizona	75	Female	Non-Hispanic White	208	65	35		NR	NR	NR	NR	NR	NR	NR	NR	Age 75 - 120, BMI - 35 - 40	75-120	35-40	5	D3	3	D	1238	5
13-1239_S04_E2_5e2cdc93e9d8a552029ff79d012d3adb	HT_00024625	NA	11/13/17	11/16/17	Arizona	47	Male	Non-Hispanic White	347	70	50		NR	NR	NR	NR	NR	NR	NR	NR	Age 45-55, BMI - 40-100	45-55	40-100	5	D2	2	D	1238	5
13-1239_S04_E3_186c8c37a1e126e76b0b3d01cc0900b2	HT_00024561	NA	11/13/17	11/16/17	North Dakota	71	Female	Non-Hispanic White	212	62	39		NR	NR	NR	NR	NR	NR	NR	NR	Age 65-75, BMI - 35-40	65-75	35-40	5	D1	1	D	1238	5
13-1239_S04_F1_67d28f6dbcc3cda336756cebe87cf374	HT_00024681	NA	11/12/17	11/16/17	Nevada	35	Female	Non-Hispanic White	240	71	34		NR	NR	NR	NR	NR	NR	NR	NR	Age 25-35, BMI - 30-35	25-35	30-35	5	C3	3	C	1238	5
13-1239_S04_F2_54e501bac646214f3c0881cf86583760	HT_00024720	NA	11/12/17	11/16/17	California	36	Male	Non-Hispanic Japanese	209	68	32		NR	NR	NR	NR	NR	NR	NR	NR	Age 35-45, BMI - 30-35	35-45	30-35	5	C2	2	C	1238	5
13-1239_S04_F3_1a9105e5061ab36707d77dae02dbdcad	HT_00025103	NA	11/18/17	11/22/17	Arizona	66	Male	Non-Hispanic White	145	66	23		NR	NR	NR	NR	NR	NR	NR	NR	Age 65-75, BMI - 18-25	65-75	18-25	5	C1	1	C	1238	5
13-1239_S04_G1_88547ea41e8d0d27b707e3d55f1f6f4c	HT_00024988	NA	11/16/17	11/21/17	California	56	Female	Non-Hispanic White	188	60	37		NR	NR	NR	NR	NR	NR	NR	NR	Age 55-65, BMI - 35-40	55-65	35-40	5	B3	3	B	1238	5
13-1239_S04_G2_00bfa2ecd6bef2cefc7a2d2c458560a6	HT_00024802	NA	11/12/17	11/17/17	Nevada	48	Female	Non-Hispanic White	250	69	37		NR	NR	NR	NR	NR	NR	NR	NR	Age 45-55, BMI - 35-40	45-55	35-40	5	B2	2	B	1238	5
13-1239_S04_G3_7210594b20f99ed1c1625b43fde77e6c	HT_00024314	NA	11/8/17	11/13/17	Nevada	83	Female	Non-Hispanic White	130	62	24		NR	NR	NR	NR	NR	NR	NR	NR	Age 75 - 120, BMI - 18-25	75-120	18-25	5	B1	1	B	1238	5
13-1239_S04_H1_28bf619da917df5c113d5e42bde38d1a	HT_00024374	NA	11/9/17	11/14/17	California	37	Male	Non-Hispanic Chinese	145	69	21		NR	NR	NR	NR	NR	NR	NR	NR	Age 35-45, BMI - 18-25	35-45	18-25	5	A3	3	A	1238	5
13-1239_S04_H2_7c364ee0f033e3f9297cdd95746de9c7	HT_00024693	NA	11/12/17	11/16/17	California	85	Female	Non-Hispanic White	130	60	25		NR	NR	NR	NR	NR	NR	NR	NR	Age 75 - 120, BMI - 25-30	75-120	25-30	5	A2	2	A	1238	5
13-1239_S04_H3_07e071aa8422cf85613c4adcd0844eea	HT_00025057	NA	11/17/17	11/21/17	Montana	62	Male	Non-Hispanic White	252	72	34		NR	NR	NR	NR	NR	NR	NR	NR	Age 55-65, BMI - 30-35	55-65	30-35	5	A1	1	A	1238	5
13-1239_S05_A1_77f44b6da6cb371080a6d6af82354973	Buffer	SecondaryOnly	NA	NA	NA	NA	NA	NA	NA	NA	NA	NA	NA	NA	NA	NA	NA	NA	NA	NA	NA	NA	NA	NA	NA	NA	NA	NA	NA
13-1239_S05_A2_97cda39586e70d3bab907547fcebff7a	HT_00024343	NA	11/7/17	11/13/17	North Dakota	77	Female	Non-Hispanic White	149	61	28		NR	NR	NR	NR	NR	NR	NR	NR	Age 75 - 120, BMI - 25-30	75-120	25-30	20	A2	2	A	1240	2
13-1239_S05_A3_b3f60b4dd46e7dd4598aa43724c45fb6	HT_00024972	NA	11/15/17	11/21/17	Nevada	55	Female	Non-Hispanic White	185	72	25		NR	NR	NR	NR	NR	NR	NR	NR	Age 55-65, BMI - 18-25	55-65	18-25	20	A3	3	A	1240	2
13-1239_S05_B1_85c661b4f3e8c58b646cf7e9210bebdd	HT_00024807	NA	11/12/17	11/17/17	South Dakota	54	Male	Non-Hispanic Some other race	253	71	35		NR	NR	NR	NR	NR	NR	NR	NR	Age 45-55, BMI - 35-40	45-55	35-40	20	B1	1	B	1240	2
13-1239_S05_B2_f1e72a656159da0c8c6eaa71100d819e	HT_00024750	NA	11/13/17	11/17/17	Nevada	72	Male	Non-Hispanic White	191	74	24		NR	NR	NR	NR	NR	NR	NR	NR	Age 65-75, BMI - 18-25	65-75	18-25	20	B2	2	B	1240	2
13-1239_S05_B3_51eeb79a092b206e6a4c2e876fd068d8	HT_00024995	NA	11/16/17	11/21/17	Montana	59	Male	Non-Hispanic White	258	68	39		NR	NR	NR	NR	NR	NR	NR	NR	Age 55-65, BMI - 35-40	55-65	35-40	20	B3	3	B	1240	2
13-1239_S05_C1_8d4ff6876a391ced91bd124270a6e131	HT_00024587	NA	11/13/17	11/16/17	California	27	Female	Other Hispanic/Spanish White	205	72	28		NR	NR	NR	NR	NR	NR	NR	NR	Age 25-35, BMI - 25-30	25-35	25-30	20	C1	1	C	1240	2
13-1239_S05_C2_a6810fd0a8004590715e74e6b8e54cb7	HT_00024733	NA	11/12/17	11/16/17	Arizona	35	Female	Mexican Some other race	180	60	35	NR	NR	NR	NR	NR	NR	NR	NR	NR	Age 25-35, BMI - 35-40	25-35	35-40	20	C2	2	C	1240	2
13-1239_S05_C3_2655b14a780a69701637796e17c9d58d	ND	NormalDonor	NA	NA	NA	NA	NA	NA	NA	NA	NA	NA	NA	NA	NA	NA	NA	NA	NA	NA	NA	NA	NA	NA	NA	NA	NA	NA	NA
13-1239_S05_D1_26a3ba252250d29b5e9388686d22bded	HT_00024922	NA	11/15/17	11/21/17	Arizona	55	Female	Non-Hispanic White	170	63	30		NR	NR	NR	NR	NR	NR	NR	NR	Age 45-55, BMI - 25-30	45-55	25-30	20	D1	1	D	1240	2
13-1239_S05_D2_1c638749980caa85a78f3f573f24e00c	HT_00025230	NA	11/24/17	11/28/17	Montana	69	Female	Non-Hispanic White	215	62	39		NR	NR	NR	NR	NR	NR	NR	NR	Age >65, BMI >35	>65	>35	20	D2	2	D	1240	2
13-1239_S05_D3_01987198b75c4fd2b7b5e3ca052c27f7	HT_00024494	NA	11/11/17	11/15/17	California	38	Male	Non-Hispanic Asian Indian	160	71	22		NR	NR	NR	NR	NR	NR	NR	NR	Age 35-45, BMI - 18-25	35-45	18-25	20	D3	3	D	1240	2
13-1239_S05_E1_992afb68f4f93c17c75cf1d94c0e7481	HT_00024491	NA	11/11/17	11/15/17	Nevada	69	Male	Mexican White	195	65	32		NR	NR	NR	NR	NR	NR	NR	NR	Age 65-75, BMI - 30-35	65-75	30-35	20	E1	1	E	1240	2
13-1239_S05_E2_8bcb17198fba3a543143402e1ac5e482	HT_00024293	NA	11/8/17	11/13/17	North Dakota	35	Male	Non-Hispanic White	150	66	24		NR	NR	NR	NR	NR	NR	NR	NR	Age 25-35, BMI - 18-25	25-35	18-25	20	E2	2	E	1240	2
13-1239_S05_E3_8fc9cb5ac674807eae925e145b1c12e5	HT_00025091	NA	11/18/17	11/22/17	Arizona	68	Male	Non-Hispanic White	270	72	37		NR	NR	NR	NR	NR	NR	NR	NR	Age 65-75, BMI - 35-40	65-75	35-40	20	E3	3	E	1240	2
13-1239_S05_F1_6c6ca7450411e6d4d10f84c42ca55817	HT_00024257	NA	11/4/17	11/10/17	Nevada	78	Male	Non-Hispanic White	157	68	24		NR	NR	NR	NR	NR	NR	NR	NR	Age 75 - 120, BMI - 18-25	75-120	18-25	20	F1	1	F	1240	2
13-1239_S05_F2_b3d9e13f7f2bd91d9bde1235090c2dc2	HT_00024208	NA	11/6/17	11/10/17	North Dakota	75	Female	Non-Hispanic White	210	66	34		NR	NR	NR	NR	NR	NR	NR	NR	Age 75 - 120, BMI - 30 - 35	75-120	30-35	20	F2	2	F	1240	2
13-1239_S05_F3_04fc5f25353021525121fae950d9c6a0	HT_00024687	NA	11/11/17	11/16/17	South Dakota	41	Male	Mexican White	225	72	30		NR	NR	NR	NR	NR	NR	NR	NR	Age 35-45, BMI - 25-30	35-45	25-30	20	F3	3	F	1240	2
13-1239_S05_G1_f85b540fb846981d12e18fe300a8b523	HT_00024386	NA	11/8/17	11/14/17	Nevada	71	Female	Non-Hispanic White	212	60	41		NR	NR	NR	NR	NR	NR	NR	NR	Age 65-75, BMI - 40-100	65-75	40-100	20	G1	1	G	1240	2
13-1239_S05_G2_547fcad1642e0630b20b3257cf97cab2	HT_00024233	NA	11/4/17	11/10/17	Nevada	48	Female	Non-Hispanic Filipino	250	66	40		NR	NR	NR	NR	NR	NR	NR	NR	Age 45-55, BMI - 40-100	45-55	40-100	20	G2	2	G	1240	2
13-1239_S05_G3_9a451cb78e30a4d82f1ab17e98665184	HT_00024388	NA	11/8/17	11/14/17	North Dakota	59	Female	Non-Hispanic White	285	71	40		NR	NR	NR	NR	NR	NR	NR	NR	Age 55-65, BMI - 40-100	55-65	40-100	20	G3	3	G	1240	2
13-1239_S05_H1_bd96ac18786f560fca28af89a2c7bf61	HT_00024241	NA	11/7/17	11/10/17	California	35	Female	Other Hispanic/Spanish White	325	66	52		NR	NR	NR	NR	NR	NR	NR	NR	Age 35-45, BMI - 40-100	35-45	40-100	20	H1	1	H	1240	2
13-1239_S05_H2_7f23ebde4e2653e65f0eff986270217d	HT_00024885	NA	11/15/17	11/21/17	Montana	45	Female	Other Hispanic/Spanish Some other race	143	71	20		NR	NR	NR	NR	NR	NR	NR	NR	Age 45-55, BMI - 18-25	45-55	18-25	20	H2	2	H	1240	2
13-1239_S05_H3_597e06ef265b2c1bf4d5e8d1988ea60b	HT_00025061	NA	11/17/17	11/21/17	North Dakota	65	Male	Non-Hispanic White	200	67	31		NR	NR	NR	NR	NR	NR	NR	NR	Age 55-65, BMI - 30-35	55-65	30-35	20	H3	3	H	1240	2
13-1239_S06_A1_b418606741129a685dd279def0bcd348	HT_00024357	NA	11/9/17	11/14/17	Nevada	73	Male	Non-Hispanic White	268	69	40		NR	NR	NR	NR	NR	NR	NR	NR	Age 65-75, BMI - 40-100	65-75	40-100	14	A1	1	A	1239	6
13-1239_S06_A2_198d651e4d2c4c8b319468ebc2df0fb2	HT_00025204	NA	11/20/17	11/24/17	Montana	82	Female	Non-Hispanic White	130	60	25		NR	NR	NR	NR	NR	NR	NR	NR	Age 75 - 120, BMI - 18-25	75-120	18-25	14	A2	2	A	1239	6
13-1239_S06_A3_cd5450dbd37cd2ff8b3dfb73e9d9da57	HT_00024800	NA	11/13/17	11/17/17	Montana	67	Female	Non-Hispanic White	151	66	24		NR	NR	NR	NR	NR	NR	NR	NR	Age 65-75, BMI - 18-25	65-75	18-25	14	A3	3	A	1239	6
13-1239_S06_B1_639275f823d609af8b08f1a26a5cb7b9	HT_00024489	NA	11/11/17	11/15/17	Nevada	68	Female	Non-Hispanic White	180	62	33		NR	NR	NR	NR	NR	NR	NR	NR	Age 65-75, BMI - 30-35	65-75	30-35	14	B1	1	B	1239	6
13-1239_S06_B2_7c46864d38cc4ead025a87ee873bf460	HT_00024521	NA	11/11/17	11/15/17	South Dakota	39	Male	Non-Hispanic White	303	68	46		NR	NR	NR	NR	NR	NR	NR	NR	Age 35-45, BMI - 40-100	35-45	40-100	14	B2	2	B	1239	6
13-1239_S06_B3_e974e3956a96e96741e0f32adc879597	HT_00024301	NA	11/8/17	11/13/17	Nevada	76	Male	Non-Hispanic White	205	71	29		NR	NR	NR	NR	NR	NR	NR	NR	Age 75 - 120, BMI - 25-30	75-120	25-30	14	B3	3	B	1239	6
13-1239_S06_C1_c69ef9e98171397593618dc5bf3fdb56	HT_00024475	NA	11/11/17	11/15/17	California	43	Female	Non-Hispanic White	135	66	22	NR	NR	NR	NR	NR	NR	NR	NR	NR	Age 35-45, BMI - 18-25	35-45	18-25	14	C1	1	C	1239	6
13-1239_S06_C2_3290cddffad41a8ca0789608932e6625	HT_00024886	NA	11/15/17	11/21/17	Nevada	48	Female	Non-Hispanic White	155	70	22		NR	NR	NR	NR	NR	NR	NR	NR	Age 45-55, BMI - 18-25	45-55	18-25	14	C2	2	C	1239	6
13-1239_S06_C3_9c1ffdeb84736e9f5f2d9f9708e89d2e	HT_00025039	NA	11/17/17	11/21/17	California	35	Male	Non-Hispanic White	245	70	35	NR	NR	NR	NR	NR	NR	NR	NR	NR	Age 25-35, BMI - 35-40	25-35	35-40	14	C3	3	C	1239	6
13-1239_S06_D1_9f4c81cdc27b5738d01bba0744ae3547	HT_00024689	NA	11/12/17	11/16/17	Nevada	28	Female	Non-Hispanic White	212	66	34		NR	NR	NR	NR	NR	NR	NR	NR	Age 25-35, BMI - 30-35	25-35	30-35	14	D1	1	D	1239	6
13-1239_S06_D2_7b2134fbbc3d1e976707aaf545b259dc	HT_00025177	NA	11/18/17	11/22/17	Arizona	70	Male	Non-Hispanic White	240	69	35	NR	NR	NR	NR	NR	NR	NR	NR	NR	Age 65-75, BMI - 35-40	65-75	35-40	14	D2	2	D	1239	6
13-1239_S06_D3_c516494cb9900866e6bf3357a483d407	HT_00024887	NA	11/15/17	11/22/17	South Dakota	35	Female	Non-Hispanic White	240	65	40		NR	NR	NR	NR	NR	NR	NR	NR	Age 35-45, BMI - 35-40	35-45	35-40	14	D3	3	D	1239	6
13-1239_S06_E1_2ce75297dcdfacb72f6646996ccce3bd	HT_00025178	NA	11/18/17	11/22/17	California	61	Female	Non-Hispanic White	180	66	29		NR	NR	NR	NR	NR	NR	NR	NR	Age 55-65, BMI - 25-30	55-65	25-30	14	E1	1	E	1239	6
13-1239_S06_E2_2ef1133c23a74e887bb8b565307c90a2	HT_00024265	NA	11/8/17	11/13/17	North Dakota	77	Male	Non-Hispanic White	212	64	36		NR	NR	NR	NR	NR	NR	NR	NR	Age 75 - 120, BMI - 35 - 40	75-120	35-40	14	E2	2	E	1239	6
13-1239_S06_E3_a32332a983dc62efd16fe071f117e256	HT_00025163	NA	11/18/17	11/22/17	South Dakota	59	Male	Non-Hispanic White	307	75	38		NR	NR	NR	NR	NR	NR	NR	NR	Age 55-65, BMI - 35-40	55-65	35-40	14	E3	3	E	1239	6
13-1239_S06_F1_00d9b8438dbaddcfef539ac3e413885c	HT_00024558	NA	11/13/17	11/16/17	Nevada	39	Female	Non-Hispanic White	180	63	32		NR	NR	NR	NR	NR	NR	NR	NR	Age 35-45, BMI - 30-35	35-45	30-35	14	F1	1	F	1239	6
13-1239_S06_F2_4463203c0ce1a7c7751ca878b0ddaf81	HT_00025053	NA	11/17/17	11/21/17	Washington	63	Male	Non-Hispanic White	245	74	32		NR	NR	NR	NR	NR	NR	NR	NR	Age 55-65, BMI - 30-35	55-65	30-35	14	F2	2	F	1239	6
13-1239_S06_F3_ae81e41809fdac36f21f864e51129078	HT_00024769	NA	11/13/17	11/17/17	Nevada	54	Male	Non-Hispanic White	255	74	33		NR	NR	NR	NR	NR	NR	NR	NR	Age 45-55, BMI - 30-35	45-55	30-35	14	F3	3	F	1239	6
13-1239_S06_G1_ce76d5012d83c636a1a586e593bea0a4	HT_00025247	NA	11/24/17	11/28/17	Montana	65	Female	Non-Hispanic White	185	61	35		NR	NR	NR	NR	NR	NR	NR	NR	Age >65, BMI >35	>65	>35	14	G1	1	G	1239	6
13-1239_S06_G2_ca1e79283d62dfaee3fb74b059687a08	HT_00024550	NA	11/13/17	11/16/17	Montana	49	Female	Non-Hispanic White	357	65	59		NR	NR	NR	NR	NR	NR	NR	NR	Age 45-55, BMI - 40-100	45-55	40-100	14	G2	2	G	1239	6
13-1239_S06_G3_6c348fd6e57096a6cb4b47048126a29d	HT_00025160	NA	11/18/17	11/22/17	Montana	68	Female	Mexican Some other race	143	60	28		NR	NR	NR	NR	NR	NR	NR	NR	Age 65-75, BMI - 25-30	65-75	25-30	14	G3	3	G	1239	6
13-1239_S06_H1_91d0e96adac20fedfa57c56490aac178	HT_00024837	NA	11/11/17	11/17/17	North Dakota	51	Female	Non-Hispanic White	240	67	38		NR	NR	NR	NR	NR	NR	NR	NR	Age 45-55, BMI - 35-40	45-55	35-40	14	H1	1	H	1239	6
13-1239_S06_H2_dd0f28ce17d123763a2914993b0081a8	HT_00024391	NA	11/9/17	11/14/17	Nevada	25	Female	Non-Hispanic American Indian / Inuit	275	69	41		NR	NR	NR	NR	NR	NR	NR	NR	Age 25-35, BMI - 40-100	25-35	40-100	14	H2	2	H	1239	6
13-1239_S06_H3_6e4082ba521a57d5b43d14c737a91c34	Buffer	SecondaryOnly	NA	NA	NA	NA	NA	NA	NA	NA	NA	NA	NA	NA	NA	NA	NA	NA	NA	NA	NA	NA	NA	NA	NA	NA	NA	NA	NA
13-1239_S07_A1_8f6807c691fc4c98e1e931dcf9345941	HT_00024993	NA	11/16/17	11/21/17	Arizona	60	Female	Mexican Some other race	220	65	37		NR	NR	NR	NR	NR	NR	NR	NR	Age 55-65, BMI - 35-40	55-65	35-40	11	A1	1	A	1240	9
13-1239_S07_A2_f44667899a584cd30ad28e9c65dcc2c6	HT_00024946	NA	11/15/17	11/21/17	Arizona	54	Male	Non-Hispanic White	180	72	24		NR	NR	NR	NR	NR	NR	NR	NR	Age 45-55, BMI - 18-25	45-55	18-25	11	A2	2	A	1240	9
13-1239_S07_A3_54f2fd1d4ed88d8fd84f42bcbe360623	HT_00024787	NA	11/13/17	11/17/17	North Dakota	71	Female	Non-Hispanic White	130	64	22		NR	NR	NR	NR	NR	NR	NR	NR	Age 65-75, BMI - 18-25	65-75	18-25	11	A3	3	A	1240	9
13-1239_S07_B1_0d5740477a7aee6b7f2a5ded75790827	HT_00024369	NA	11/9/17	11/14/17	California	40	Male	Non-Hispanic White	320	74	41		NR	NR	NR	NR	NR	NR	NR	NR	Age 35-45, BMI - 40-100	35-45	40-100	11	B1	1	B	1240	9
13-1239_S07_B2_650b9e5b7bb32ef59007d0f837405862	HT_00024702	NA	11/11/17	11/16/17	South Dakota	41	Male	Non-Hispanic White	230	71	32		NR	NR	NR	NR	NR	NR	NR	NR	Age 35-45, BMI - 30-35	35-45	30-35	11	B2	2	B	1240	9
13-1239_S07_B3_6ee424d8035d39962c4a79d29e3965b4	HT_00024669	NA	11/12/17	11/16/17	California	79	Female	Non-Hispanic White	149	69	22		NR	NR	NR	NR	NR	NR	NR	NR	Age 75 - 120, BMI - 18-25	75-120	18-25	11	B3	3	B	1240	9
13-1239_S07_C1_c96c6c0a9be7026e7c85dc9760b37425	HT_00024420	NA	11/10/17	11/14/17	Arizona	33	Male	Other Hispanic/Spanish Some other race	280	69	41		NR	NR	NR	NR	NR	NR	NR	NR	Age 25-35, BMI - 40-100	25-35	40-100	11	C1	1	C	1240	9
13-1239_S07_C2_ad16d59f44d7647d7b3c6f192654a206	HT_00024379	NA	11/9/17	11/14/17	Nevada	77	Female	Non-Hispanic White	230	60	45	NR	NR	NR	NR	NR	NR	NR	NR	NR	Age 75 - 120, BMI - 40 - 100	75-120	40-100	11	C2	2	C	1240	9
13-1239_S07_C3_a88630385fd7dd88eb5cfae04bde7762	HT_00025066	NA	11/17/17	11/21/17	California	59	Female	Non-Hispanic Chinese	168	58	35		NR	NR	NR	NR	NR	NR	NR	NR	Age 55-65, BMI - 30-35	55-65	30-35	11	C3	3	C	1240	9
13-1239_S07_D1_ed4592b3f4408e569fdef37bf7cb0aaf	HT_00024701	NA	11/12/17	11/16/17	Washington	33	Female	Non-Hispanic White	250	66	40		NR	NR	NR	NR	NR	NR	NR	NR	Age 25-35, BMI - 35-40	25-35	35-40	11	D1	1	D	1240	9
13-1239_S07_D2_e612017ecd402215e7dbd891f33689e8	HT_00024360	NA	11/9/17	11/14/17	Montana	67	Male	Non-Hispanic White	297	72	40		NR	NR	NR	NR	NR	NR	NR	NR	Age 65-75, BMI - 40-100	65-75	40-100	11	D2	2	D	1240	9
13-1239_S07_D3_091397a9bcbcf157720d5725ef270fbb	HT_00024418	NA	11/10/17	11/14/17	South Dakota	38	Male	Non-Hispanic White	145	67	23		NR	NR	NR	NR	NR	NR	NR	NR	Age 35-45, BMI - 18-25	35-45	18-25	11	D3	3	D	1240	9
13-1239_S07_E1_52e8602bc839f422b3ceceac7f791fb8	HT_00024218	NA	11/7/17	11/10/17	Arizona	75	Male	Non-Hispanic White	258	71	36		NR	NR	NR	NR	NR	NR	NR	NR	Age 75 - 120, BMI - 35 - 40	75-120	35-40	11	E1	1	E	1240	9
13-1239_S07_E2_58897ba987ef32b5a134b40677713f71	HT_00024590	NA	11/13/17	11/16/17	North Dakota	25	Female	Non-Hispanic White	180	65	30		NR	NR	NR	NR	NR	NR	NR	NR	Age 25-35, BMI - 30-35	25-35	30-35	11	E2	2	E	1240	9
13-1239_S07_E3_110100c511b72e9a732b5cc8563bb380	HT_00024583	NA	11/13/17	11/16/17	North Dakota	48	Male	Non-Hispanic White	300	72	41		NR	NR	NR	NR	NR	NR	NR	NR	Age 45-55, BMI - 40-100	45-55	40-100	11	E3	3	E	1240	9
13-1239_S07_F1_0a7aa8148a8554e0f04db6d3b5130fc4	HT_00024495	NA	11/11/17	11/15/17	Arizona	66	Female	Other Hispanic/Spanish Some other race	136	58	28		NR	NR	NR	NR	NR	NR	NR	NR	Age 65-75, BMI - 25-30	65-75	25-30	11	F1	1	F	1240	9
13-1239_S07_F2_9f032c18bfc9db375322dbe6428138b8	HT_00025152	NA	11/18/17	11/22/17	Nevada	60	Male	Non-Hispanic Other Pacific Islander	198	70	28		NR	NR	NR	NR	NR	NR	NR	NR	Age 55-65, BMI - 25-30	55-65	25-30	11	F2	2	F	1240	9
13-1239_S07_F3_a2786071d3a9b30d7782042155e191a0	Buffer	SecondaryOnly	NA	NA	NA	NA	NA	NA	NA	NA	NA	NA	NA	NA	NA	NA	NA	NA	NA	NA	NA	NA	NA	NA	NA	NA	NA	NA	NA
13-1239_S07_G1_792b3ff66913a8ad5a2443252c614180	HT_00024270	NA	11/8/17	11/13/17	Nevada	86	Male	Non-Hispanic White	225	73	30		NR	NR	NR	NR	NR	NR	NR	NR	Age 75 - 120, BMI - 25-30	75-120	25-30	11	G1	1	G	1240	9
13-1239_S07_G2_fd2e113fd2767755e2df6c4df580d1ca	HT_00024853	NA	11/15/17	11/20/17	California	47	Female	Non-Hispanic Filipino	200	62	37		NR	NR	NR	NR	NR	NR	NR	NR	Age 45-55, BMI - 35-40	45-55	35-40	11	G2	2	G	1240	9
13-1239_S07_G3_933c9bacfa6f11b162138b5841138fad	HT_00024745	NA	11/13/17	11/17/17	Montana	54	Male	Non-Hispanic White	250	74	32		NR	NR	NR	NR	NR	NR	NR	NR	Age 45-55, BMI - 30-35	45-55	30-35	11	G3	3	G	1240	9
13-1239_S07_H1_c5440284922a7d4cf895e77a0efcdda7	HT_00024526	NA	11/12/17	11/15/17	Washington	71	Female	Non-Hispanic White	240	69	35		NR	NR	NR	NR	NR	NR	NR	NR	Age 65-75, BMI - 35-40	65-75	35-40	11	H1	1	H	1240	9
13-1239_S07_H2_9d1eb79f25262acc090b669cfa46bd21	HT_00025154	NA	11/18/17	11/22/17	Nevada	68	Male	Non-Hispanic White	231	71	32		NR	NR	NR	NR	NR	NR	NR	NR	Age 65-75, BMI - 30-35	65-75	30-35	11	H2	2	H	1240	9
13-1239_S07_H3_b3b42b5148b6fe4dc3ca510c7ae4337a	HT_00024973	NA	11/15/17	11/21/17	Montana	39	Female	Non-Hispanic White	225	64	39	NR	NR	NR	NR	NR	NR	NR	NR	NR	Age 35-45, BMI - 35-40	35-45	35-40	11	H3	3	H	1240	9
13-1239_S08_A1_02633229ff30960e6af1b444a4f8391b	Buffer	SecondaryOnly	NA	NA	NA	NA	NA	NA	NA	NA	NA	NA	NA	NA	NA	NA	NA	NA	NA	NA	NA	NA	NA	NA	NA	NA	NA	NA	NA
13-1239_S08_A2_d5d83bec409be84aadcd0fa4fddcee56	HT_00024288	NA	11/8/17	11/13/17	Montana	75	Female	Non-Hispanic White	123	62	22		NR	NR	NR	NR	NR	NR	NR	NR	Age 75 - 120, BMI - 18-25	75-120	18-25	16	A2	2	A	1237	7
13-1239_S08_A3_b33d3cf5585d27a77d4a5e83097f4e23	HT_00024953	NA	11/15/17	11/21/17	Nevada	53	Female	Mexican White	150	62	27		NR	NR	NR	NR	NR	NR	NR	NR	Age 45-55, BMI - 25-30	45-55	25-30	16	A3	3	A	1237	7
13-1239_S08_B1_7c96cd9e25551bc6b112605e1b652fa5	HT_00024861	NA	11/15/17	11/20/17	Arizona	59	Male	Mexican Some other race	225	63	40		NR	NR	NR	NR	NR	NR	NR	NR	Age 55-65, BMI - 40-100	55-65	40-100	16	B1	1	B	1237	7
13-1239_S08_B2_b1e1ad263b80cec68b4046ec5d6dda58	HT_00024699	NA	11/11/17	11/16/17	California	25	Male	Non-Hispanic Black	272	73	36		NR	NR	NR	NR	NR	NR	NR	NR	Age 25-35, BMI - 35-40	25-35	35-40	16	B2	2	B	1237	7
13-1239_S08_B3_2728ae7481060e801acb53476b924dd8	HT_00024906	NA	11/15/17	11/21/17	Arizona	42	Female	Other Hispanic/Spanish White	225	67	35		NR	NR	NR	NR	NR	NR	NR	NR	Age 35-45, BMI - 35-40	35-45	35-40	16	B3	3	B	1237	7
13-1239_S08_C1_835949984b32a5949a65b179909456e9	HT_00025095	NA	11/18/17	11/22/17	Arizona	62	Male	Non-Hispanic Black	228	69	34		NR	NR	NR	NR	NR	NR	NR	NR	Age 55-65, BMI - 30-35	55-65	30-35	16	C1	1	C	1237	7
13-1239_S08_C2_3bc348038496a6a72ac04d592571de8f	HT_00024209	NA	11/7/17	11/10/17	Arizona	78	Male	Mexican White	210	65	35		NR	NR	NR	NR	NR	NR	NR	NR	Age 75 - 120, BMI - 35 - 40	75-120	35-40	16	C2	2	C	1237	7
13-1239_S08_C3_41a71da2437cbc592b51f8b0ad080643	HT_00024739	NA	11/12/17	11/16/17	Nevada	43	Female	Non-Hispanic Filipino	160	61	30	NR	NR	NR	NR	NR	NR	NR	NR	NR	Age 35-45, BMI - 25-30	35-45	25-30	16	C3	3	C	1237	7
13-1239_S08_D1_9252506f9ebf4d7301ee5145f2562023	HT_00024463	NA	11/11/17	11/15/17	Nevada	70	Female	Non-Hispanic White	200	63	35		NR	NR	NR	NR	NR	NR	NR	NR	Age 65-75, BMI - 30-35	65-75	30-35	16	D1	1	D	1237	7
13-1239_S08_D2_79ee7e47d61aa71e60c90296512c5e07	HT_00024524	NA	11/11/17	11/15/17	South Dakota	39	Male	Non-Hispanic White	280	69	41		NR	NR	NR	NR	NR	NR	NR	NR	Age 35-45, BMI - 40-100	35-45	40-100	16	D2	2	D	1237	7
13-1239_S08_D3_79e9229218939a488442939edb89668d	HT_00024966	NA	11/15/17	11/21/17	Washington	54	Female	Non-Hispanic White	125	67	20		NR	NR	NR	NR	NR	NR	NR	NR	Age 45-55, BMI - 18-25	45-55	18-25	16	D3	3	D	1237	7
13-1239_S08_E1_b089af53331d463ed3276198e5fbb28e	HT_00024595	NA	11/13/17	11/16/17	Nevada	65	Male	Non-Hispanic White	250	70	36		NR	NR	NR	NR	NR	NR	NR	NR	Age 65-75, BMI - 35-40	65-75	35-40	16	E1	1	E	1237	7
13-1239_S08_E2_1d159faa2d129031b09a04541e9186f9	HT_00024297	NA	11/8/17	11/13/17	California	35	Male	Non-Hispanic Asian Indian	153	66	25		NR	NR	NR	NR	NR	NR	NR	NR	Age 25-35, BMI - 18-25	25-35	18-25	16	E2	2	E	1237	7
13-1239_S08_E3_cb132647a7dff975428d509c758f5732	HT_00024752	NA	11/13/17	11/17/17	Nevada	81	Male	Non-Hispanic White	192	74	25		NR	NR	NR	NR	NR	NR	NR	NR	Age 75 - 120, BMI - 25-30	75-120	25-30	16	E3	3	E	1237	7
13-1239_S08_F1_6bdf0ebe4f9e49733a189347f86ccb3c	HT_00024791	NA	11/13/17	11/17/17	Montana	70	Male	Non-Hispanic White	170	70	24		NR	NR	NR	NR	NR	NR	NR	NR	Age 65-75, BMI - 18-25	65-75	18-25	16	F1	1	F	1237	7
13-1239_S08_F2_c687bc138e5e1d671678bfb61f018185	HT_00024548	NA	11/13/17	11/16/17	Montana	26	Female	Non-Hispanic White	148	63	26		NR	NR	NR	NR	NR	NR	NR	NR	Age 25-35, BMI - 25-30	25-35	25-30	16	F2	2	F	1237	7
13-1239_S08_F3_af36a9f10a86d54e5dfe87387d352c55	HT_00025238	NA	11/24/17	11/28/17	Arizona	67	Male	Non-Hispanic White	294	71	41		NR	NR	NR	NR	NR	NR	NR	NR	Age >65, BMI >35	>65	>35	16	F3	3	F	1237	7
13-1239_S08_G1_c87dc2894cbba6b814c456e8f087ae58	HT_00024452	NA	11/11/17	11/15/17	Arizona	71	Male	Non-Hispanic White	291	63	52		NR	NR	NR	NR	NR	NR	NR	NR	Age 65-75, BMI - 40-100	65-75	40-100	16	G1	1	G	1237	7
13-1239_S08_G2_b5d80400708a0962692e89527d2bb27c	HT_00024273	NA	11/8/17	11/10/17	Nevada	48	Female	Non-Hispanic White	250	66	40		NR	NR	NR	NR	NR	NR	NR	NR	Age 45-55, BMI - 40-100	45-55	40-100	16	G2	2	G	1237	7
13-1239_S08_G3_cd46f0a6296e2769e398efc33f61bccb	HT_00024398	NA	11/9/17	11/14/17	Arizona	44	Female	Non-Hispanic Asian Indian	120	65	20		NR	NR	NR	NR	NR	NR	NR	NR	Age 35-45, BMI - 18-25	35-45	18-25	16	G3	3	G	1237	7
13-1239_S08_H1_4422e998fa29b39ebbc46fdeaa3e812b	HT_00025016	NA	11/16/17	11/21/17	South Dakota	59	Female	Non-Hispanic White	220	63	39		NR	NR	NR	NR	NR	NR	NR	NR	Age 55-65, BMI - 35-40	55-65	35-40	16	H1	1	H	1237	7
13-1239_S08_H2_4b58a77c38bc2881daa15e2b2f398c89	HT_00024811	NA	11/12/17	11/17/17	Arizona	53	Female	Non-Hispanic White	242	66	39		NR	NR	NR	NR	NR	NR	NR	NR	Age 45-55, BMI - 35-40	45-55	35-40	16	H2	2	H	1237	7
13-1239_S08_H3_e22392752eaf546df0eb2e480ff40b8e	HT_00024897	NA	11/15/17	11/21/17	South Dakota	64	Female	Non-Hispanic White	139	63	25		NR	NR	NR	NR	NR	NR	NR	NR	Age 55-65, BMI - 18-25	55-65	18-25	16	H3	3	H	1237	7
13-1239_S09_A1_ddaf58599971a6e629e1c0fbc662ca3c	HT_00024459	NA	11/11/17	11/15/17	Washington	60	Female	Non-Hispanic White	230	64	40		NR	NR	NR	NR	NR	NR	NR	NR	Age 55-65, BMI - 40-100	55-65	40-100	39	A1	1	A	1237	13
13-1239_S09_A2_86605893d77623715001dcc77b59edf8	HT_00025009	NA	11/16/17	11/21/17	California	55	Male	Non-Hispanic Filipino	180	71	25		NR	NR	NR	NR	NR	NR	NR	NR	Age 45-55, BMI - 25-30	45-55	25-30	39	A2	2	A	1237	13
13-1239_S09_A3_1377c1ccb67df796b649cffddc723fdd	HT_00024607	NA	11/13/17	11/16/17	Nevada	34	Female	Non-Hispanic Guamanian / Chamorro	190	63	34		NR	NR	NR	NR	NR	NR	NR	NR	Age 25-35, BMI - 30-35	25-35	30-35	39	A3	3	A	1237	13
13-1239_S09_B1_40b6876bbc42e4d3b15eab43e0f9d217	HT_00024468	NA	11/11/17	11/15/17	Washington	66	Female	Non-Hispanic White	200	65	33		NR	NR	NR	NR	NR	NR	NR	NR	Age 65-75, BMI - 30-35	65-75	30-35	39	B1	1	B	1237	13
13-1239_S09_B2_80c4652f161fcf6a447a87c3a342a75e	HT_00024184	NA	11/4/17	11/10/17	Arizona	77	Male	Non-Hispanic White	210	70	30		NR	NR	NR	NR	NR	NR	NR	NR	Age 75 - 120, BMI - 30 - 35	75-120	30-35	39	B2	2	B	1237	13
13-1239_S09_B3_9e748e1f69cddbc8d7264c990be75652	HT_00024332	NA	11/8/17	11/13/17	South Dakota	34	Female	Non-Hispanic White	135	65	22		NR	NR	NR	NR	NR	NR	NR	NR	Age 25-35, BMI - 18-25	25-35	18-25	39	B3	3	B	1237	13
13-1239_S09_C1_9f42a8910ac7359e34756cbec4432d53	HT_00024621	NA	11/13/17	11/16/17	Montana	37	Female	Non-Hispanic American Indian / Inuit	162	63	29		NR	NR	NR	NR	NR	NR	NR	NR	Age 35-45, BMI - 25-30	35-45	25-30	39	C1	1	C	1237	13
13-1239_S09_C2_9b2124fccd66b378c9f865da1582a131	ND	NormalDonor	NA	NA	NA	NA	NA	NA	NA	NA	NA	NA	NA	NA	NA	NA	NA	NA	NA	NA	NA	NA	NA	NA	NA	NA	NA	NA	NA
13-1239_S09_C3_38172db4dc4d4092015bee6ec727d4d8	HT_00024477	NA	11/11/17	11/15/17	Nevada	67	Male	Other Hispanic/Spanish White	167	65	28		NR	NR	NR	NR	NR	NR	NR	NR	Age 65-75, BMI - 25-30	65-75	25-30	39	C3	3	C	1237	13
13-1239_S09_D1_4ef2aa0829d6739532ea1c691f25b888	HT_00024751	NA	11/13/17	11/17/17	North Dakota	54	Female	Non-Hispanic White	215	67	34		NR	NR	NR	NR	NR	NR	NR	NR	Age 45-55, BMI - 30-35	45-55	30-35	39	D1	1	D	1237	13
13-1239_S09_D2_e82602d310ca826c3e9437bccaffeb5d	HT_00024604	NA	11/13/17	11/16/17	Nevada	35	Female	Non-Hispanic Other Asian	167	66	27	NR	NR	NR	NR	NR	NR	NR	NR	NR	Age 25-35, BMI - 25-30	25-35	25-30	39	D2	2	D	1237	13
13-1239_S09_D3_d0cdc296eac1705da9f590700281cccc	HT_00024528	NA	11/12/17	11/15/17	Nevada	37	Male	Non-Hispanic Samoan	312	74	40		NR	NR	NR	NR	NR	NR	NR	NR	Age 35-45, BMI - 40-100	35-45	40-100	39	D3	3	D	1237	13
13-1239_S09_E1_24300d623e4ff60145bb837bfa385bed	HT_00024606	NA	11/13/17	11/16/17	California	76	Female	Non-Hispanic White	175	64	30		NR	NR	NR	NR	NR	NR	NR	NR	Age 75 - 120, BMI - 25-30	75-120	25-30	39	E1	1	E	1237	13
13-1239_S09_E2_97422c16b5a7eacc2df264d24f00fa18	HT_00024654	NA	11/11/17	11/16/17	Nevada	43	Male	Non-Hispanic White	210	70	30		NR	NR	NR	NR	NR	NR	NR	NR	Age 35-45, BMI - 30-35	35-45	30-35	39	E2	2	E	1237	13
13-1239_S09_E3_e917d5b2cdb6a5b5e40b295bf5018674	HT_00024926	NA	11/15/17	11/21/17	Arizona	61	Female	Non-Hispanic White	118	62	22		NR	NR	NR	NR	NR	NR	NR	NR	Age 55-65, BMI - 18-25	55-65	18-25	39	E3	3	E	1237	13
13-1239_S09_F1_e1421527891aca46718e5f88433a3942	HT_00024945	NA	11/15/17	11/21/17	Arizona	35	Female	Non-Hispanic White	200	60	39		NR	NR	NR	NR	NR	NR	NR	NR	Age 35-45, BMI - 35-40	35-45	35-40	39	F1	1	F	1237	13
13-1239_S09_F2_5f0f1f2ba1cc8e35ba38ec515356957e	HT_00024363	NA	11/9/17	11/14/17	Nevada	74	Female	Non-Hispanic White	275	65	46		NR	NR	NR	NR	NR	NR	NR	NR	Age 65-75, BMI - 40-100	65-75	40-100	39	F2	2	F	1237	13
13-1239_S09_F3_57554ff256b07d99f0ffbafd6358ba89	HT_00024804	NA	11/12/17	11/17/17	Arizona	54	Female	Non-Hispanic White	213	64	37		NR	NR	NR	NR	NR	NR	NR	NR	Age 45-55, BMI - 35-40	45-55	35-40	39	F3	3	F	1237	13
13-1239_S09_G1_a351dc8bd0d13f2c0a57a29ee1b7a9dd	Buffer	SecondaryOnly	NA	NA	NA	NA	NA	NA	NA	NA	NA	NA	NA	NA	NA	NA	NA	NA	NA	NA	NA	NA	NA	NA	NA	NA	NA	NA	NA
13-1239_S09_G2_ee76237a3606e172f2e079985ac2d3ed	HT_00024979	NA	11/16/17	11/21/17	Washington	64	Male	Non-Hispanic White	168	68	26		NR	NR	NR	NR	NR	NR	NR	NR	Age 55-65, BMI - 25-30	55-65	25-30	39	G2	2	G	1237	13
13-1239_S09_G3_c9a361532c1df1a7c345ee4ffe8f2a4a	HT_00025011	NA	11/16/17	11/21/17	Arizona	55	Female	Non-Hispanic Black	215	69	32		NR	NR	NR	NR	NR	NR	NR	NR	Age 55-65, BMI - 30-35	55-65	30-35	39	G3	3	G	1237	13
13-1239_S09_H1_9360d369d515fdcfb0661a0ab8a79e47	HT_00025159	NA	11/18/17	11/22/17	South Dakota	31	Male	Non-Hispanic White	280	72	38		NR	NR	NR	NR	NR	NR	NR	NR	Age 25-35, BMI - 35-40	25-35	35-40	39	H1	1	H	1237	13
13-1239_S09_H2_74fa242087a14e0415d189f96615ab57	HT_00024858	NA	11/15/17	11/20/17	California	76	Male	Non-Hispanic White	270	74	35		NR	NR	NR	NR	NR	NR	NR	NR	Age 75 - 120, BMI - 35 - 40	75-120	35-40	39	H2	2	H	1237	13
13-1239_S09_H3_9f9d41862db48a41df61b41dc9dc15b0	HT_00024485	NA	11/11/17	11/15/17	Nevada	25	Female	Non-Hispanic White	286	69	42	NR	NR	NR	NR	NR	NR	NR	NR	NR	Age 25-35, BMI - 40-100	25-35	40-100	39	H3	3	H	1237	13
13-1239_S10_A1_82043cf77a534350e84a1a518058d452	HT_00024746	NA	11/13/17	11/17/17	Montana	48	Male	Non-Hispanic White	325	78	38		NR	NR	NR	NR	NR	NR	NR	NR	Age 45-55, BMI - 35-40	45-55	35-40	25	A1	1	A	1239	10
13-1239_S10_A2_a75d72aef705e265f8c994d79708dfb0	HT_00024971	NA	11/15/17	11/21/17	Washington	52	Male	Non-Hispanic White	180	68	27		NR	NR	NR	NR	NR	NR	NR	NR	Age 45-55, BMI - 25-30	45-55	25-30	25	A2	2	A	1239	10
13-1239_S10_A3_0e3cdaee171740b75319762ee5591ee8	HT_00025183	NA	11/18/17	11/22/17	Nevada	58	Male	Other Hispanic/Spanish White	177	71	25		NR	NR	NR	NR	NR	NR	NR	NR	Age 55-65, BMI - 18-25	55-65	18-25	25	A3	3	A	1239	10
13-1239_S10_B1_7b5caa44a59221db11e8064fbc35c7be	HT_00024292	NA	11/8/17	11/13/17	North Dakota	77	Female	Non-Hispanic White	123	64	21		NR	NR	NR	NR	NR	NR	NR	NR	Age 75 - 120, BMI - 18-25	75-120	18-25	25	B1	1	B	1239	10
13-1239_S10_B2_e91d9eb47fd999ada309da925d6c35c4	HT_00024192	NA	11/7/17	11/10/17	California	81	Male	Non-Hispanic White	200	69	30		NR	NR	NR	NR	NR	NR	NR	NR	Age 75 - 120, BMI - 30 - 35	75-120	30-35	25	B2	2	B	1239	10
13-1239_S10_B3_a4283c9081450fb15aa9ba996e0c4d99	Buffer	SecondaryOnly	NA	NA	NA	NA	NA	NA	NA	NA	NA	NA	NA	NA	NA	NA	NA	NA	NA	NA	NA	NA	NA	NA	NA	NA	NA	NA	NA
13-1239_S10_C1_fbafd9c2a25cdc20522885927cde822a	HT_00024244	NA	11/7/17	11/10/17	California	61	Female	Non-Hispanic White	235	64	40		NR	NR	NR	NR	NR	NR	NR	NR	Age 65-75, BMI - 40-100	65-75	40-100	25	C1	1	C	1239	10
13-1239_S10_C2_eab2ee74fa4806422e056d771b5bb4c6	HT_00024675	NA	11/12/17	11/16/17	Arizona	33	Female	Non-Hispanic Some other race	164	65	27		NR	NR	NR	NR	NR	NR	NR	NR	Age 25-35, BMI - 25-30	25-35	25-30	25	C2	2	C	1239	10
13-1239_S10_C3_b1250ebf612fbb2cab488f340fb55080	HT_00025225	NA	11/24/17	11/28/17	California	34	Female	Non-Hispanic White	240	66	39		NR	NR	NR	NR	NR	NR	NR	NR	Age 25-35, BMI - 35-40	25-35	35-40	25	C3	3	C	1239	10
13-1239_S10_D1_a5d9dec7111eda65e279b5bc65aa12e8	ND	NormalDonor	NA	NA	NA	NA	NA	NA	NA	NA	NA	NA	NA	NA	NA	NA	NA	NA	NA	NA	NA	NA	NA	NA	NA	NA	NA	NA	NA
13-1239_S10_D2_a12bda620c20e297997da1b4540187d1	HT_00024425	NA	11/10/17	11/14/17	California	55	Male	Non-Hispanic American Indian / Inuit	320	73	42	NR	NR	NR	NR	NR	NR	NR	NR	NR	Age 55-65, BMI - 40-100	55-65	40-100	25	D2	2	D	1239	10
13-1239_S10_D3_e087020274267c60e48af2e11ff6a171	HT_00024274	NA	11/8/17	11/13/17	North Dakota	54	Male	Non-Hispanic White	334	72	45		NR	NR	NR	NR	NR	NR	NR	NR	Age 45-55, BMI - 40-100	45-55	40-100	25	D3	3	D	1239	10
13-1239_S10_E1_e4ce867431fcd2ee81a493727a517dc4	HT_00024272	NA	11/8/17	11/13/17	Washington	77	Male	Non-Hispanic White	157	65	26		NR	NR	NR	NR	NR	NR	NR	NR	Age 75 - 120, BMI - 25-30	75-120	25-30	25	E1	1	E	1239	10
13-1239_S10_E2_4c82906102c6ad9b3868033b614fb42f	HT_00024316	NA	11/8/17	11/13/17	Nevada	33	Female	Non-Hispanic Filipino	120	64	21	NR	NR	NR	NR	NR	NR	NR	NR	NR	Age 25-35, BMI - 18-25	25-35	18-25	25	E2	2	E	1239	10
13-1239_S10_E3_5f38e4c7a78c2b9bf05337f0328f3e83	HT_00024991	NA	11/16/17	11/21/17	Washington	60	Female	Non-Hispanic White	250	66	40	NR	NR	NR	NR	NR	NR	NR	NR	NR	Age 55-65, BMI - 35-40	55-65	35-40	25	E3	3	E	1239	10
13-1239_S10_F1_b037c1d99f6ce254f0dc71b274c2fad0	HT_00024661	NA	11/12/17	11/16/17	Nevada	44	Female	Non-Hispanic Filipino	146	63	26	NR	NR	NR	NR	NR	NR	NR	NR	NR	Age 35-45, BMI - 25-30	35-45	25-30	25	F1	1	F	1239	10
13-1239_S10_F2_7a7019dba1c1e0546613549280b5e154	HT_00024492	NA	11/11/17	11/15/17	California	71	Male	Non-Hispanic White	238	70	34		NR	NR	NR	NR	NR	NR	NR	NR	Age 65-75, BMI - 30-35	65-75	30-35	25	F2	2	F	1239	10
13-1239_S10_F3_493af1fed2615c01bef17bc17b4c42a1	HT_00025253	NA	11/25/17	11/28/17	South Dakota	65	Female	Non-Hispanic White	215	62	39		NR	NR	NR	NR	NR	NR	NR	NR	Age >65, BMI >35	>65	>35	25	F3	3	F	1239	10
13-1239_S10_G1_e3914421a6cc5bbc0fc4f93bbc4a71b9	HT_00024353	NA	11/8/17	11/13/17	Arizona	38	Female	Non-Hispanic White	220	62	40	NR	NR	NR	NR	NR	NR	NR	NR	NR	Age 35-45, BMI - 40-100	35-45	40-100	25	G1	1	G	1239	10
13-1239_S10_G2_efafc0d03ac0fbf7eade3cc9a5647e05	HT_00024969	NA	11/15/17	11/21/17	Nevada	45	Female	Non-Hispanic White	145	65	24		NR	NR	NR	NR	NR	NR	NR	NR	Age 45-55, BMI - 18-25	45-55	18-25	25	G2	2	G	1239	10
13-1239_S10_G3_daf8c5c770264f6f1b29f3217eca19d7	HT_00024799	NA	11/13/17	11/17/17	Washington	67	Female	Non-Hispanic White	127	62	23		NR	NR	NR	NR	NR	NR	NR	NR	Age 65-75, BMI - 18-25	65-75	18-25	25	G3	3	G	1239	10
13-1239_S10_H1_f0dc07ffb7f4cb8f5743213cf2bea0a3	HT_00024552	NA	11/13/17	11/16/17	Arizona	71	Male	Non-Hispanic White	252	69	37		NR	NR	NR	NR	NR	NR	NR	NR	Age 65-75, BMI - 35-40	65-75	35-40	25	H1	1	H	1239	10
13-1239_S10_H2_175ec141aa64427ea81694c4b5bd23c7	HT_00024406	NA	11/10/17	11/14/17	North Dakota	37	Female	Non-Hispanic American Indian / Inuit	170	69	25		NR	NR	NR	NR	NR	NR	NR	NR	Age 35-45, BMI - 18-25	35-45	18-25	25	H2	2	H	1239	10
13-1239_S10_H3_e802f9b0363323c922834ae38782c392	HT_00025049	NA	11/17/17	11/21/17	California	58	Female	Non-Hispanic Black	190	64	33		NR	NR	NR	NR	NR	NR	NR	NR	Age 55-65, BMI - 30-35	55-65	30-35	25	H3	3	H	1239	10
13-1239_S11_A1_3f22a83a3380babc0704d19e88c90ada	HT_00024396	NA	11/9/17	11/14/17	Nevada	69	Female	Non-Hispanic White	233	62	43		NR	NR	NR	NR	NR	NR	NR	NR	Age 65-75, BMI - 40-100	65-75	40-100	12	A1	1	A	1239	11
13-1239_S11_A2_ac3abaf01c6181ff3a733dda362caca7	HT_00024839	NA	11/12/17	11/17/17	North Dakota	51	Male	Non-Hispanic White	280	81	30		NR	NR	NR	NR	NR	NR	NR	NR	Age 45-55, BMI - 30-35	45-55	30-35	12	A2	2	A	1239	11
13-1239_S11_A3_e42de548b7fc55dd07e9e63e4bd7474a	HT_00025195	NA	11/18/17	11/22/17	Nevada	71	Female	Non-Hispanic White	163	64	28		NR	NR	NR	NR	NR	NR	NR	NR	Age 65-75, BMI - 25-30	65-75	25-30	12	A3	3	A	1239	11
13-1239_S11_B1_f0c54a09819eb40b80ba619c05918c48	HT_00024870	NA	11/15/17	11/20/17	Arizona	35	Female	Non-Hispanic Some other race	295	61	56		NR	NR	NR	NR	NR	NR	NR	NR	Age 35-45, BMI - 40-100	35-45	40-100	12	B1	1	B	1239	11
13-1239_S11_B2_1b074fb36501b7a9f288332c0bfdf01d	HT_00025031	NA	11/17/17	11/21/17	Montana	73	Female	Non-Hispanic White	180	65	30		NR	NR	NR	NR	NR	NR	NR	NR	Age 65-75, BMI - 30-35	65-75	30-35	12	B2	2	B	1239	11
13-1239_S11_B3_0e6fbf10e7d74ce29096b9c78b2637f4	HT_00024325	NA	11/8/17	11/13/17	Arizona	75	Female	Non-Hispanic White	166	64	28		NR	NR	NR	NR	NR	NR	NR	NR	Age 75 - 120, BMI - 25-30	75-120	25-30	12	B3	3	B	1239	11
13-1239_S11_C1_f02cf22dc4d74db4f8111ab4971337c5	HT_00025221	NA	11/24/17	11/28/17	California	35	Male	Non-Hispanic White	253	71	35		NR	NR	NR	NR	NR	NR	NR	NR	Age 35-45, BMI - 35-40	35-45	35-40	12	C1	1	C	1239	11
13-1239_S11_C2_859c439ac47003b50ebf7bd5baf6445f	HT_00025209	NA	11/18/17	11/24/17	Arizona	76	Female	Non-Hispanic White	128	63	23	NR	NR	NR	NR	NR	NR	NR	NR	NR	Age 75 - 120, BMI - 18-25	75-120	18-25	12	C2	2	C	1239	11
13-1239_S11_C3_538fc21f816e43c69c1c483a5e2ee5ed	Buffer	SecondaryOnly	NA	NA	NA	NA	NA	NA	NA	NA	NA	NA	NA	NA	NA	NA	NA	NA	NA	NA	NA	NA	NA	NA	NA	NA	NA	NA	NA
13-1239_S11_D1_3a6936d5a3efa319e3d4540cebd537b0	HT_00025067	NA	11/17/17	11/21/17	South Dakota	62	Male	Non-Hispanic White	185	68	28		NR	NR	NR	NR	NR	NR	NR	NR	Age 55-65, BMI - 25-30	55-65	25-30	12	D1	1	D	1239	11
13-1239_S11_D2_95ab5e36f069b0eefda4fe57834f551a	HT_00024737	NA	11/12/17	11/16/17	Nevada	38	Female	Non-Hispanic Filipino	168	62	31	NR	NR	NR	NR	NR	NR	NR	NR	NR	Age 35-45, BMI - 30-35	35-45	30-35	12	D2	2	D	1239	11
13-1239_S11_D3_e1131f53b280edbc132a1044790e23c5	HT_00024231	NA	11/4/17	11/10/17	Arizona	46	Male	Non-Hispanic White	291	72	40		NR	NR	NR	NR	NR	NR	NR	NR	Age 45-55, BMI - 40-100	45-55	40-100	12	D3	3	D	1239	11
13-1239_S11_E1_d9ee9adfd0797d4b19568378d1394c7f	HT_00024772	NA	11/13/17	11/17/17	California	66	Male	Non-Hispanic White	145	70	21		NR	NR	NR	NR	NR	NR	NR	NR	Age 65-75, BMI - 18-25	65-75	18-25	12	E1	1	E	1239	11
13-1239_S11_E2_003ad949f6c54cecc8a046d7b58dfe78	HT_00024484	NA	11/11/17	11/15/17	California	34	Female	Non-Hispanic White	235	63	42		NR	NR	NR	NR	NR	NR	NR	NR	Age 25-35, BMI - 40-100	25-35	40-100	12	E2	2	E	1239	11
13-1239_S11_E3_5f568f26327bd021a1838dbb112b6e86	HT_00024191	NA	11/7/17	11/10/17	North Dakota	77	Male	Non-Hispanic White	255	70	37		NR	NR	NR	NR	NR	NR	NR	NR	Age 75 - 120, BMI - 35 - 40	75-120	35-40	12	E3	3	E	1239	11
13-1239_S11_F1_f05a98e3a819e47963730e8d76ae4015	HT_00024999	NA	11/16/17	11/21/17	South Dakota	63	Male	Non-Hispanic White	205	68	31		NR	NR	NR	NR	NR	NR	NR	NR	Age 55-65, BMI - 30-35	55-65	30-35	12	F1	1	F	1239	11
13-1239_S11_F2_95aeaffc1a7a3d792a454083e280c761	HT_00024416	NA	11/10/17	11/14/17	Nevada	42	Male	Non-Hispanic Chinese	129	63	23	NR	NR	NR	NR	NR	NR	NR	NR	NR	Age 35-45, BMI - 18-25	35-45	18-25	12	F2	2	F	1239	11
13-1239_S11_F3_c7cdb7de2795803b99148583f0f4d204	HT_00025032	NA	11/17/17	11/21/17	Nevada	35	Male	Non-Hispanic White	300	74	38		NR	NR	NR	NR	NR	NR	NR	NR	Age 25-35, BMI - 35-40	25-35	35-40	12	F3	3	F	1239	11
13-1239_S11_G1_a0ebb307f782abaf83668a1999243576	HT_00024593	NA	11/13/17	11/16/17	Nevada	25	Female	Mexican Some other race	178	61	34		NR	NR	NR	NR	NR	NR	NR	NR	Age 25-35, BMI - 30-35	25-35	30-35	12	G1	1	G	1239	11
13-1239_S11_G2_f37dad7641595720330d2154873e605e	HT_00024914	NA	11/15/17	11/21/17	North Dakota	54	Female	Non-Hispanic White	127	63	22		NR	NR	NR	NR	NR	NR	NR	NR	Age 45-55, BMI - 18-25	45-55	18-25	12	G2	2	G	1239	11
13-1239_S11_G3_5522860fa2e8e9a0d424eb0615182ac9	HT_00024591	NA	11/13/17	11/16/17	Nevada	75	Male	Non-Hispanic White	330	68	50		NR	NR	NR	NR	NR	NR	NR	NR	Age 75 - 120, BMI - 40 - 100	75-120	40-100	12	G3	3	G	1239	11
13-1239_S11_H1_85fe3bc48d46b4bcc0d82c2038758f99	HT_00024868	NA	11/15/17	11/20/17	Nevada	47	Female	Non-Hispanic White	215	66	35	NR	NR	NR	NR	NR	NR	NR	NR	NR	Age 45-55, BMI - 35-40	45-55	35-40	12	H1	1	H	1239	11
13-1239_S11_H2_7ac9f34172ea4944bab01423ede9de2a	HT_00025089	NA	11/18/17	11/22/17	Arizona	55	Male	Non-Hispanic White	194	59	39		NR	NR	NR	NR	NR	NR	NR	NR	Age 55-65, BMI - 35-40	55-65	35-40	12	H2	2	H	1239	11
13-1239_S11_H3_a501934f1a326c11f28222294551bcab	HT_00024532	NA	11/11/17	11/15/17	North Dakota	65	Male	Non-Hispanic White	280	74	36		NR	NR	NR	NR	NR	NR	NR	NR	Age 65-75, BMI - 35-40	65-75	35-40	12	H3	3	H	1239	11
13-1239_S12_A1_a7cd0ae45ff90c8de4878896f982ba07	HT_00025215	NA	11/19/17	11/24/17	Arizona	76	Female	Non-Hispanic White	112	64	19		NR	NR	NR	NR	NR	NR	NR	NR	Age 75 - 120, BMI - 18-25	75-120	18-25	27	A1	1	A	1238	3
13-1239_S12_A2_236a700059af6127531ee9dc856301f3	HT_00024780	NA	11/13/17	11/17/17	Arizona	70	Female	Non-Hispanic White	125	63	22	NR	NR	NR	NR	NR	NR	NR	NR	NR	Age 65-75, BMI - 18-25	65-75	18-25	27	A2	2	A	1238	3
13-1239_S12_A3_88869a3eed7ce50d4540c94b341b480e	HT_00025125	NA	11/18/17	11/22/17	Arizona	68	Female	Non-Hispanic White	160	64	28		NR	NR	NR	NR	NR	NR	NR	NR	Age 65-75, BMI - 25-30	65-75	25-30	27	A3	3	A	1238	3
13-1239_S12_B1_394a721431628a403dd2d1f5df7d56a0	HT_00024961	NA	11/15/17	11/21/17	Washington	53	Male	Non-Hispanic White	185	74	24		NR	NR	NR	NR	NR	NR	NR	NR	Age 45-55, BMI - 18-25	45-55	18-25	27	B1	1	B	1238	3
13-1239_S12_B2_5efa4ba4d568c6eff3af815aa604d69d	HT_00024263	NA	11/7/17	11/10/17	Arizona	75	Female	Non-Hispanic White	150	61	28		NR	NR	NR	NR	NR	NR	NR	NR	Age 75 - 120, BMI - 25-30	75-120	25-30	27	B2	2	B	1238	3
13-1239_S12_B3_30405473ec9313dd2f74d91a79b2df2c	HT_00025052	NA	11/17/17	11/21/17	California	66	Male	Non-Hispanic White	235	69	35		NR	NR	NR	NR	NR	NR	NR	NR	Age 65-75, BMI - 35-40	65-75	35-40	27	B3	3	B	1238	3
13-1239_S12_C1_a9688bd4d6bc7f386afb443c7653f63c	HT_00024680	NA	11/12/17	11/16/17	Nevada	36	Male	Non-Hispanic White	195	74	25		NR	NR	NR	NR	NR	NR	NR	NR	Age 35-45, BMI - 25-30	35-45	25-30	27	C1	1	C	1238	3
13-1239_S12_C2_8177ae582e2332a3f4bd6c0a87ce47b2	HT_00024371	NA	11/9/17	11/14/17	Montana	66	Male	Non-Hispanic White	290	71	40		NR	NR	NR	NR	NR	NR	NR	NR	Age 65-75, BMI - 40-100	65-75	40-100	27	C2	2	C	1238	3
13-1239_S12_C3_1285fff6e8ac6588ed87772d5f8627bc	HT_00024706	NA	11/12/17	11/16/17	Nevada	29	Male	Non-Hispanic Korean	189	65	31	NR	NR	NR	NR	NR	NR	NR	NR	NR	Age 25-35, BMI - 30-35	25-35	30-35	27	C3	3	C	1238	3
13-1239_S12_D1_b3742e573083ab4fa3f5bbe5481f9b7d	HT_00025237	NA	11/24/17	11/28/17	Nevada	67	Male	Non-Hispanic White	300	72	41		NR	NR	NR	NR	NR	NR	NR	NR	Age >65, BMI >35	>65	>35	27	D1	1	D	1238	3
13-1239_S12_D2_42ff6ad24ee848577f4a4060152b8267	HT_00024941	NA	11/15/17	11/21/17	Montana	51	Male	Non-Hispanic White	195	71	27		NR	NR	NR	NR	NR	NR	NR	NR	Age 45-55, BMI - 25-30	45-55	25-30	27	D2	2	D	1238	3
13-1239_S12_D3_a61ac302171dbfa0cb6349a06adf6e6f	ND	NormalDonor	NA	NA	NA	NA	NA	NA	NA	NA	NA	NA	NA	NA	NA	NA	NA	NA	NA	NA	NA	NA	NA	NA	NA	NA	NA	NA	NA
13-1239_S12_E1_ec2b2f1815594ec2110c9aac0fc3370b	HT_00024382	NA	11/9/17	11/14/17	Nevada	35	Female	Mexican White	120	65	20	NR	NR	NR	NR	NR	NR	NR	NR	NR	Age 35-45, BMI - 18-25	35-45	18-25	27	E1	1	E	1238	3
13-1239_S12_E2_abe94a3ee703b6672786047ffae53802	HT_00024640	NA	11/13/17	11/16/17	Montana	27	Female	Non-Hispanic White	175	67	27		NR	NR	NR	NR	NR	NR	NR	NR	Age 25-35, BMI - 25-30	25-35	25-30	27	E2	2	E	1238	3
13-1239_S12_E3_beb4d8b3a7be31367410b435913cd47e	HT_00024832	NA	11/11/17	11/17/17	North Dakota	51	Female	Non-Hispanic White	200	64	34		NR	NR	NR	NR	NR	NR	NR	NR	Age 45-55, BMI - 30-35	45-55	30-35	27	E3	3	E	1238	3
13-1239_S12_F1_a70e7bd433f08026fe5ed8bb25eff59d	HT_00024194	NA	11/7/17	11/10/17	California	75	Female	Non-Hispanic White	220	67	34		NR	NR	NR	NR	NR	NR	NR	NR	Age 75 - 120, BMI - 30 - 35	75-120	30-35	27	F1	1	F	1238	3
13-1239_S12_F2_42f91fe478dbbb322bb7e9f070012feb	HT_00024683	NA	11/11/17	11/16/17	California	38	Female	Non-Hispanic Chinese	176	63	31		NR	NR	NR	NR	NR	NR	NR	NR	Age 35-45, BMI - 30-35	35-45	30-35	27	F2	2	F	1238	3
13-1239_S12_F3_e6ba9500b8500db33e03359e550fa4d6	HT_00025007	NA	11/16/17	11/21/17	California	56	Male	Non-Hispanic White	274	73	36		NR	NR	NR	NR	NR	NR	NR	NR	Age 55-65, BMI - 35-40	55-65	35-40	27	F3	3	F	1238	3
13-1239_S12_G1_fb8be47541701144cb79193646282ade	HT_00025168	NA	11/18/17	11/22/17	Arizona	58	Female	Mexican Some other race	165	64	28		NR	NR	NR	NR	NR	NR	NR	NR	Age 55-65, BMI - 25-30	55-65	25-30	27	G1	1	G	1238	3
13-1239_S12_G2_6bb617d1caa1ce6ceca232876d6dad10	HT_00025126	NA	11/18/17	11/22/17	Arizona	61	Male	Non-Hispanic White	155	71	22		NR	NR	NR	NR	NR	NR	NR	NR	Age 55-65, BMI - 18-25	55-65	18-25	27	G2	2	G	1238	3
13-1239_S12_G3_a6b1f9d79ef4506301fcfd72cb969361	HT_00024370	NA	11/9/17	11/14/17	California	60	Female	Non-Hispanic White	264	68	40		NR	NR	NR	NR	NR	NR	NR	NR	Age 55-65, BMI - 40-100	55-65	40-100	27	G3	3	G	1238	3
13-1239_S12_H1_0443dfdba9deaf650f61be31d6f73f4f	HT_00024309	NA	11/8/17	11/13/17	Arizona	27	Female	Non-Hispanic Other Asian	138	63	24		NR	NR	NR	NR	NR	NR	NR	NR	Age 25-35, BMI - 18-25	25-35	18-25	27	H1	1	H	1238	3
13-1239_S12_H2_8df32de53d1402178f8e2052e9dd6ec7	Buffer	SecondaryOnly	NA	NA	NA	NA	NA	NA	NA	NA	NA	NA	NA	NA	NA	NA	NA	NA	NA	NA	NA	NA	NA	NA	NA	NA	NA	NA	NA
13-1239_S12_H3_e9533dfe093e2cf7ec757385e3c41e08	HT_00024498	NA	11/12/17	11/15/17	Nevada	45	Male	Non-Hispanic Black	316	70	45		NR	NR	NR	NR	NR	NR	NR	NR	Age 45-55, BMI - 40-100	45-55	40-100	27	H3	3	H	1238	3
13-1239_S13_A1_29e9f7da134d7221ddb2534a3c59438a	HT_00024576	NA	11/13/17	11/16/17	California	30	Male	Non-Hispanic White	235	74	30		NR	NR	NR	NR	NR	NR	NR	NR	Age 25-35, BMI - 30-35	25-35	30-35	42	A1	1	A	1238	8
13-1239_S13_A2_7542c88dd6eb0c8c4fded755afc19f31	HT_00025105	NA	11/18/17	11/22/17	Arizona	64	Male	Non-Hispanic Asian Indian	172	67	27		NR	NR	NR	NR	NR	NR	NR	NR	Age 55-65, BMI - 25-30	55-65	25-30	42	A2	2	A	1238	8
13-1239_S13_A3_95153ac2911a254438d8048b0af256d9	HT_00024749	NA	11/13/17	11/17/17	Arizona	65	Female	Non-Hispanic White	156	67	24		NR	NR	NR	NR	NR	NR	NR	NR	Age 65-75, BMI - 18-25	65-75	18-25	42	A3	3	A	1238	8
13-1239_S13_B1_dd6f56976d59cddfd5a9329770f82f93	HT_00024311	NA	11/8/17	11/13/17	Arizona	31	Female	Non-Hispanic Samoan	135	64	23		NR	NR	NR	NR	NR	NR	NR	NR	Age 25-35, BMI - 18-25	25-35	18-25	42	B1	1	B	1238	8
13-1239_S13_B2_fec55830fbf177158f51e7e8b425c86a	HT_00024212	NA	11/5/17	11/10/17	Washington	80	Male	Non-Hispanic White	255	71	36		NR	NR	NR	NR	NR	NR	NR	NR	Age 75 - 120, BMI - 35 - 40	75-120	35-40	42	B2	2	B	1238	8
13-1239_S13_B3_41f3395b280e9d3934bf09a7aea94f23	Buffer	SecondaryOnly	NA	NA	NA	NA	NA	NA	NA	NA	NA	NA	NA	NA	NA	NA	NA	NA	NA	NA	NA	NA	NA	NA	NA	NA	NA	NA	NA
13-1239_S13_C1_ebc39c335b85b9f265d6d3ffe1096d13	HT_00024974	NA	11/15/17	11/21/17	Nevada	51	Male	Non-Hispanic White	220	72	30	NR	NR	NR	NR	NR	NR	NR	NR	NR	Age 45-55, BMI - 25-30	45-55	25-30	42	C1	1	C	1238	8
13-1239_S13_C2_26734e3dc1b55517e26cd181893969ad	HT_00025041	NA	11/17/17	11/21/17	Nevada	45	Male	Non-Hispanic White	270	73	36		NR	NR	NR	NR	NR	NR	NR	NR	Age 35-45, BMI - 35-40	35-45	35-40	42	C2	2	C	1238	8
13-1239_S13_C3_0183d06326203a0362b6ff69eb8f7828	HT_00024786	NA	11/12/17	11/17/17	Nevada	55	Male	Non-Hispanic White	242	70	35		NR	NR	NR	NR	NR	NR	NR	NR	Age 45-55, BMI - 35-40	45-55	35-40	42	C3	3	C	1238	8
13-1239_S13_D1_4a4d0b624f0d0517a398a2082e5d9d28	HT_00024323	NA	11/8/17	11/13/17	Arizona	80	Female	Non-Hispanic White	186	65	31		NR	NR	NR	NR	NR	NR	NR	NR	Age 75 - 120, BMI - 30 - 35	75-120	30-35	42	D1	1	D	1238	8
13-1239_S13_D2_3e3233b36114c273ebf55d596308837e	HT_00024557	NA	11/13/17	11/16/17	Nevada	34	Male	Non-Hispanic Some other race	178	70	26		NR	NR	NR	NR	NR	NR	NR	NR	Age 25-35, BMI - 25-30	25-35	25-30	42	D2	2	D	1238	8
13-1239_S13_D3_8d9c5c63e285d97afb608d5005cd254a	HT_00024657	NA	11/12/17	11/16/17	Washington	41	Female	Non-Hispanic White	138	62	25		NR	NR	NR	NR	NR	NR	NR	NR	Age 35-45, BMI - 25-30	35-45	25-30	42	D3	3	D	1238	8
13-1239_S13_E1_f79b22e70557dccb5cdbcb9952d60a5d	HT_00024260	NA	11/6/17	11/10/17	Arizona	35	Female	Non-Hispanic White	210	61	40	NR	NR	NR	NR	NR	NR	NR	NR	NR	Age 35-45, BMI - 40-100	35-45	40-100	42	E1	1	E	1238	8
13-1239_S13_E2_2654dc42f1ce10fef1c5457c3d98b07d	HT_00024266	NA	11/8/17	11/13/17	Washington	83	Male	Non-Hispanic White	200	70	29		NR	NR	NR	NR	NR	NR	NR	NR	Age 75 - 120, BMI - 25-30	75-120	25-30	42	E2	2	E	1238	8
13-1239_S13_E3_cad11decd4035a144a45ba4863b5160d	HT_00024909	NA	11/15/17	11/21/17	Washington	57	Female	Non-Hispanic White	138	67	22		NR	NR	NR	NR	NR	NR	NR	NR	Age 55-65, BMI - 18-25	55-65	18-25	42	E3	3	E	1238	8
13-1239_S13_F1_d6c94d878ff3714ff8f4540687773d78	HT_00025060	NA	11/17/17	11/21/17	Montana	71	Male	Non-Hispanic White	235	74	30		NR	NR	NR	NR	NR	NR	NR	NR	Age 65-75, BMI - 30-35	65-75	30-35	42	F1	1	F	1238	8
13-1239_S13_F2_d95e91955363f3b2a1a5a73560c4e57d	HT_00024864	NA	11/15/17	11/20/17	California	47	Female	Non-Hispanic White	174	60	34		NR	NR	NR	NR	NR	NR	NR	NR	Age 45-55, BMI - 30-35	45-55	30-35	42	F2	2	F	1238	8
13-1239_S13_F3_62a65b79c24ed79eb804faebadb4ff5c	HT_00024726	NA	11/12/17	11/16/17	Arizona	44	Female	Non-Hispanic American Indian / Inuit	170	60	33	NR	NR	NR	NR	NR	NR	NR	NR	NR	Age 35-45, BMI - 30-35	35-45	30-35	42	F3	3	F	1238	8
13-1239_S13_G1_c75f1396238de320b9b67377a2b3d25c	HT_00024977	NA	11/16/17	11/21/17	Arizona	61	Female	Mexican White	180	61	34		NR	NR	NR	NR	NR	NR	NR	NR	Age 55-65, BMI - 30-35	55-65	30-35	42	G1	1	G	1238	8
13-1239_S13_G2_33d06ac9ab57ddae25bef51bb82b2c48	HT_00024981	NA	11/16/17	11/21/17	Arizona	28	Male	Mexican White	270	72	37		NR	NR	NR	NR	NR	NR	NR	NR	Age 25-35, BMI - 35-40	25-35	35-40	42	G2	2	G	1238	8
13-1239_S13_G3_17ad5668f880a6d5d986c329807ec266	HT_00024385	NA	11/8/17	11/14/17	Montana	25	Female	Non-Hispanic White	250	65	42		NR	NR	NR	NR	NR	NR	NR	NR	Age 25-35, BMI - 40-100	25-35	40-100	42	G3	3	G	1238	8
13-1239_S13_H1_03b45753f807324c62db502e9b6e1a04	HT_00025079	NA	11/18/17	11/22/17	Nevada	70	Male	Non-Hispanic White	165	67	26		NR	NR	NR	NR	NR	NR	NR	NR	Age 65-75, BMI - 25-30	65-75	25-30	42	H1	1	H	1238	8
13-1239_S13_H2_c3022747e876e54f3a6405e599cc05bd	HT_00024556	NA	11/13/17	11/16/17	Arizona	64	Male	Non-Hispanic White	300	73	40		NR	NR	NR	NR	NR	NR	NR	NR	Age 55-65, BMI - 40-100	55-65	40-100	42	H2	2	H	1238	8
13-1239_S13_H3_0af29382f7a397ca289d335231d45bb0	ND	NormalDonor	NA	NA	NA	NA	NA	NA	NA	NA	NA	NA	NA	NA	NA	NA	NA	NA	NA	NA	NA	NA	NA	NA	NA	NA	NA	NA	NA
13-1240_S02_A1_24ada635d9bcb61631514a3c0c5d5540	Buffer	SecondaryOnly	NA	NA	NA	NA	NA	NA	NA	NA	NA	NA	NA	NA	NA	NA	NA	NA	NA	NA	NA	NA	NA	NA	NA	NA	NA	NA	NA
13-1240_S02_A2_4a93453600d1a9f868d25110bd5d2de1	HT_00024264	NA	11/8/17	11/13/17	California	54	Female	Non-Hispanic White	295	65	49		NR	NR	NR	NR	NR	NR	NR	NR	Age 45-55, BMI - 40-100	45-55	40-100	26	A2	2	A	1237	10
13-1240_S02_A3_2dcb26edff845791606812a2ac02a68e	HT_00024806	NA	11/12/17	11/17/17	Arizona	44	Male	Non-Hispanic White	295	73	39		NR	NR	NR	NR	NR	NR	NR	NR	Age 45-55, BMI - 35-40	45-55	35-40	26	A3	3	A	1237	10
13-1240_S02_B1_d393adb9c419467310708764e0fd91b3	HT_00024872	NA	11/15/17	11/20/17	Nevada	39	Male	Non-Hispanic Some other race	315	70	45		NR	NR	NR	NR	NR	NR	NR	NR	Age 35-45, BMI - 40-100	35-45	40-100	26	B1	1	B	1237	10
13-1240_S02_B2_1dff50347051ef84fb0a626601b0b587	HT_00025135	NA	11/18/17	11/22/17	California	65	Female	Non-Hispanic White	146	67	23		NR	NR	NR	NR	NR	NR	NR	NR	Age 55-65, BMI - 18-25	55-65	18-25	26	B2	2	B	1237	10
13-1240_S02_B3_d7e654676c6cedd0ba53ad98a991bb04	HT_00024599	NA	11/13/17	11/16/17	Nevada	44	Male	Mexican White	180	70	26	NR	NR	NR	NR	NR	NR	NR	NR	NR	Age 35-45, BMI - 25-30	35-45	25-30	26	B3	3	B	1237	10
13-1240_S02_C1_eaed66b1982cebda4a3bfefca683dfc5	HT_00024389	NA	11/8/17	11/14/17	North Dakota	72	Female	Non-Hispanic White	324	68	49		NR	NR	NR	NR	NR	NR	NR	NR	Age 65-75, BMI - 40-100	65-75	40-100	26	C1	1	C	1237	10
13-1240_S02_C2_00893114661af2cede46ad60374e65d4	HT_00024883	NA	11/15/17	11/21/17	South Dakota	49	Female	Non-Hispanic White	130	61	25		NR	NR	NR	NR	NR	NR	NR	NR	Age 45-55, BMI - 25-30	45-55	25-30	26	C2	2	C	1237	10
13-1240_S02_C3_f4d2b824f499b6af7be90583b63e9048	HT_00024793	NA	11/13/17	11/17/17	Montana	72	Female	Non-Hispanic White	150	66	24		NR	NR	NR	NR	NR	NR	NR	NR	Age 65-75, BMI - 18-25	65-75	18-25	26	C3	3	C	1237	10
13-1240_S02_D1_91d3e3f0bc6c462a989ff08515750ced	HT_00024199	NA	11/6/17	11/10/17	North Dakota	82	Female	Non-Hispanic White	157	60	31	NR	NR	NR	NR	NR	NR	NR	NR	NR	Age 75 - 120, BMI - 30 - 35	75-120	30-35	26	D1	1	D	1237	10
13-1240_S02_D2_6ff5757c35906567ba6eb2f2551af44a	HT_00024320	NA	11/8/17	11/13/17	California	81	Male	Non-Hispanic White	225	73	30		NR	NR	NR	NR	NR	NR	NR	NR	Age 75 - 120, BMI - 25-30	75-120	25-30	26	D2	2	D	1237	10
13-1240_S02_D3_e4a9e5cf0b344bb8ca1fe096912e1a40	HT_00024725	NA	11/11/17	11/16/17	Montana	33	Male	Non-Hispanic White	265	72	36		NR	NR	NR	NR	NR	NR	NR	NR	Age 25-35, BMI - 35-40	25-35	35-40	26	D3	3	D	1237	10
13-1240_S02_E1_3710ffcd809001e580174b4df967a376	HT_00024258	NA	11/7/17	11/10/17	Arizona	78	Male	Non-Hispanic White	125	70	18		NR	NR	NR	NR	NR	NR	NR	NR	Age 75 - 120, BMI - 18-25	75-120	18-25	26	E1	1	E	1237	10
13-1240_S02_E2_3cc232cc00f460dbc5e2e643eebb3608	HT_00024450	NA	11/11/17	11/15/17	Washington	37	Male	Non-Hispanic White	140	64	24	NR	NR	NR	NR	NR	NR	NR	NR	NR	Age 35-45, BMI - 18-25	35-45	18-25	26	E2	2	E	1237	10
13-1240_S02_E3_77ad98a8666edb71a50a231f4dbdce80	HT_00024994	NA	11/16/17	11/21/17	South Dakota	60	Female	Non-Hispanic White	237	66	38		NR	NR	NR	NR	NR	NR	NR	NR	Age 55-65, BMI - 35-40	55-65	35-40	26	E3	3	E	1237	10
13-1240_S02_F1_f8ce4f1235494232065cbc1a301aa172	HT_00024326	NA	11/8/17	11/13/17	Arizona	33	Female	Mexican Some other race	116	62	21		NR	NR	NR	NR	NR	NR	NR	NR	Age 25-35, BMI - 18-25	25-35	18-25	26	F1	1	F	1237	10
13-1240_S02_F2_148e4051f621dd64cf358203d2c7600f	HT_00024506	NA	11/12/17	11/15/17	Arizona	68	Male	Non-Hispanic White	297	73	39		NR	NR	NR	NR	NR	NR	NR	NR	Age 65-75, BMI - 35-40	65-75	35-40	26	F2	2	F	1237	10
13-1240_S02_F3_f54a5ccdf56777ec77906d6e8dca3ab4	HT_00024472	NA	11/11/17	11/15/17	Arizona	55	Female	Non-Hispanic White	235	64	40		NR	NR	NR	NR	NR	NR	NR	NR	Age 55-65, BMI - 40-100	55-65	40-100	26	F3	3	F	1237	10
13-1240_S02_G1_ed4a64408a32d2600a9b0577129f9c4c	HT_00025173	NA	11/18/17	11/22/17	Arizona	75	Male	Non-Hispanic White	280	78	32		NR	NR	NR	NR	NR	NR	NR	NR	Age 65-75, BMI - 30-35	65-75	30-35	26	G1	1	G	1237	10
13-1240_S02_G2_26faab843a4949b031db77a69f39bf1a	HT_00025252	NA	11/25/17	11/28/17	Arizona	67	Female	Non-Hispanic White	230	68	35		NR	NR	NR	NR	NR	NR	NR	NR	Age >65, BMI >35	>65	>35	26	G2	2	G	1237	10
13-1240_S02_G3_bb8627a7d0f438152752a4cfb70a4918	HT_00025017	NA	11/16/17	11/21/17	Washington	64	Male	Non-Hispanic White	210	68	32		NR	NR	NR	NR	NR	NR	NR	NR	Age 55-65, BMI - 30-35	55-65	30-35	26	G3	3	G	1237	10
13-1240_S02_H1_9cea6264d4842a6e1303a098492fdf10	HT_00024542	NA	11/13/17	11/16/17	California	35	Female	Non-Hispanic Chinese	130	61	25		NR	NR	NR	NR	NR	NR	NR	NR	Age 25-35, BMI - 25-30	25-35	25-30	26	H1	1	H	1237	10
13-1240_S02_H2_494ebe80cf21598104aa52b6cfb3bde9	ND	NormalDonor	NA	NA	NA	NA	NA	NA	NA	NA	NA	NA	NA	NA	NA	NA	NA	NA	NA	NA	NA	NA	NA	NA	NA	NA	NA	NA	NA
13-1240_S02_H3_91b0e4b6654d1faf7d2c0b6054cb6533	HT_00024927	NA	11/15/17	11/21/17	Arizona	47	Female	Non-Hispanic Black	144	68	22		NR	NR	NR	NR	NR	NR	NR	NR	Age 45-55, BMI - 18-25	45-55	18-25	26	H3	3	H	1237	10
13-1240_S03_A1_06cf5134c1403d419bc356268dff7d0f	HT_00025133	NA	11/18/17	11/22/17	California	57	Male	Non-Hispanic White	240	72	32		NR	NR	NR	NR	NR	NR	NR	NR	Age 55-65, BMI - 30-35	55-65	30-35	46	A1	1	A	1240	3
13-1240_S03_A2_c86c82df274e35546f6db7e78ed702c9	HT_00024850	NA	11/15/17	11/20/17	North Dakota	75	Male	Non-Hispanic White	213	65	35		NR	NR	NR	NR	NR	NR	NR	NR	Age 75 - 120, BMI - 35 - 40	75-120	35-40	46	A2	2	A	1240	3
13-1240_S03_A3_65098671b54554d9b2ecb76b2d2048b5	HT_00024905	NA	11/15/17	11/21/17	Montana	46	Female	Non-Hispanic White	158	64	27		NR	NR	NR	NR	NR	NR	NR	NR	Age 45-55, BMI - 25-30	45-55	25-30	46	A3	3	A	1240	3
13-1240_S03_B1_979f49ee8aca14d07d22668ad76c5b44	HT_00024400	NA	11/8/17	11/14/17	Nevada	64	Female	Non-Hispanic White	275	69	41		NR	NR	NR	NR	NR	NR	NR	NR	Age 55-65, BMI - 40-100	55-65	40-100	46	B1	1	B	1240	3
13-1240_S03_B2_75edc220e2852c77c231ab7933c0eb13	HT_00024555	NA	11/13/17	11/16/17	Arizona	29	Male	Non-Hispanic Black	229	71	32		NR	NR	NR	NR	NR	NR	NR	NR	Age 25-35, BMI - 30-35	25-35	30-35	46	B2	2	B	1240	3
13-1240_S03_B3_024ab16f386cab381f2d66a258165ac0	HT_00024596	NA	11/13/17	11/16/17	North Dakota	33	Male	Non-Hispanic White	195	73	26		NR	NR	NR	NR	NR	NR	NR	NR	Age 25-35, BMI - 25-30	25-35	25-30	46	B3	3	B	1240	3
13-1240_S03_C1_99e2d6856eceb3de9d6bf816dcf896d9	HT_00025200	NA	11/20/17	11/24/17	Texas	34	Male	Non-Hispanic White	165	70	24		NR	NR	NR	NR	NR	NR	NR	NR	Age 25-35, BMI - 18-25	25-35	18-25	46	C1	1	C	1240	3
13-1240_S03_C2_c4d97b30d69c552cde67206ba792ed26	HT_00025147	NA	11/18/17	11/22/17	Washington	36	Male	Non-Hispanic White	270	73	36		NR	NR	NR	NR	NR	NR	NR	NR	Age 35-45, BMI - 35-40	35-45	35-40	46	C2	2	C	1240	3
13-1240_S03_C3_630842aedde44e0211052ef3daf3caa1	HT_00024515	NA	11/12/17	11/15/17	South Dakota	36	Male	Non-Hispanic White	320	73	42		NR	NR	NR	NR	NR	NR	NR	NR	Age 35-45, BMI - 40-100	35-45	40-100	46	C3	3	C	1240	3
13-1240_S03_D1_eb29f865b505941b273b44a498ba91fc	HT_00024857	NA	11/15/17	11/20/17	Arizona	54	Female	Non-Hispanic White	206	63	36		NR	NR	NR	NR	NR	NR	NR	NR	Age 45-55, BMI - 35-40	45-55	35-40	46	D1	1	D	1240	3
13-1240_S03_D2_8e7e252f52ca4125497aecf30c165be7	HT_00025051	NA	11/17/17	11/21/17	Nevada	74	Male	Non-Hispanic White	225	72	30		NR	NR	NR	NR	NR	NR	NR	NR	Age 65-75, BMI - 30-35	65-75	30-35	46	D2	2	D	1240	3
13-1240_S03_D3_ba164c350787992cd1045551a981b2cf	HT_00025106	NA	11/18/17	11/22/17	Arizona	59	Female	Non-Hispanic Japanese	150	65	25		NR	NR	NR	NR	NR	NR	NR	NR	Age 55-65, BMI - 25-30	55-65	25-30	46	D3	3	D	1240	3
13-1240_S03_E1_3f6c8801c8aee7ef8364d06d9129f45e	HT_00024460	NA	11/11/17	11/15/17	Montana	69	Male	Non-Hispanic White	198	70	28		NR	NR	NR	NR	NR	NR	NR	NR	Age 65-75, BMI - 25-30	65-75	25-30	46	E1	1	E	1240	3
13-1240_S03_E2_c30fd2de0af9baa2c93435e17dfad701	Buffer	SecondaryOnly	NA	NA	NA	NA	NA	NA	NA	NA	NA	NA	NA	NA	NA	NA	NA	NA	NA	NA	NA	NA	NA	NA	NA	NA	NA	NA	NA
13-1240_S03_E3_8424bab7f62ad97dbc8d6cd2fcf09ff2	HT_00024965	NA	11/15/17	11/21/17	Montana	56	Male	Non-Hispanic White	180	72	24		NR	NR	NR	NR	NR	NR	NR	NR	Age 55-65, BMI - 18-25	55-65	18-25	46	E3	3	E	1240	3
13-1240_S03_F1_551a54b9a473c02c7bce5a8c8fcdc0eb	HT_00024322	NA	11/7/17	11/13/17	North Dakota	78	Female	Non-Hispanic White	160	62	29		NR	NR	NR	NR	NR	NR	NR	NR	Age 75 - 120, BMI - 25-30	75-120	25-30	46	F1	1	F	1240	3
13-1240_S03_F2_ceb0be2ab845103e33f2395590f2e708	ND	NormalDonor	NA	NA	NA	NA	NA	NA	NA	NA	NA	NA	NA	NA	NA	NA	NA	NA	NA	NA	NA	NA	NA	NA	NA	NA	NA	NA	NA
13-1240_S03_F3_00f6c047a69269e4ed48c83a9114b6f5	HT_00024383	NA	11/9/17	11/14/17	Nevada	34	Male	Mexican Some other race	310	71	43	NR	NR	NR	NR	NR	NR	NR	NR	NR	Age 25-35, BMI - 40-100	25-35	40-100	46	F3	3	F	1240	3
13-1240_S03_G1_5cdedaa75336a033f9f3b94a94ecb995	HT_00025096	NA	11/18/17	11/22/17	Arizona	68	Male	Non-Hispanic White	162	70	23		NR	NR	NR	NR	NR	NR	NR	NR	Age 65-75, BMI - 18-25	65-75	18-25	46	G1	1	G	1240	3
13-1240_S03_G2_7af95d06fec11e2119e2bc8623a3d666	HT_00024627	NA	11/13/17	11/16/17	Arizona	42	Male	Other Hispanic/Spanish White	183	66	30		NR	NR	NR	NR	NR	NR	NR	NR	Age 35-45, BMI - 25-30	35-45	25-30	46	G2	2	G	1240	3
13-1240_S03_G3_e566d2bb4f9abdfc9eccd2dd2262d64c	HT_00024223	NA	11/7/17	11/10/17	Arizona	75	Female	Non-Hispanic White	190	66	31		NR	NR	NR	NR	NR	NR	NR	NR	Age 75 - 120, BMI - 30 - 35	75-120	30-35	46	G3	3	G	1240	3
13-1240_S03_H1_f241941390ec373c840712606a0af8e6	HT_00024656	NA	11/12/17	11/16/17	Nevada	35	Female	Non-Hispanic Filipino	195	62	36		NR	NR	NR	NR	NR	NR	NR	NR	Age 25-35, BMI - 35-40	25-35	35-40	46	H1	1	H	1240	3
13-1240_S03_H2_4b15f15fa939c882cdc4ef0a1d289883	HT_00024694	NA	11/12/17	11/16/17	Washington	36	Male	Non-Hispanic White	240	74	31		NR	NR	NR	NR	NR	NR	NR	NR	Age 35-45, BMI - 30-35	35-45	30-35	46	H2	2	H	1240	3
13-1240_S03_H3_67e9cd5d54242eb8b3bd47d6604783f5	HT_00024826	NA	11/12/17	11/17/17	California	49	Male	Mexican Some other race	210	67	33		NR	NR	NR	NR	NR	NR	NR	NR	Age 45-55, BMI - 30-35	45-55	30-35	46	H3	3	H	1240	3
13-1240_S04_A1_2224822451f0212bc79a8e59f326228b	HT_00024193	NA	11/7/17	11/10/17	California	76	Female	Non-Hispanic White	185	66	30		NR	NR	NR	NR	NR	NR	NR	NR	Age 75 - 120, BMI - 30 - 35	75-120	30-35	4	A1	1	A	1237	2
13-1240_S04_A2_328b2cca41aab162c5d48dfd8f5c058c	HT_00024513	NA	11/12/17	11/15/17	Nevada	36	Female	Non-Hispanic White	265	63	47		NR	NR	NR	NR	NR	NR	NR	NR	Age 35-45, BMI - 40-100	35-45	40-100	4	A2	2	A	1237	2
13-1240_S04_A3_f8f1dba9e9075b3a21501a7a10299be3	HT_00025228	NA	11/25/17	11/28/17	Arizona	55	Male	Mexican American Indian / Mexican Inuit	185	68	28	NR	NR	NR	NR	NR	NR	NR	NR	NR	Age 55-65, BMI - 25-30	55-65	25-30	4	A3	3	A	1237	2
13-1240_S04_B1_d210c09ec3b151007f85a669b515a9db	HT_00025191	NA	11/18/17	11/22/17	California	63	Male	Non-Hispanic White	250	72	34		NR	NR	NR	NR	NR	NR	NR	NR	Age 55-65, BMI - 30-35	55-65	30-35	4	B1	1	B	1237	2
13-1240_S04_B2_d2f8ef857af778d9b0532cfec1715598	HT_00025184	NA	11/18/17	11/22/17	California	68	Female	Non-Hispanic White	250	70	36		NR	NR	NR	NR	NR	NR	NR	NR	Age 65-75, BMI - 35-40	65-75	35-40	4	B2	2	B	1237	2
13-1240_S04_B3_53a8629f01320446e3650d788f0c7415	HT_00025069	NA	11/17/17	11/21/17	California	27	Male	Non-Hispanic White	235	69	35		NR	NR	NR	NR	NR	NR	NR	NR	Age 25-35, BMI - 35-40	25-35	35-40	4	B3	3	B	1237	2
13-1240_S04_C1_5baac8e1475adaf83228052921800582	HT_00024476	NA	11/11/17	11/15/17	Nevada	37	Female	Non-Hispanic Filipino	118	59	24	NR	NR	NR	NR	NR	NR	NR	NR	NR	Age 35-45, BMI - 18-25	35-45	18-25	4	C1	1	C	1237	2
13-1240_S04_C2_a14fb93b7001194b6a137336b7e14a00	HT_00024825	NA	11/12/17	11/17/17	Washington	75	Male	Non-Hispanic White	200	70	29		NR	NR	NR	NR	NR	NR	NR	NR	Age 75 - 120, BMI - 25-30	75-120	25-30	4	C2	2	C	1237	2
13-1240_S04_C3_98bcd993fe7dd5e95d4201eb980f65b6	HT_00024929	NA	11/15/17	11/21/17	Nevada	51	Male	Non-Hispanic White	178	72	24		NR	NR	NR	NR	NR	NR	NR	NR	Age 45-55, BMI - 18-25	45-55	18-25	4	C3	3	C	1237	2
13-1240_S04_D1_b7e4ef3eb080ecefb04304a580aa9c12	HT_00024829	NA	11/12/17	11/17/17	California	55	Male	Non-Hispanic White	252	69	37		NR	NR	NR	NR	NR	NR	NR	NR	Age 45-55, BMI - 35-40	45-55	35-40	4	D1	1	D	1237	2
13-1240_S04_D2_bbe406e9456a9bb0e3c3f32e8c8d6fef	HT_00024249	NA	11/7/17	11/10/17	Washington	80	Male	Non-Hispanic White	166	71	23		NR	NR	NR	NR	NR	NR	NR	NR	Age 75 - 120, BMI - 18-25	75-120	18-25	4	D2	2	D	1237	2
13-1240_S04_D3_863976a5ad125bd2c1f7859e5614db79	HT_00024321	NA	11/8/17	11/13/17	Nevada	78	Female	Non-Hispanic White	340	67	55		NR	NR	NR	NR	NR	NR	NR	NR	Age 75 - 120, BMI - 40 - 100	75-120	40-100	4	D3	3	D	1237	2
13-1240_S04_E1_78a780c3b21a46814eb656c252127ff0	HT_00024889	NA	11/15/17	11/21/17	South Dakota	42	Female	Non-Hispanic White	235	67	37		NR	NR	NR	NR	NR	NR	NR	NR	Age 35-45, BMI - 35-40	35-45	35-40	4	E1	1	E	1237	2
13-1240_S04_E2_feab0d2dd3a1a1eb3255f622f028c72b	HT_00024529	NA	11/12/17	11/15/17	California	54	Female	Non-Hispanic White	220	60	43		NR	NR	NR	NR	NR	NR	NR	NR	Age 45-55, BMI - 40-100	45-55	40-100	4	E2	2	E	1237	2
13-1240_S04_E3_0494a483cd2a76624b68668e6ef223fd	HT_00024781	NA	11/13/17	11/17/17	North Dakota	45	Male	Non-Hispanic White	225	69	33		NR	NR	NR	NR	NR	NR	NR	NR	Age 45-55, BMI - 30-35	45-55	30-35	4	E3	3	E	1237	2
13-1240_S04_F1_af4111cc4a54bc5e82e9232434e58129	HT_00024446	NA	11/11/17	11/15/17	Nevada	72	Male	Mexican Some other race	177	67	28		NR	NR	NR	NR	NR	NR	NR	NR	Age 65-75, BMI - 25-30	65-75	25-30	4	F1	1	F	1237	2
13-1240_S04_F2_4161eb1b6eab7b542a5295cf4170c585	HT_00024541	NA	11/13/17	11/16/17	California	28	Male	Non-Hispanic White	230	70	33		NR	NR	NR	NR	NR	NR	NR	NR	Age 25-35, BMI - 30-35	25-35	30-35	4	F2	2	F	1237	2
13-1240_S04_F3_fde79a9fe27ade707e3d840367866d7c	HT_00024796	NA	11/13/17	11/17/17	Washington	71	Female	Non-Hispanic White	147	66	24		NR	NR	NR	NR	NR	NR	NR	NR	Age 65-75, BMI - 18-25	65-75	18-25	4	F3	3	F	1237	2
13-1240_S04_G1_977bad5983ac9a6133412072720d2800	HT_00025062	NA	11/17/17	11/21/17	Nevada	68	Male	Non-Hispanic White	198	68	30		NR	NR	NR	NR	NR	NR	NR	NR	Age 65-75, BMI - 30-35	65-75	30-35	4	G1	1	G	1237	2
13-1240_S04_G2_f363d51f2a6d28bd3fab01ddcb3ca938	HT_00024222	NA	11/6/17	11/10/17	Arizona	76	Female	Non-Hispanic White	203	63	36		NR	NR	NR	NR	NR	NR	NR	NR	Age 75 - 120, BMI - 35 - 40	75-120	35-40	4	G2	2	G	1237	2
13-1240_S04_G3_bd7787e32fee8533ff9441e7a6a948ae	HT_00024394	NA	11/9/17	11/14/17	Washington	28	Male	Non-Hispanic White	300	72	41		NR	NR	NR	NR	NR	NR	NR	NR	Age 25-35, BMI - 40-100	25-35	40-100	4	G3	3	G	1237	2
13-1240_S04_H1_d5c94d3d175d2be19a3c37f31a65f8c3	HT_00024559	NA	11/13/17	11/16/17	Nevada	36	Male	Cuban Some other race	236	70	34		NR	NR	NR	NR	NR	NR	NR	NR	Age 35-45, BMI - 30-35	35-45	30-35	4	H1	1	H	1237	2
13-1240_S04_H2_cd0d379266e3dc0ca1c38d19891d729f	Buffer	SecondaryOnly	NA	NA	NA	NA	NA	NA	NA	NA	NA	NA	NA	NA	NA	NA	NA	NA	NA	NA	NA	NA	NA	NA	NA	NA	NA	NA	NA
13-1240_S04_H3_2cb7972dd03098ec943d1a90ec54b2fc	HT_00025093	NA	11/18/17	11/22/17	Arizona	57	Male	Non-Hispanic White	275	70	40		NR	NR	NR	NR	NR	NR	NR	NR	Age 55-65, BMI - 35-40	55-65	35-40	4	H3	3	H	1237	2
13-1240_S05_A1_082d1986344fe6732759665039e8c018	HT_00024440	NA	11/10/17	11/14/17	California	36	Female	Non-Hispanic Korean	125	62	23	NR	NR	NR	NR	NR	NR	NR	NR	NR	Age 35-45, BMI - 18-25	35-45	18-25	17	A1	1	A	1239	12
13-1240_S05_A2_e2b776196e3c372ef81bfa5a2ee1d8aa	HT_00025179	NA	11/18/17	11/22/17	California	63	Female	Other Hispanic/Spanish Black	140	69	21		NR	NR	NR	NR	NR	NR	NR	NR	Age 55-65, BMI - 18-25	55-65	18-25	17	A2	2	A	1239	12
13-1240_S05_A3_4155eda64aaa40d84c193894297f002a	HT_00024968	NA	11/15/17	11/21/17	Washington	54	Male	Non-Hispanic White	137	69	20		NR	NR	NR	NR	NR	NR	NR	NR	Age 45-55, BMI - 18-25	45-55	18-25	17	A3	3	A	1239	12
13-1240_S05_B1_1768222932112000052f65bf7369e0c5	HT_00024980	NA	11/16/17	11/21/17	Washington	60	Female	Non-Hispanic White	210	68	32		NR	NR	NR	NR	NR	NR	NR	NR	Age 55-65, BMI - 30-35	55-65	30-35	17	B1	1	B	1239	12
13-1240_S05_B2_34eaaad7c9705ff38e71bc8facd924a4	HT_00024743	NA	11/13/17	11/17/17	Washington	74	Male	Non-Hispanic White	165	68	25		NR	NR	NR	NR	NR	NR	NR	NR	Age 65-75, BMI - 18-25	65-75	18-25	17	B2	2	B	1239	12
13-1240_S05_B3_e774b6df13656b3f0491cd883ae8a215	Buffer	SecondaryOnly	NA	NA	NA	NA	NA	NA	NA	NA	NA	NA	NA	NA	NA	NA	NA	NA	NA	NA	NA	NA	NA	NA	NA	NA	NA	NA	NA
13-1240_S05_C1_594629d44d9693eafc9054a00fb06dcd	HT_00024496	NA	11/11/17	11/15/17	California	66	Male	Non-Hispanic White	220	67	34		NR	NR	NR	NR	NR	NR	NR	NR	Age 65-75, BMI - 30-35	65-75	30-35	17	C1	1	C	1239	12
13-1240_S05_C2_42a175c3733953398146a1a15e3b6963	HT_00024855	NA	11/15/17	11/20/17	Montana	54	Female	Non-Hispanic White	230	66	37		NR	NR	NR	NR	NR	NR	NR	NR	Age 45-55, BMI - 35-40	45-55	35-40	17	C2	2	C	1239	12
13-1240_S05_C3_fc76d6e5a39be469d4489ba408bdc2c0	HT_00024540	NA	11/12/17	11/15/17	Arizona	71	Female	Non-Hispanic White	250	67	39		NR	NR	NR	NR	NR	NR	NR	NR	Age 65-75, BMI - 35-40	65-75	35-40	17	C3	3	C	1239	12
13-1240_S05_D1_a27634ebc7ad063ca1fe8256cce503e5	HT_00024944	NA	11/15/17	11/21/17	Arizona	45	Male	Non-Hispanic Japanese	202	70	29		NR	NR	NR	NR	NR	NR	NR	NR	Age 45-55, BMI - 25-30	45-55	25-30	17	D1	1	D	1239	12
13-1240_S05_D2_e3ad10039755f1ab2995a6df13e7c905	HT_00024585	NA	11/13/17	11/16/17	North Dakota	28	Male	Non-Hispanic White	195	70	28		NR	NR	NR	NR	NR	NR	NR	NR	Age 25-35, BMI - 25-30	25-35	25-30	17	D2	2	D	1239	12
13-1240_S05_D3_0d671d73a514419b0f3ce2150d0d6f63	HT_00024951	NA	11/15/17	11/21/17	Nevada	45	Female	Non-Hispanic White	212	62	39		NR	NR	NR	NR	NR	NR	NR	NR	Age 35-45, BMI - 35-40	35-45	35-40	17	D3	3	D	1239	12
13-1240_S05_E1_765a1281a3b80ed4182fff46c843ac5b	HT_00024697	NA	11/12/17	11/16/17	South Dakota	56	Male	Non-Hispanic White	406	76	49		NR	NR	NR	NR	NR	NR	NR	NR	Age 55-65, BMI - 40-100	55-65	40-100	17	E1	1	E	1239	12
13-1240_S05_E2_50e8837f626edc21639c106ef7bf62cc	HT_00025241	NA	11/22/17	11/28/17	North Dakota	65	Male	Non-Hispanic White	253	71	35		NR	NR	NR	NR	NR	NR	NR	NR	Age >65, BMI >35	>65	>35	17	E2	2	E	1239	12
13-1240_S05_E3_e9b25cde104e301d52ee9c27366eef4f	HT_00024367	NA	11/9/17	11/14/17	Nevada	65	Female	Non-Hispanic White	232	60	45		NR	NR	NR	NR	NR	NR	NR	NR	Age 65-75, BMI - 40-100	65-75	40-100	17	E3	3	E	1239	12
13-1240_S05_F1_4ce55faf2c8b6eb812cbc21711d6477d	HT_00024282	NA	11/8/17	11/13/17	South Dakota	35	Male	Non-Hispanic White	170	71	24		NR	NR	NR	NR	NR	NR	NR	NR	Age 25-35, BMI - 18-25	25-35	18-25	17	F1	1	F	1239	12
13-1240_S05_F2_71441aaa7d79509c896b881c8888dcb5	HT_00024237	NA	11/7/17	11/10/17	South Dakota	35	Female	Non-Hispanic White	267	65	44		NR	NR	NR	NR	NR	NR	NR	NR	Age 35-45, BMI - 40-100	35-45	40-100	17	F2	2	F	1239	12
13-1240_S05_F3_71af87dcf5b35f6360cef678ec0e69e1	HT_00024579	NA	11/13/17	11/16/17	North Dakota	40	Female	Puerto Rican Native Hawaiian	167	62	30		NR	NR	NR	NR	NR	NR	NR	NR	Age 35-45, BMI - 25-30	35-45	25-30	17	F3	3	F	1239	12
13-1240_S05_G1_89247e37a0692ce232129bec0254a4a8	HT_00024340	NA	11/8/17	11/13/17	California	87	Male	Non-Hispanic White	180	70	26		NR	NR	NR	NR	NR	NR	NR	NR	Age 75 - 120, BMI - 25-30	75-120	25-30	17	G1	1	G	1239	12
13-1240_S05_G2_8129b0805be1ab29bbe80cc5dfa19951	HT_00025065	NA	11/17/17	11/21/17	Nevada	27	Male	Non-Hispanic White	260	72	35		NR	NR	NR	NR	NR	NR	NR	NR	Age 25-35, BMI - 35-40	25-35	35-40	17	G2	2	G	1239	12
13-1240_S05_G3_acdfa56cdbe49bc7b1fac86bd6a73427	HT_00025010	NA	11/16/17	11/21/17	South Dakota	57	Male	Non-Hispanic Black	270	71	38		NR	NR	NR	NR	NR	NR	NR	NR	Age 55-65, BMI - 35-40	55-65	35-40	17	G3	3	G	1239	12
13-1240_S05_H1_38a9f0c434537b5b97d32f824156f9fb	HT_00024518	NA	11/12/17	11/15/17	Arizona	76	Female	Non-Hispanic White	230	65	38		NR	NR	NR	NR	NR	NR	NR	NR	Age 75 - 120, BMI - 35 - 40	75-120	35-40	17	H1	1	H	1239	12
13-1240_S05_H2_f5695f738dc3b84ac5e9289a9641f378	HT_00024242	NA	11/7/17	11/10/17	California	76	Male	Other Hispanic/Spanish White	180	78	21		NR	NR	NR	NR	NR	NR	NR	NR	Age 75 - 120, BMI - 18-25	75-120	18-25	17	H2	2	H	1239	12
13-1240_S05_H3_35738d77c7e5d60decda7635977ec76c	HT_00024505	NA	11/12/17	11/15/17	Arizona	52	Female	Non-Hispanic White	265	64	46		NR	NR	NR	NR	NR	NR	NR	NR	Age 45-55, BMI - 40-100	45-55	40-100	17	H3	3	H	1239	12
13-1240_S06_A1_b417732150d5430582bb5ad0d410eff8	ND	NormalDonor	NA	NA	NA	NA	NA	NA	NA	NA	NA	NA	NA	NA	NA	NA	NA	NA	NA	NA	NA	NA	NA	NA	NA	NA	NA	NA	NA
13-1240_S06_A2_37d6e66e9e3c3ca22c48e696e0e37ccc	HT_00024392	NA	11/9/17	11/14/17	Arizona	33	Female	Non-Hispanic White	270	63	48	NR	NR	NR	NR	NR	NR	NR	NR	NR	Age 25-35, BMI - 40-100	25-35	40-100	44	A2	2	A	1240	6
13-1240_S06_A3_f614275668705bb471ad1ad285de2d8f	HT_00024605	NA	11/13/17	11/16/17	California	35	Male	Non-Hispanic White	210	72	28		NR	NR	NR	NR	NR	NR	NR	NR	Age 25-35, BMI - 25-30	25-35	25-30	44	A3	3	A	1240	6
13-1240_S06_B1_178557e8efb5402aba2fae68694d095e	HT_00024307	NA	11/8/17	11/13/17	Nevada	27	Male	Non-Hispanic White	160	69	24		NR	NR	NR	NR	NR	NR	NR	NR	Age 25-35, BMI - 18-25	25-35	18-25	44	B1	1	B	1240	6
13-1240_S06_B2_3aab5617f59a5a0c03f40b06dc9d940f	HT_00024537	NA	11/11/17	11/15/17	California	39	Male	Non-Hispanic White	330	75	41		NR	NR	NR	NR	NR	NR	NR	NR	Age 35-45, BMI - 40-100	35-45	40-100	44	B2	2	B	1240	6
13-1240_S06_B3_cdf9079cf2b5eecf38cf221bad405da2	HT_00024790	NA	11/13/17	11/17/17	North Dakota	48	Female	Non-Hispanic White	225	69	33		NR	NR	NR	NR	NR	NR	NR	NR	Age 45-55, BMI - 30-35	45-55	30-35	44	B3	3	B	1240	6
13-1240_S06_C1_17e92578e0d5a8edd94e6fccd4f527fd	HT_00024544	NA	11/13/17	11/16/17	California	30	Female	Other Hispanic/Spanish Some other race	173	59	35		NR	NR	NR	NR	NR	NR	NR	NR	Age 25-35, BMI - 35-40	25-35	35-40	44	C1	1	C	1240	6
13-1240_S06_C2_31abe03f86ba60c1d051f133cd6e449b	HT_00024722	NA	11/11/17	11/16/17	California	45	Male	Non-Hispanic White	206	70	30		NR	NR	NR	NR	NR	NR	NR	NR	Age 35-45, BMI - 30-35	35-45	30-35	44	C2	2	C	1240	6
13-1240_S06_C3_6307b9db00a53a000d923e3ea35fc9c6	HT_00024744	NA	11/13/17	11/17/17	Washington	69	Male	Non-Hispanic White	165	70	24		NR	NR	NR	NR	NR	NR	NR	NR	Age 65-75, BMI - 18-25	65-75	18-25	44	C3	3	C	1240	6
13-1240_S06_D1_8401a2622618b15ef3b849b34d956639	HT_00024942	NA	11/15/17	11/21/17	South Dakota	55	Female	Non-Hispanic White	140	66	23		NR	NR	NR	NR	NR	NR	NR	NR	Age 55-65, BMI - 18-25	55-65	18-25	44	D1	1	D	1240	6
13-1240_S06_D2_69ebebca310670c512de687500bb0c9a	HT_00024530	NA	11/12/17	11/15/17	Nevada	82	Male	Non-Hispanic White	225	67	35		NR	NR	NR	NR	NR	NR	NR	NR	Age 75 - 120, BMI - 35 - 40	75-120	35-40	44	D2	2	D	1240	6
13-1240_S06_D3_d8e107c9f91d39ad30b1ccaea263cadc	HT_00024473	NA	11/11/17	11/15/17	Arizona	72	Male	Non-Hispanic White	260	73	34		NR	NR	NR	NR	NR	NR	NR	NR	Age 65-75, BMI - 30-35	65-75	30-35	44	D3	3	D	1240	6
13-1240_S06_E1_3145a314bef95754124c62db488b6a00	HT_00024586	NA	11/13/17	11/16/17	North Dakota	26	Male	Non-Hispanic White	215	71	30		NR	NR	NR	NR	NR	NR	NR	NR	Age 25-35, BMI - 30-35	25-35	30-35	44	E1	1	E	1240	6
13-1240_S06_E2_220594bcfcbad73cadd25ff1fd0dcbd9	HT_00024761	NA	11/13/17	11/17/17	North Dakota	48	Female	Non-Hispanic White	240	67	38		NR	NR	NR	NR	NR	NR	NR	NR	Age 45-55, BMI - 35-40	45-55	35-40	44	E2	2	E	1240	6
13-1240_S06_E3_969b03dcf44d9c0bae756f9e43ea14b3	HT_00025119	NA	11/18/17	11/22/17	Arizona	59	Male	Non-Hispanic Other Pacific Islander	180	67	28		NR	NR	NR	NR	NR	NR	NR	NR	Age 55-65, BMI - 25-30	55-65	25-30	44	E3	3	E	1240	6
13-1240_S06_F1_889ca3386697f2132bebe207535f2291	HT_00024852	NA	11/15/17	11/20/17	South Dakota	54	Male	Non-Hispanic White	350	69	52		NR	NR	NR	NR	NR	NR	NR	NR	Age 55-65, BMI - 40-100	55-65	40-100	44	F1	1	F	1240	6
13-1240_S06_F2_a6ac0c1080a6ebfc81c1182ec779e7dd	HT_00024714	NA	11/12/17	11/16/17	Nevada	36	Male	Mexican White	185	72	25		NR	NR	NR	NR	NR	NR	NR	NR	Age 35-45, BMI - 25-30	35-45	25-30	44	F2	2	F	1240	6
13-1240_S06_F3_50c8ed88b11ab378a7afdb7efad2e06b	HT_00024344	NA	11/7/17	11/13/17	North Dakota	75	Male	Non-Hispanic White	151	65	25		NR	NR	NR	NR	NR	NR	NR	NR	Age 75 - 120, BMI - 25-30	75-120	25-30	44	F3	3	F	1240	6
13-1240_S06_G1_8f0211b020e73d139838227af5cc99f0	HT_00025073	NA	11/17/17	11/21/17	South Dakota	44	Male	Non-Hispanic White	265	72	36		NR	NR	NR	NR	NR	NR	NR	NR	Age 35-45, BMI - 35-40	35-45	35-40	44	G1	1	G	1240	6
13-1240_S06_G2_4473808c79bbb6721d93267e6dcb196b	Buffer	SecondaryOnly	NA	NA	NA	NA	NA	NA	NA	NA	NA	NA	NA	NA	NA	NA	NA	NA	NA	NA	NA	NA	NA	NA	NA	NA	NA	NA	NA
13-1240_S06_G3_d16ad100b354e93c558072a1630d122b	HT_00024201	NA	11/7/17	11/10/17	Nevada	75	Male	Non-Hispanic White	230	70	33		NR	NR	NR	NR	NR	NR	NR	NR	Age 75 - 120, BMI - 30 - 35	75-120	30-35	44	G3	3	G	1240	6
13-1240_S06_H1_a67ec181570f1c9faa5b5bdb78d0c5b9	HT_00024907	NA	11/15/17	11/21/17	Arizona	47	Male	Mexican White	165	63	29		NR	NR	NR	NR	NR	NR	NR	NR	Age 45-55, BMI - 25-30	45-55	25-30	44	H1	1	H	1240	6
13-1240_S06_H2_845d51b1d3e62892b253bb4737c6ddc3	HT_00025140	NA	11/18/17	11/22/17	Montana	58	Female	Non-Hispanic White	185	64	32		NR	NR	NR	NR	NR	NR	NR	NR	Age 55-65, BMI - 30-35	55-65	30-35	44	H2	2	H	1240	6
13-1240_S06_H3_62baf4270e4efa2873bcf0f90dee6968	HT_00025170	NA	11/18/17	11/22/17	Nevada	67	Male	Non-Hispanic Black	193	71	27		NR	NR	NR	NR	NR	NR	NR	NR	Age 65-75, BMI - 25-30	65-75	25-30	44	H3	3	H	1240	6
13-1240_S07_A1_86db0c93075f7b2ed76ed960eea0aaa0	HT_00024723	NA	11/11/17	11/16/17	California	39	Male	Non-Hispanic Asian Indian	210	72	28		NR	NR	NR	NR	NR	NR	NR	NR	Age 35-45, BMI - 25-30	35-45	25-30	36	A1	1	A	1238	11
13-1240_S07_A2_704f4a37678f0d0c518e346bb793733f	HT_00024511	NA	11/12/17	11/15/17	Nevada	50	Female	Non-Hispanic White	300	72	41		NR	NR	NR	NR	NR	NR	NR	NR	Age 45-55, BMI - 40-100	45-55	40-100	36	A2	2	A	1238	11
13-1240_S07_A3_33a3f39edb262f02ea311f1892262016	HT_00024304	NA	11/8/17	11/13/17	Nevada	26	Male	Non-Hispanic White	145	68	22		NR	NR	NR	NR	NR	NR	NR	NR	Age 25-35, BMI - 18-25	25-35	18-25	36	A3	3	A	1238	11
13-1240_S07_B1_a56a4c00b9621e6292c6b6879549dd9f	HT_00024287	NA	11/8/17	11/13/17	South Dakota	75	Female	Non-Hispanic White	170	64	29		NR	NR	NR	NR	NR	NR	NR	NR	Age 75 - 120, BMI - 25-30	75-120	25-30	36	B1	1	B	1238	11
13-1240_S07_B2_45223cde49866649178b6726a6be8367	ND	NormalDonor	NA	NA	NA	NA	NA	NA	NA	NA	NA	NA	NA	NA	NA	NA	NA	NA	NA	NA	NA	NA	NA	NA	NA	NA	NA	NA	NA
13-1240_S07_B3_b74e0f1f4eb8709c4ea5271d649e5428	HT_00025235	NA	11/24/17	11/28/17	Arizona	67	Female	Non-Hispanic White	224	66	36		NR	NR	NR	NR	NR	NR	NR	NR	Age >65, BMI >35	>65	>35	36	B3	3	B	1238	11
13-1240_S07_C1_edab22dce793aca2a3dd398664107861	HT_00024338	NA	11/8/17	11/13/17	Arizona	90	Male	Non-Hispanic White	155	72	21		NR	NR	NR	NR	NR	NR	NR	NR	Age 75 - 120, BMI - 18-25	75-120	18-25	36	C1	1	C	1238	11
13-1240_S07_C2_bf05ae6ff41b571ec61adc7238ed8a52	HT_00024189	NA	11/7/17	11/10/17	North Dakota	77	Female	Non-Hispanic White	163	62	30		NR	NR	NR	NR	NR	NR	NR	NR	Age 75 - 120, BMI - 30 - 35	75-120	30-35	36	C2	2	C	1238	11
13-1240_S07_C3_9635645abe6c0c58ca8cf2c09fb7312f	HT_00024603	NA	11/13/17	11/16/17	California	42	Female	Other Hispanic/Spanish Some other race	199	65	33		NR	NR	NR	NR	NR	NR	NR	NR	Age 35-45, BMI - 30-35	35-45	30-35	36	C3	3	C	1238	11
13-1240_S07_D1_e8ff2200bde416558f661a8ba4a52f09	HT_00024611	NA	11/13/17	11/16/17	Nevada	33	Female	Other Hispanic/Spanish White	139	63	25		NR	NR	NR	NR	NR	NR	NR	NR	Age 25-35, BMI - 25-30	25-35	25-30	36	D1	1	D	1238	11
13-1240_S07_D2_77e319402b51fecdc7839c1bac528e44	HT_00025071	NA	11/17/17	11/21/17	California	71	Female	Other Hispanic/Spanish Black	190	70	27		NR	NR	NR	NR	NR	NR	NR	NR	Age 65-75, BMI - 25-30	65-75	25-30	36	D2	2	D	1238	11
13-1240_S07_D3_8ef7db9b7ad58d5b1d9e36aa55120a71	HT_00025015	NA	11/16/17	11/21/17	Nevada	61	Female	Non-Hispanic White	152	60	30		NR	NR	NR	NR	NR	NR	NR	NR	Age 55-65, BMI - 25-30	55-65	25-30	36	D3	3	D	1238	11
13-1240_S07_E1_678e1aec8c16d75ce48c42b7a61c3688	HT_00024838	NA	11/11/17	11/17/17	Montana	55	Male	Non-Hispanic White	213	69	32		NR	NR	NR	NR	NR	NR	NR	NR	Age 45-55, BMI - 30-35	45-55	30-35	36	E1	1	E	1238	11
13-1240_S07_E2_a14359f177beca1938dc69ba4a38dd49	HT_00024328	NA	11/8/17	11/13/17	Arizona	61	Female	Non-Hispanic White	265	64	46		NR	NR	NR	NR	NR	NR	NR	NR	Age 65-75, BMI - 40-100	65-75	40-100	36	E2	2	E	1238	11
13-1240_S07_E3_f0f3e74f828b4c79fa36405f710b1d4d	HT_00024917	NA	11/15/17	11/21/17	Arizona	45	Male	Non-Hispanic Vietnamese	145	67	23		NR	NR	NR	NR	NR	NR	NR	NR	Age 45-55, BMI - 18-25	45-55	18-25	36	E3	3	E	1238	11
13-1240_S07_F1_78bd2e8a0b92678d16951257aa24fd96	HT_00024856	NA	11/15/17	11/20/17	Arizona	53	Female	Non-Hispanic White	238	63	42		NR	NR	NR	NR	NR	NR	NR	NR	Age 55-65, BMI - 40-100	55-65	40-100	36	F1	1	F	1238	11
13-1240_S07_F2_9f336eacf1cbadee33b1031971f66ee6	Buffer	SecondaryOnly	NA	NA	NA	NA	NA	NA	NA	NA	NA	NA	NA	NA	NA	NA	NA	NA	NA	NA	NA	NA	NA	NA	NA	NA	NA	NA	NA
13-1240_S07_F3_4d835cbbaa0a1639d48cc375a6999f1d	HT_00024421	NA	11/10/17	11/14/17	Arizona	30	Male	Mexican White	286	66	46		NR	NR	NR	NR	NR	NR	NR	NR	Age 25-35, BMI - 40-100	25-35	40-100	36	F3	3	F	1238	11
13-1240_S07_G1_1195f5395fec061f921b72fa4ee27aa5	HT_00024449	NA	11/11/17	11/15/17	Washington	36	Male	Non-Hispanic White	190	73	25	NR	NR	NR	NR	NR	NR	NR	NR	NR	Age 35-45, BMI - 18-25	35-45	18-25	36	G1	1	G	1238	11
13-1240_S07_G2_8a14abe6b51a5afb238790b939c238c1	HT_00024982	NA	11/16/17	11/22/17	Arizona	38	Male	Other Hispanic/Spanish White	259	71	36		NR	NR	NR	NR	NR	NR	NR	NR	Age 35-45, BMI - 35-40	35-45	35-40	36	G2	2	G	1238	11
13-1240_S07_G3_9d9e27d6f649313d695ac423d061e33e	HT_00025048	NA	11/17/17	11/21/17	Washington	56	Male	Mexican White	230	65	38		NR	NR	NR	NR	NR	NR	NR	NR	Age 55-65, BMI - 35-40	55-65	35-40	36	G3	3	G	1238	11
13-1240_S07_H1_5af2944fa5c098343ed4efe597fd80b9	HT_00024938	NA	11/15/17	11/21/17	Montana	57	Female	Non-Hispanic White	125	63	22		NR	NR	NR	NR	NR	NR	NR	NR	Age 55-65, BMI - 18-25	55-65	18-25	36	H1	1	H	1238	11
13-1240_S07_H2_6f6438ec68290fe0ddafeef569c5ba3a	HT_00024859	NA	11/15/17	11/20/17	California	26	Female	Non-Hispanic White	200	66	32		NR	NR	NR	NR	NR	NR	NR	NR	Age 25-35, BMI - 30-35	25-35	30-35	36	H2	2	H	1238	11
13-1240_S07_H3_a41630952b90ef76901b4e54d38522b8	HT_00024911	NA	11/15/17	11/21/17	Montana	45	Male	Non-Hispanic White	155	65	26		NR	NR	NR	NR	NR	NR	NR	NR	Age 45-55, BMI - 25-30	45-55	25-30	36	H3	3	H	1238	11
13-1240_S08_A1_cf693c51feeaa8088c994256bd9a213e	HT_00024873	NA	11/15/17	11/20/17	Nevada	48	Female	Non-Hispanic Black	205	63	36		NR	NR	NR	NR	NR	NR	NR	NR	Age 45-55, BMI - 35-40	45-55	35-40	6	A1	1	A	1240	8
13-1240_S08_A2_7103d0c6db904ab738b5aafa31efc763	Buffer	SecondaryOnly	NA	NA	NA	NA	NA	NA	NA	NA	NA	NA	NA	NA	NA	NA	NA	NA	NA	NA	NA	NA	NA	NA	NA	NA	NA	NA	NA
13-1240_S08_A3_aecfc646546ed73cfa58fb5479f0a60c	HT_00024490	NA	11/11/17	11/15/17	Nevada	71	Male	Mexican Some other race	196	66	32		NR	NR	NR	NR	NR	NR	NR	NR	Age 65-75, BMI - 30-35	65-75	30-35	6	A3	3	A	1240	8
13-1240_S08_B1_ca9bbf689e928b914c868922d0724eb7	HT_00024210	NA	11/7/17	11/10/17	Washington	75	Male	Non-Hispanic White	260	74	33		NR	NR	NR	NR	NR	NR	NR	NR	Age 75 - 120, BMI - 30 - 35	75-120	30-35	6	B1	1	B	1240	8
13-1240_S08_B2_0b96cc37732667309193aaf7fd9e9462	HT_00024413	NA	11/10/17	11/14/17	Nevada	39	Female	Other Hispanic/Spanish Some other race	133	63	24		NR	NR	NR	NR	NR	NR	NR	NR	Age 35-45, BMI - 18-25	35-45	18-25	6	B2	2	B	1240	8
13-1240_S08_B3_391153ef7cadf5bb248a936e903a341b	HT_00024747	NA	11/13/17	11/17/17	Arizona	69	Female	Non-Hispanic White	152	66	24		NR	NR	NR	NR	NR	NR	NR	NR	Age 65-75, BMI - 18-25	65-75	18-25	6	B3	3	B	1240	8
13-1240_S08_C1_9362878812329be1e80d7ca1c66751bb	HT_00024848	NA	11/14/17	11/20/17	Montana	75	Female	Non-Hispanic White	230	63	41		NR	NR	NR	NR	NR	NR	NR	NR	Age 75 - 120, BMI - 40 - 100	75-120	40-100	6	C1	1	C	1240	8
13-1240_S08_C2_90bfa6b9e876d9d921e651d92a2ff630	HT_00025169	NA	11/18/17	11/22/17	Nevada	60	Female	Non-Hispanic White	179	65	30		NR	NR	NR	NR	NR	NR	NR	NR	Age 55-65, BMI - 30-35	55-65	30-35	6	C2	2	C	1240	8
13-1240_S08_C3_60ac2947eebaef6f9b9b8dcdafe0ad29	HT_00024277	NA	11/8/17	11/13/17	Arizona	85	Female	Non-Hispanic White	140	66	23		NR	NR	NR	NR	NR	NR	NR	NR	Age 75 - 120, BMI - 18-25	75-120	18-25	6	C3	3	C	1240	8
13-1240_S08_D1_6766497bd95aa4a21c610d3db7a4d2d1	HT_00024835	NA	11/12/17	11/17/17	North Dakota	54	Male	Non-Hispanic White	230	72	31		NR	NR	NR	NR	NR	NR	NR	NR	Age 45-55, BMI - 30-35	45-55	30-35	6	D1	1	D	1240	8
13-1240_S08_D2_38b8cf63679ebce933aa1a95d2c6f0eb	HT_00024566	NA	11/13/17	11/16/17	California	34	Male	Non-Hispanic White	265	75	33		NR	NR	NR	NR	NR	NR	NR	NR	Age 25-35, BMI - 30-35	25-35	30-35	6	D2	2	D	1240	8
13-1240_S08_D3_8a28ae3117cd52a044f5a81794063d51	HT_00025101	NA	11/18/17	11/22/17	Arizona	67	Female	Non-Hispanic White	169	65	28		NR	NR	NR	NR	NR	NR	NR	NR	Age 65-75, BMI - 25-30	65-75	25-30	6	D3	3	D	1240	8
13-1240_S08_E1_4c640f52527bfa1d398981d80a128c4b	HT_00024447	NA	11/11/17	11/15/17	Arizona	28	Female	Mexican Some other race	220	62	40		NR	NR	NR	NR	NR	NR	NR	NR	Age 25-35, BMI - 40-100	25-35	40-100	6	E1	1	E	1240	8
13-1240_S08_E2_b3f55864fee67fcf66fc28f99860fa3b	HT_00025014	NA	11/16/17	11/21/17	California	63	Male	Non-Hispanic Black	225	73	30		NR	NR	NR	NR	NR	NR	NR	NR	Age 55-65, BMI - 25-30	55-65	25-30	6	E2	2	E	1240	8
13-1240_S08_E3_3ed2a386c93c17207e22f2af752e8889	HT_00024300	NA	11/8/17	11/13/17	Nevada	77	Female	Non-Hispanic White	170	64	29		NR	NR	NR	NR	NR	NR	NR	NR	Age 75 - 120, BMI - 25-30	75-120	25-30	6	E3	3	E	1240	8
13-1240_S08_F1_e0843d7b96db9a9bc9339aa870899559	HT_00024670	NA	11/12/17	11/16/17	Arizona	42	Female	Mexican White	200	67	31		NR	NR	NR	NR	NR	NR	NR	NR	Age 35-45, BMI - 30-35	35-45	30-35	6	F1	1	F	1240	8
13-1240_S08_F2_61017beffac7f0994448899fc9c9510b	HT_00025050	NA	11/17/17	11/21/17	California	44	Female	Non-Hispanic White	300	71	42		NR	NR	NR	NR	NR	NR	NR	NR	Age 35-45, BMI - 40-100	35-45	40-100	6	F2	2	F	1240	8
13-1240_S08_F3_e87043c5f44d3e64d0c19931747847e5	HT_00024609	NA	11/11/17	11/16/17	Nevada	26	Male	Non-Hispanic White	267	71	37		NR	NR	NR	NR	NR	NR	NR	NR	Age 25-35, BMI - 35-40	25-35	35-40	6	F3	3	F	1240	8
13-1240_S08_G1_62fc0c514df43f9665446b4198cd5967	HT_00024847	NA	11/14/17	11/20/17	Washington	52	Female	Non-Hispanic White	245	64	42		NR	NR	NR	NR	NR	NR	NR	NR	Age 45-55, BMI - 40-100	45-55	40-100	6	G1	1	G	1240	8
13-1240_S08_G2_107330830d6937d5f49efc0c48bb96a2	HT_00025001	NA	11/16/17	11/21/17	Montana	40	Male	Non-Hispanic White	260	71	36		NR	NR	NR	NR	NR	NR	NR	NR	Age 35-45, BMI - 35-40	35-45	35-40	6	G2	2	G	1240	8
13-1240_S08_G3_1f337fe002836ce76bc5adfc9d2cf121	HT_00024904	NA	11/15/17	11/21/17	Washington	53	Male	Non-Hispanic White	150	68	23		NR	NR	NR	NR	NR	NR	NR	NR	Age 45-55, BMI - 18-25	45-55	18-25	6	G3	3	G	1240	8
13-1240_S08_H1_fbfaf4e0ded89269f92d09a125c419e8	HT_00025113	NA	11/18/17	11/22/17	Washington	70	Female	Non-Hispanic White	180	59	36		NR	NR	NR	NR	NR	NR	NR	NR	Age 65-75, BMI - 35-40	65-75	35-40	6	H1	1	H	1240	8
13-1240_S08_H2_d99c93ea37c0f49cea0ce7d151ed757b	HT_00024337	NA	11/8/17	11/13/17	Arizona	76	Female	Non-Hispanic White	174	59	35		NR	NR	NR	NR	NR	NR	NR	NR	Age 75 - 120, BMI - 35 - 40	75-120	35-40	6	H2	2	H	1240	8
13-1240_S08_H3_c1affe15576d19faa19a61ba7f490db9	HT_00024915	NA	11/16/17	11/21/17	Arizona	65	Female	Non-Hispanic Black	218	63	39	NR	NR	NR	NR	NR	NR	NR	NR	NR	Age 55-65, BMI - 35-40	55-65	35-40	6	H3	3	H	1240	8
13-1240_S09_A1_1d3a5d708500cd8f289d756140860476	HT_00025038	NA	11/17/17	11/21/17	California	45	Female	Cuban Filipino	148	63	26	NR	NR	NR	NR	NR	NR	NR	NR	NR	Age 45-55, BMI - 25-30	45-55	25-30	22	A1	1	A	1239	7
13-1240_S09_A2_b4a26ce603b836ec4b9c62bf41c5fddb	HT_00025004	NA	11/16/17	11/21/17	North Dakota	65	Female	Non-Hispanic White	208	68	32		NR	NR	NR	NR	NR	NR	NR	NR	Age 55-65, BMI - 30-35	55-65	30-35	22	A2	2	A	1239	7
13-1240_S09_A3_61aaf9bda2c1692e81b283dbb3db42fe	HT_00024729	NA	11/11/17	11/16/17	California	52	Female	Non-Hispanic Black	245	70	35	NR	NR	NR	NR	NR	NR	NR	NR	NR	Age 45-55, BMI - 35-40	45-55	35-40	22	A3	3	A	1239	7
13-1240_S09_B1_1d83988b28b76e18a1fe405df2aeddf8	HT_00024841	NA	11/14/17	11/20/17	Arizona	44	Male	Non-Hispanic White	330	76	40		NR	NR	NR	NR	NR	NR	NR	NR	Age 35-45, BMI - 40-100	35-45	40-100	22	B1	1	B	1239	7
13-1240_S09_B2_360255255f7f2858620453d6c6cd4bc3	HT_00025172	NA	11/18/17	11/22/17	Nevada	59	Male	Non-Hispanic American Indian / Inuit	275	72	37		NR	NR	NR	NR	NR	NR	NR	NR	Age 55-65, BMI - 35-40	55-65	35-40	22	B2	2	B	1239	7
13-1240_S09_B3_3e057620c0f59f550681715a3db95021	HT_00025115	NA	11/18/17	11/22/17	Arizona	67	Male	Non-Hispanic White	206	69	30		NR	NR	NR	NR	NR	NR	NR	NR	Age 65-75, BMI - 30-35	65-75	30-35	22	B3	3	B	1239	7
13-1240_S09_C1_f1e035d7dd51a7c9b73901b507886ccd	HT_00024214	NA	11/6/17	11/10/17	North Dakota	76	Female	Non-Hispanic White	198	64	34		NR	NR	NR	NR	NR	NR	NR	NR	Age 75 - 120, BMI - 30 - 35	75-120	30-35	22	C1	1	C	1239	7
13-1240_S09_C2_bb9be44527e7a0454614b58115f8a646	HT_00025254	NA	11/25/17	11/28/17	Nevada	67	Female	Non-Hispanic White	223	65	37		NR	NR	NR	NR	NR	NR	NR	NR	Age >65, BMI >35	>65	>35	22	C2	2	C	1239	7
13-1240_S09_C3_3da98f7f43cc887cf57e4edfa8a4540e	HT_00025212	NA	11/19/17	11/24/17	California	52	Female	Mexican White	139	64	24		NR	NR	NR	NR	NR	NR	NR	NR	Age 45-55, BMI - 18-25	45-55	18-25	22	C3	3	C	1239	7
13-1240_S09_D1_c36cabe160c6d6fa9c883b3b2a4f1269	HT_00024507	NA	11/12/17	11/15/17	Arizona	67	Female	Non-Hispanic White	185	58	39		NR	NR	NR	NR	NR	NR	NR	NR	Age 65-75, BMI - 35-40	65-75	35-40	22	D1	1	D	1239	7
13-1240_S09_D2_d60f86ff9a489c607042db506d7db44d	HT_00024634	NA	11/13/17	11/16/17	Arizona	25	Male	Mexican Some other race	186	72	25	NR	NR	NR	NR	NR	NR	NR	NR	NR	Age 25-35, BMI - 25-30	25-35	25-30	22	D2	2	D	1239	7
13-1240_S09_D3_eb1fb2e6f5eb3cfebb444fdf9dfcc9d1	HT_00024276	NA	11/7/17	11/13/17	North Dakota	75	Female	Non-Hispanic White	165	64	28		NR	NR	NR	NR	NR	NR	NR	NR	Age 75 - 120, BMI - 25-30	75-120	25-30	22	D3	3	D	1239	7
13-1240_S09_E1_fc70c0a3a77039e6e7a989aef47080ff	HT_00025194	NA	11/18/17	11/22/17	Nevada	27	Female	Non-Hispanic Filipino	230	66	37		NR	NR	NR	NR	NR	NR	NR	NR	Age 25-35, BMI - 35-40	25-35	35-40	22	E1	1	E	1239	7
13-1240_S09_E2_5053bd363398f494a75b9a5af3c84e1e	HT_00024448	NA	11/11/17	11/15/17	Washington	36	Male	Non-Hispanic White	176	72	24	NR	NR	NR	NR	NR	NR	NR	NR	NR	Age 35-45, BMI - 18-25	35-45	18-25	22	E2	2	E	1239	7
13-1240_S09_E3_07a882ed05fb770f73a5cdc5020f310d	HT_00024299	NA	11/8/17	11/13/17	California	32	Female	Non-Hispanic Japanese	120	66	19		NR	NR	NR	NR	NR	NR	NR	NR	Age 25-35, BMI - 18-25	25-35	18-25	22	E3	3	E	1239	7
13-1240_S09_F1_1f989e121e9b0fa2be5d33dfd79b731a	Buffer	SecondaryOnly	NA	NA	NA	NA	NA	NA	NA	NA	NA	NA	NA	NA	NA	NA	NA	NA	NA	NA	NA	NA	NA	NA	NA	NA	NA	NA	NA
13-1240_S09_F2_a43f4f5cd965b52cb45f439c77ff9d83	HT_00024295	NA	11/8/17	11/13/17	Nevada	77	Male	Non-Hispanic White	150	72	20		NR	NR	NR	NR	NR	NR	NR	NR	Age 75 - 120, BMI - 18-25	75-120	18-25	22	F2	2	F	1239	7
13-1240_S09_F3_ef29ab68283918bcbe94d35d00c85edd	HT_00025128	NA	11/18/17	11/22/17	North Dakota	59	Male	Non-Hispanic White	170	70	24		NR	NR	NR	NR	NR	NR	NR	NR	Age 55-65, BMI - 18-25	55-65	18-25	22	F3	3	F	1239	7
13-1240_S09_G1_8d198215739a178b66d6b64d78b0d486	HT_00024642	NA	11/13/17	11/16/17	Montana	49	Male	Non-Hispanic White	350	74	45		NR	NR	NR	NR	NR	NR	NR	NR	Age 45-55, BMI - 40-100	45-55	40-100	22	G1	1	G	1239	7
13-1240_S09_G2_66ad010e2cc9c2e5b7223f696eebb23b	ND	NormalDonor	NA	NA	NA	NA	NA	NA	NA	NA	NA	NA	NA	NA	NA	NA	NA	NA	NA	NA	NA	NA	NA	NA	NA	NA	NA	NA	NA
13-1240_S09_G3_d49d70ae06f7ae2d0195885f84715d51	HT_00024404	NA	11/10/17	11/14/17	North Dakota	59	Male	Non-Hispanic White	347	76	42		NR	NR	NR	NR	NR	NR	NR	NR	Age 55-65, BMI - 40-100	55-65	40-100	22	G3	3	G	1239	7
13-1240_S09_H1_2f043f7f633aada45d55fcbc1dad57c1	HT_00024442	NA	11/10/17	11/14/17	California	68	Male	Non-Hispanic White	280	70	40		NR	NR	NR	NR	NR	NR	NR	NR	Age 65-75, BMI - 40-100	65-75	40-100	22	H1	1	H	1239	7
13-1240_S09_H2_281b5241a03bce78334304e4f84ff760	HT_00024677	NA	11/11/17	11/16/17	South Dakota	35	Female	Non-Hispanic White	150	65	25		NR	NR	NR	NR	NR	NR	NR	NR	Age 35-45, BMI - 25-30	35-45	25-30	22	H2	2	H	1239	7
13-1240_S09_H3_aeb79e5bc4a26ae9692bd8fd0a0fcbe6	HT_00024741	NA	11/13/17	11/17/17	California	68	Female	Non-Hispanic White	120	63	21		NR	NR	NR	NR	NR	NR	NR	NR	Age 65-75, BMI - 18-25	65-75	18-25	22	H3	3	H	1239	7
13-1240_S10_A1_b7b9079b515c7943e9eba85a3ed3ee74	ND	NormalDonor	NA	NA	NA	NA	NA	NA	NA	NA	NA	NA	NA	NA	NA	NA	NA	NA	NA	NA	NA	NA	NA	NA	NA	NA	NA	NA	NA
13-1240_S10_A2_6a74f2a4c47d89cfd489026d5e1d9fe2	HT_00024766	NA	11/13/17	11/17/17	Nevada	47	Male	Non-Hispanic White	225	73	30		NR	NR	NR	NR	NR	NR	NR	NR	Age 45-55, BMI - 30-35	45-55	30-35	31	A2	2	A	1238	13
13-1240_S10_A3_6345dcd01cdf6da03a13edfd4a1182dc	HT_00024384	NA	11/8/17	11/14/17	Montana	25	Male	Non-Hispanic White	300	69	44		NR	NR	NR	NR	NR	NR	NR	NR	Age 25-35, BMI - 40-100	25-35	40-100	31	A3	3	A	1238	13
13-1240_S10_B1_5380aaa58e11d9a09e9948e8eb9763d3	HT_00024903	NA	11/15/17	11/21/17	South Dakota	53	Male	Non-Hispanic White	213	73	28		NR	NR	NR	NR	NR	NR	NR	NR	Age 45-55, BMI - 25-30	45-55	25-30	31	B1	1	B	1238	13
13-1240_S10_B2_d559bb15d4e19b0620c83322c3481353	HT_00024517	NA	11/12/17	11/15/17	Arizona	67	Female	Non-Hispanic White	220	64	38		NR	NR	NR	NR	NR	NR	NR	NR	Age 65-75, BMI - 35-40	65-75	35-40	31	B2	2	B	1238	13
13-1240_S10_B3_d656d3102ae4427e34f5d03d649633ce	HT_00024256	NA	11/5/17	11/10/17	Arizona	46	Female	Non-Hispanic White	264	64	45		NR	NR	NR	NR	NR	NR	NR	NR	Age 45-55, BMI - 40-100	45-55	40-100	31	B3	3	B	1238	13
13-1240_S10_C1_6b383fb022fb048364180fd2eb6de3ac	HT_00024331	NA	11/8/17	11/13/17	Arizona	33	Female	Non-Hispanic Black	150	66	24		NR	NR	NR	NR	NR	NR	NR	NR	Age 25-35, BMI - 18-25	25-35	18-25	31	C1	1	C	1238	13
13-1240_S10_C2_39c67462e0e75e0fdc4bfdaa538544de	HT_00024236	NA	11/7/17	11/10/17	North Dakota	71	Male	Non-Hispanic White	294	69	43		NR	NR	NR	NR	NR	NR	NR	NR	Age 65-75, BMI - 40-100	65-75	40-100	31	C2	2	C	1238	13
13-1240_S10_C3_1a56e771929ca0674fa58d19bfc397cd	HT_00025033	NA	11/17/17	11/21/17	North Dakota	62	Male	Non-Hispanic White	275	71	38		NR	NR	NR	NR	NR	NR	NR	NR	Age 55-65, BMI - 35-40	55-65	35-40	31	C3	3	C	1238	13
13-1240_S10_D1_0b0dd4ef532d54151123fda7904467ff	HT_00024553	NA	11/13/17	11/16/17	Arizona	44	Male	Non-Hispanic White	230	71	32		NR	NR	NR	NR	NR	NR	NR	NR	Age 35-45, BMI - 30-35	35-45	30-35	31	D1	1	D	1238	13
13-1240_S10_D2_7f0088d24411543f3fafa195ac6c150d	HT_00025110	NA	11/18/17	11/22/17	Arizona	74	Female	Mexican American Indian / Mexican Inuit	150	62	27		NR	NR	NR	NR	NR	NR	NR	NR	Age 65-75, BMI - 25-30	65-75	25-30	31	D2	2	D	1238	13
13-1240_S10_D3_7f65f1fd4c9b28e4fe13b4acf7d0c0f2	HT_00025027	NA	11/17/17	11/21/17	Montana	65	Female	Mexican White	160	65	27	NR	NR	NR	NR	NR	NR	NR	NR	NR	Age 55-65, BMI - 25-30	55-65	25-30	31	D3	3	D	1238	13
13-1240_S10_E1_9553ef6fad9c2c3f859fc09864b90a56	HT_00024481	NA	11/11/17	11/15/17	Nevada	57	Female	Non-Hispanic White	243	64	42		NR	NR	NR	NR	NR	NR	NR	NR	Age 55-65, BMI - 40-100	55-65	40-100	31	E1	1	E	1238	13
13-1240_S10_E2_74b6712d8805ba5e9f7c6339c3d03e16	HT_00024185	NA	11/4/17	11/10/17	Arizona	80	Male	Non-Hispanic White	205	66	33		NR	NR	NR	NR	NR	NR	NR	NR	Age 75 - 120, BMI - 30 - 35	75-120	30-35	31	E2	2	E	1238	13
13-1240_S10_E3_67b6ca93d4c8e55c4524825e5c6387ca	HT_00024407	NA	11/10/17	11/14/17	Arizona	37	Male	Non-Hispanic White	145	71	20	NR	NR	NR	NR	NR	NR	NR	NR	NR	Age 35-45, BMI - 18-25	35-45	18-25	31	E3	3	E	1238	13
13-1240_S10_F1_64cae021fbd770d1c439e1fb87cddd9e	HT_00024695	NA	11/12/17	11/16/17	Arizona	37	Male	Mexican Some other race	180	65	30	NR	NR	NR	NR	NR	NR	NR	NR	NR	Age 35-45, BMI - 25-30	35-45	25-30	31	F1	1	F	1238	13
13-1240_S10_F2_82c736a1a87c30969f8160f187aebe98	HT_00024710	NA	11/12/17	11/16/17	Washington	26	Female	Non-Hispanic White	229	73	30		NR	NR	NR	NR	NR	NR	NR	NR	Age 25-35, BMI - 30-35	25-35	30-35	31	F2	2	F	1238	13
13-1240_S10_F3_7172b0dbd1f2e68f111ec123931d7290	Buffer	SecondaryOnly	NA	NA	NA	NA	NA	NA	NA	NA	NA	NA	NA	NA	NA	NA	NA	NA	NA	NA	NA	NA	NA	NA	NA	NA	NA	NA	NA
13-1240_S10_G1_f8540d29b59621e10149a5ed362c93fc	HT_00025162	NA	11/18/17	11/22/17	Montana	61	Male	Non-Hispanic White	181	71	25		NR	NR	NR	NR	NR	NR	NR	NR	Age 55-65, BMI - 18-25	55-65	18-25	31	G1	1	G	1238	13
13-1240_S10_G2_c81fbf38abf512439bf35b24ad254ca6	HT_00025234	NA	11/24/17	11/28/17	Nevada	70	Female	Non-Hispanic White	240	66	39		NR	NR	NR	NR	NR	NR	NR	NR	Age >65, BMI >35	>65	>35	31	G2	2	G	1238	13
13-1240_S10_G3_1daf0341d05bb228f28f7c0cc7010184	HT_00025222	NA	11/24/17	11/28/17	California	76	Female	Non-Hispanic White	157	66	25		NR	NR	NR	NR	NR	NR	NR	NR	Age 75 - 120, BMI - 25-30	75-120	25-30	31	G3	3	G	1238	13
13-1240_S10_H1_61ddd5ef0a6fd8180460b6af213cc65f	HT_00024970	NA	11/15/17	11/21/17	Washington	55	Female	Non-Hispanic White	140	66	23		NR	NR	NR	NR	NR	NR	NR	NR	Age 45-55, BMI - 18-25	45-55	18-25	31	H1	1	H	1238	13
13-1240_S10_H2_3af56ed578fe479ac18f59d151ac45ba	HT_00025214	NA	11/19/17	11/24/17	Arizona	83	Female	Non-Hispanic White	125	66	20		NR	NR	NR	NR	NR	NR	NR	NR	Age 75 - 120, BMI - 18-25	75-120	18-25	31	H2	2	H	1238	13
13-1240_S10_H3_0da2760cb246fe2c4388ad29d80d11a6	HT_00024578	NA	11/13/17	11/16/17	California	29	Female	Non-Hispanic Korean	170	69	25		NR	NR	NR	NR	NR	NR	NR	NR	Age 25-35, BMI - 25-30	25-35	25-30	31	H3	3	H	1238	13
13-1240_S11_A1_279a739ef3b81830c14d1a1b1489e433	HT_00024601	NA	11/13/17	11/16/17	California	41	Female	Other Hispanic/Spanish White	170	67	27		NR	NR	NR	NR	NR	NR	NR	NR	Age 35-45, BMI - 25-30	35-45	25-30	32	A1	1	A	1237	5
13-1240_S11_A2_7ef132477c78e9b10eb801756501e133	HT_00025094	NA	11/18/17	11/22/17	Arizona	67	Male	Non-Hispanic White	285	73	38		NR	NR	NR	NR	NR	NR	NR	NR	Age 65-75, BMI - 35-40	65-75	35-40	32	A2	2	A	1237	5
13-1240_S11_A3_b64881afa58ab5d0ffe6500e3033a572	HT_00024414	NA	11/10/17	11/14/17	Nevada	40	Male	Non-Hispanic White	175	70	25	NR	NR	NR	NR	NR	NR	NR	NR	NR	Age 35-45, BMI - 18-25	35-45	18-25	32	A3	3	A	1237	5
13-1240_S11_B1_e2d83c3929fc4e3f55aa38eb50143438	HT_00024823	NA	11/12/17	11/17/17	Arizona	54	Female	Mexican White	190	65	32	NR	NR	NR	NR	NR	NR	NR	NR	NR	Age 45-55, BMI - 30-35	45-55	30-35	32	B1	1	B	1237	5
13-1240_S11_B2_3c3ae960475ee95d921b04bb45dc1dd2	HT_00024891	NA	11/15/17	11/21/17	Montana	64	Female	Non-Hispanic White	135	63	24		NR	NR	NR	NR	NR	NR	NR	NR	Age 55-65, BMI - 18-25	55-65	18-25	32	B2	2	B	1237	5
13-1240_S11_B3_2ad10029cd35137ae7f4c96bac9359a0	HT_00024455	NA	11/11/17	11/15/17	Arizona	69	Male	Non-Hispanic Black	198	74	25		NR	NR	NR	NR	NR	NR	NR	NR	Age 65-75, BMI - 25-30	65-75	25-30	32	B3	3	B	1237	5
13-1240_S11_C1_d90ae594ac29462fe5d7a99386a6e6ad	HT_00025148	NA	11/18/17	11/22/17	Nevada	58	Male	Non-Hispanic Vietnamese	172	67	27		NR	NR	NR	NR	NR	NR	NR	NR	Age 55-65, BMI - 25-30	55-65	25-30	32	C1	1	C	1237	5
13-1240_S11_C2_53394d59e8983e0df387cc7b95733c29	HT_00024666	NA	11/12/17	11/16/17	Arizona	44	Male	Non-Hispanic Asian Indian	196	67	31		NR	NR	NR	NR	NR	NR	NR	NR	Age 35-45, BMI - 30-35	35-45	30-35	32	C2	2	C	1237	5
13-1240_S11_C3_9d7a0c9c8b1d6c15c4c7b41ebf429f75	HT_00024235	NA	11/8/17	11/10/17	California	78	Male	Non-Hispanic White	145	66	23		NR	NR	NR	NR	NR	NR	NR	NR	Age 75 - 120, BMI - 18-25	75-120	18-25	32	C3	3	C	1237	5
13-1240_S11_D1_d32d9a3f38f1bd3a82f649bac267a815	HT_00024849	NA	11/15/17	11/20/17	California	61	Male	Non-Hispanic White	264	67	41		NR	NR	NR	NR	NR	NR	NR	NR	Age 55-65, BMI - 40-100	55-65	40-100	32	D1	1	D	1237	5
13-1240_S11_D2_61b2c6fd239a08ac42219335d882eaff	HT_00025211	NA	11/19/17	11/24/17	Arizona	29	Male	Non-Hispanic Chinese	145	68	22		NR	NR	NR	NR	NR	NR	NR	NR	Age 25-35, BMI - 18-25	25-35	18-25	32	D2	2	D	1237	5
13-1240_S11_D3_bb9c73f678129bdcd6cc132c7ef1ff0a	HT_00024692	NA	11/12/17	11/16/17	Nevada	26	Female	Mexican Some other race	140	62	26	NR	NR	NR	NR	NR	NR	NR	NR	NR	Age 25-35, BMI - 25-30	25-35	25-30	32	D3	3	D	1237	5
13-1240_S11_E1_e0749e8e730fae889631036d37b17f9d	HT_00025239	NA	11/22/17	11/28/17	Montana	72	Female	Non-Hispanic White	225	62	41		NR	NR	NR	NR	NR	NR	NR	NR	Age >65, BMI >35	>65	>35	32	E1	1	E	1237	5
13-1240_S11_E2_eb106983c74e511c5dd7eb69baac3c44	HT_00024261	NA	11/6/17	11/10/17	North Dakota	61	Female	Non-Hispanic White	245	66	40		NR	NR	NR	NR	NR	NR	NR	NR	Age 65-75, BMI - 40-100	65-75	40-100	32	E2	2	E	1237	5
13-1240_S11_E3_02b3c92ee16aedf45ccbc1585f81a1f4	HT_00024399	NA	11/9/17	11/14/17	Arizona	29	Female	Non-Hispanic White	325	66	52		NR	NR	NR	NR	NR	NR	NR	NR	Age 25-35, BMI - 40-100	25-35	40-100	32	E3	3	E	1237	5
13-1240_S11_F1_51f32be5d0ebdccc2311947e4832362c	HT_00024918	NA	11/15/17	11/21/17	Arizona	48	Male	Non-Hispanic White	170	71	24		NR	NR	NR	NR	NR	NR	NR	NR	Age 45-55, BMI - 18-25	45-55	18-25	32	F1	1	F	1237	5
13-1240_S11_F2_ff0a8dd62905f0acdad9d04daeeb771d	HT_00024817	NA	11/11/17	11/17/17	North Dakota	79	Male	Non-Hispanic White	185	69	27		NR	NR	NR	NR	NR	NR	NR	NR	Age 75 - 120, BMI - 25-30	75-120	25-30	32	F2	2	F	1237	5
13-1240_S11_F3_f33412b2ae013ae01ae1b2770352b9f4	HT_00024213	NA	11/6/17	11/10/17	Arizona	78	Male	Non-Hispanic White	220	67	34		NR	NR	NR	NR	NR	NR	NR	NR	Age 75 - 120, BMI - 30 - 35	75-120	30-35	32	F3	3	F	1237	5
13-1240_S11_G1_ef9c268e5da984ddb78ff5574e9a29f6	HT_00024740	NA	11/12/17	11/16/17	Arizona	32	Male	Non-Hispanic White	225	73	30		NR	NR	NR	NR	NR	NR	NR	NR	Age 25-35, BMI - 30-35	25-35	30-35	32	G1	1	G	1237	5
13-1240_S11_G2_281d9d5d1da681697d9628aff9094022	HT_00024262	NA	11/6/17	11/10/17	North Dakota	54	Female	Non-Hispanic White	210	61	40		NR	NR	NR	NR	NR	NR	NR	NR	Age 45-55, BMI - 40-100	45-55	40-100	32	G2	2	G	1237	5
13-1240_S11_G3_b862d253637757d44fde331f6e903144	Buffer	SecondaryOnly	NA	NA	NA	NA	NA	NA	NA	NA	NA	NA	NA	NA	NA	NA	NA	NA	NA	NA	NA	NA	NA	NA	NA	NA	NA	NA	NA
13-1240_S11_H1_e859b02bb767aad5a761150bb79bbfc3	HT_00024930	NA	11/15/17	11/21/17	South Dakota	47	Female	Non-Hispanic White	133	58	28		NR	NR	NR	NR	NR	NR	NR	NR	Age 45-55, BMI - 25-30	45-55	25-30	32	H1	1	H	1237	5
13-1240_S11_H2_da3e4a8431a9cf550114709c2e71a16d	ND	NormalDonor	NA	NA	NA	NA	NA	NA	NA	NA	NA	NA	NA	NA	NA	NA	NA	NA	NA	NA	NA	NA	NA	NA	NA	NA	NA	NA	NA
13-1240_S11_H3_d150d6084ad5089e83487865a8686554	HT_00024992	NA	11/16/17	11/21/17	Arizona	61	Male	Other Hispanic/Spanish Some other race	250	66	40		NR	NR	NR	NR	NR	NR	NR	NR	Age 55-65, BMI - 35-40	55-65	35-40	32	H3	3	H	1237	5
13-1240_S12_A1_f23b1c9e2fa1417da7e1d92d622ce6d0	HT_00024358	NA	11/9/17	11/14/17	California	30	Female	Non-Hispanic White	294	70	42		NR	NR	NR	NR	NR	NR	NR	NR	Age 25-35, BMI - 40-100	25-35	40-100	2	A1	1	A	1238	9
13-1240_S12_A2_eaff125bae45c2f7c1774f274b6fc221	HT_00024504	NA	11/12/17	11/15/17	Arizona	39	Female	Non-Hispanic White	233	64	40		NR	NR	NR	NR	NR	NR	NR	NR	Age 35-45, BMI - 40-100	35-45	40-100	2	A2	2	A	1238	9
13-1240_S12_A3_ae06b2658c754df1c4d82e268f43ecd6	HT_00024620	NA	11/13/17	11/16/17	North Dakota	68	Male	Non-Hispanic White	275	73	36		NR	NR	NR	NR	NR	NR	NR	NR	Age 65-75, BMI - 35-40	65-75	35-40	2	A3	3	A	1238	9
13-1240_S12_B1_ec342020c79407c1c63d7fbcc3988cf4	HT_00024181	NA	11/4/17	11/10/17	Washington	75	Male	Non-Hispanic White	218	67	34		NR	NR	NR	NR	NR	NR	NR	NR	Age 75 - 120, BMI - 30 - 35	75-120	30-35	2	B1	1	B	1238	9
13-1240_S12_B2_f209ec072f3306b02e95dd5b88f92b4c	HT_00024696	NA	11/12/17	11/16/17	Arizona	39	Male	Mexican Some other race	176	65	29	NR	NR	NR	NR	NR	NR	NR	NR	NR	Age 35-45, BMI - 25-30	35-45	25-30	2	B2	2	B	1238	9
13-1240_S12_B3_c2ab7be7eaac5ef66f43e4d19a95c6dd	Buffer	SecondaryOnly	NA	NA	NA	NA	NA	NA	NA	NA	NA	NA	NA	NA	NA	NA	NA	NA	NA	NA	NA	NA	NA	NA	NA	NA	NA	NA	NA
13-1240_S12_C1_e5b5c2bf2e444e9034c9a1297c531ee5	HT_00024814	NA	11/12/17	11/17/17	Nevada	50	Female	Non-Hispanic American Indian / Inuit	220	66	36		NR	NR	NR	NR	NR	NR	NR	NR	Age 45-55, BMI - 35-40	45-55	35-40	2	C1	1	C	1238	9
13-1240_S12_C2_2f68728b7a5a1622a5b9eceb340b702e	HT_00024643	NA	11/13/17	11/16/17	Montana	29	Male	Non-Hispanic White	240	73	32		NR	NR	NR	NR	NR	NR	NR	NR	Age 25-35, BMI - 30-35	25-35	30-35	2	C2	2	C	1238	9
13-1240_S12_C3_24af412720cf087649c5775a07c6d573	HT_00024959	NA	11/15/17	11/21/17	Arizona	55	Female	Other Hispanic/Spanish White	130	60	25		NR	NR	NR	NR	NR	NR	NR	NR	Age 45-55, BMI - 25-30	45-55	25-30	2	C3	3	C	1238	9
13-1240_S12_D1_0191d5cc8192580d310cce3aaf435803	HT_00024390	NA	11/9/17	11/14/17	South Dakota	63	Male	Non-Hispanic White	295	71	41		NR	NR	NR	NR	NR	NR	NR	NR	Age 55-65, BMI - 40-100	55-65	40-100	2	D1	1	D	1238	9
13-1240_S12_D2_3d76f0dad0e0c20fe1cebc685f85785e	HT_00024798	NA	11/13/17	11/17/17	Washington	66	Male	Non-Hispanic White	170	74	22		NR	NR	NR	NR	NR	NR	NR	NR	Age 65-75, BMI - 18-25	65-75	18-25	2	D2	2	D	1238	9
13-1240_S12_D3_0ebfdb1f0d286462859414581dcd88a5	HT_00024774	NA	11/13/17	11/17/17	California	48	Female	Non-Hispanic White	180	63	32	NR	NR	NR	NR	NR	NR	NR	NR	NR	Age 45-55, BMI - 30-35	45-55	30-35	2	D3	3	D	1238	9
13-1240_S12_E1_9c99a88e45a0463a3fa58a1e6805e6ab	HT_00024987	NA	11/16/17	11/21/17	North Dakota	63	Male	Non-Hispanic White	210	71	29		NR	NR	NR	NR	NR	NR	NR	NR	Age 55-65, BMI - 25-30	55-65	25-30	2	E1	1	E	1238	9
13-1240_S12_E2_6b1f5c19bdb89eb664111b0f5a8d59ce	HT_00024703	NA	11/12/17	11/16/17	Arizona	29	Male	Mexican White	200	73	26	NR	NR	NR	NR	NR	NR	NR	NR	NR	Age 25-35, BMI - 25-30	25-35	25-30	2	E2	2	E	1238	9
13-1240_S12_E3_ab377685127ac26fae28628b69764ae1	HT_00024217	NA	11/7/17	11/10/17	Arizona	78	Female	Non-Hispanic White	228	62	42		NR	NR	NR	NR	NR	NR	NR	NR	Age 75 - 120, BMI - 40 - 100	75-120	40-100	2	E3	3	E	1238	9
13-1240_S12_F1_d4e5fd0839cac46ac3351bbdb8576188	HT_00025107	NA	11/18/17	11/22/17	North Dakota	55	Female	Non-Hispanic White	165	62	30		NR	NR	NR	NR	NR	NR	NR	NR	Age 55-65, BMI - 30-35	55-65	30-35	2	F1	1	F	1238	9
13-1240_S12_F2_3619a11a033d1e4adacd5bc659fabb8f	HT_00024727	NA	11/12/17	11/16/17	Arizona	28	Female	Non-Hispanic White	220	66	36	NR	NR	NR	NR	NR	NR	NR	NR	NR	Age 25-35, BMI - 35-40	25-35	35-40	2	F2	2	F	1238	9
13-1240_S12_F3_e7663e0505a6598a334b3907ae9f9322	HT_00024488	NA	11/11/17	11/15/17	Nevada	68	Female	Non-Hispanic White	195	67	30		NR	NR	NR	NR	NR	NR	NR	NR	Age 65-75, BMI - 25-30	65-75	25-30	2	F3	3	F	1238	9
13-1240_S12_G1_43841042b89e7ba0ac74ea34733b5957	HT_00024206	NA	11/7/17	11/10/17	Arizona	85	Male	Non-Hispanic White	229	66	37		NR	NR	NR	NR	NR	NR	NR	NR	Age 75 - 120, BMI - 35 - 40	75-120	35-40	2	G1	1	G	1238	9
13-1240_S12_G2_deaa5109a8c64c53c053dde810386bac	HT_00024462	NA	11/11/17	11/15/17	Nevada	65	Female	Non-Hispanic White	181	65	30		NR	NR	NR	NR	NR	NR	NR	NR	Age 65-75, BMI - 30-35	65-75	30-35	2	G2	2	G	1238	9
13-1240_S12_G3_6f6a9e01f1e4de406d091aa34b30f495	HT_00024719	NA	11/12/17	11/16/17	Nevada	42	Female	Mexican Native Hawaiian	176	60	34		NR	NR	NR	NR	NR	NR	NR	NR	Age 35-45, BMI - 30-35	35-45	30-35	2	G3	3	G	1238	9
13-1240_S12_H1_a1b7b1bf1e18b6598cc2485315c4e19c	HT_00024913	NA	11/15/17	11/21/17	Nevada	42	Male	Mexican Some other race	260	72	35		NR	NR	NR	NR	NR	NR	NR	NR	Age 35-45, BMI - 35-40	35-45	35-40	2	H1	1	H	1238	9
13-1240_S12_H2_8d109c78b1fe9020f4610e29fd7864c3	HT_00025207	NA	11/20/17	11/24/17	Texas	30	Female	Non-Hispanic White	120	68	18		NR	NR	NR	NR	NR	NR	NR	NR	Age 25-35, BMI - 18-25	25-35	18-25	2	H2	2	H	1238	9
13-1240_S12_H3_fe45b926b2bfa9ff5cf5bad8a2b44456	HT_00024874	NA	11/15/17	11/21/17	Arizona	55	Female	Non-Hispanic White	170	70	24		NR	NR	NR	NR	NR	NR	NR	NR	Age 55-65, BMI - 18-25	55-65	18-25	2	H3	3	H	1238	9
13-1240_S13_A1_2d55649c30a7ce8aa762d9657d257a76	ND	NormalDonor	NA	NA	NA	NA	NA	NA	NA	NA	NA	NA	NA	NA	NA	NA	NA	NA	NA	NA	NA	NA	NA	NA	NA	NA	NA	NA	NA
13-1240_S13_A2_ffb9fd667d2b18dc687782c074574e25	HT_00024760	NA	11/13/17	11/17/17	North Dakota	49	Male	Non-Hispanic White	250	70	36		NR	NR	NR	NR	NR	NR	NR	NR	Age 45-55, BMI - 35-40	45-55	35-40	19	A2	2	A	1239	4
13-1240_S13_A3_243d998d3f0d98cf5136001719c5cac6	HT_00024738	NA	11/12/17	11/16/17	Nevada	32	Female	Mexican White	166	67	26	NR	NR	NR	NR	NR	NR	NR	NR	NR	Age 25-35, BMI - 25-30	25-35	25-30	19	A3	3	A	1239	4
13-1240_S13_B1_a59b89d0607571bcc5c15e80cbe760c8	HT_00024581	NA	11/13/17	11/16/17	North Dakota	39	Female	Non-Hispanic White	240	63	42		NR	NR	NR	NR	NR	NR	NR	NR	Age 35-45, BMI - 40-100	35-45	40-100	19	B1	1	B	1239	4
13-1240_S13_B2_06d031b1f6916022698d4c6eedacffa7	HT_00025246	NA	11/25/17	11/28/17	Nevada	68	Female	Non-Hispanic Japanese	210	58	44		NR	NR	NR	NR	NR	NR	NR	NR	Age >65, BMI >35	>65	>35	19	B2	2	B	1239	4
13-1240_S13_B3_220a07cd3f8a386b7ec34a75d9c99abf	HT_00025175	NA	11/18/17	11/22/17	Arizona	71	Male	Non-Hispanic White	177	73	23		NR	NR	NR	NR	NR	NR	NR	NR	Age 65-75, BMI - 18-25	65-75	18-25	19	B3	3	B	1239	4
13-1240_S13_C1_f85015889fb3dfcf30d85da3f73a596c	HT_00024289	NA	11/8/17	11/13/17	South Dakota	76	Male	Non-Hispanic White	194	67	30		NR	NR	NR	NR	NR	NR	NR	NR	Age 75 - 120, BMI - 25-30	75-120	25-30	19	C1	1	C	1239	4
13-1240_S13_C2_7803bb317d1791919f629093b94caf3f	HT_00025205	NA	11/20/17	11/24/17	Washington	80	Female	Non-Hispanic White	120	66	19		NR	NR	NR	NR	NR	NR	NR	NR	Age 75 - 120, BMI - 18-25	75-120	18-25	19	C2	2	C	1239	4
13-1240_S13_C3_5db2eef6c62aed31692be617b5e644bc	HT_00024860	NA	11/15/17	11/20/17	California	60	Female	Non-Hispanic White	255	65	42		NR	NR	NR	NR	NR	NR	NR	NR	Age 55-65, BMI - 40-100	55-65	40-100	19	C3	3	C	1239	4
13-1240_S13_D1_66c79a1d252fa23edb5d8cfda0249ec3	HT_00024651	NA	11/13/17	11/16/17	California	66	Male	Non-Hispanic White	272	72	37		NR	NR	NR	NR	NR	NR	NR	NR	Age 65-75, BMI - 35-40	65-75	35-40	19	D1	1	D	1239	4
13-1240_S13_D2_6af123720e1ff9607eee00efaeee09ac	HT_00025034	NA	11/17/17	11/21/17	Montana	37	Female	Non-Hispanic White	230	67	36		NR	NR	NR	NR	NR	NR	NR	NR	Age 35-45, BMI - 35-40	35-45	35-40	19	D2	2	D	1239	4
13-1240_S13_D3_667a3f49a6917a62184a1ab2e72cf93d	HT_00025142	NA	11/18/17	11/22/17	Washington	63	Male	Non-Hispanic White	148	68	22		NR	NR	NR	NR	NR	NR	NR	NR	Age 55-65, BMI - 18-25	55-65	18-25	19	D3	3	D	1239	4
13-1240_S13_E1_20c011932d05f9460546496322542b63	HT_00024269	NA	11/8/17	11/13/17	California	48	Female	Mexican Some other race	253	64	43	NR	NR	NR	NR	NR	NR	NR	NR	NR	Age 45-55, BMI - 40-100	45-55	40-100	19	E1	1	E	1239	4
13-1240_S13_E2_eca69badd79ad35e73b5825569acda2d	HT_00024902	NA	11/15/17	11/21/17	South Dakota	54	Male	Non-Hispanic White	197	69	29		NR	NR	NR	NR	NR	NR	NR	NR	Age 45-55, BMI - 25-30	45-55	25-30	19	E2	2	E	1239	4
13-1240_S13_E3_6dab6cfbc3aeceff6f61be29edd9bdc6	HT_00025112	NA	11/18/17	11/22/17	Washington	72	Male	Non-Hispanic White	235	70	34		NR	NR	NR	NR	NR	NR	NR	NR	Age 65-75, BMI - 30-35	65-75	30-35	19	E3	3	E	1239	4
13-1240_S13_F1_8321af2520490e4b2e60942a03baa25a	HT_00025008	NA	11/16/17	11/21/17	North Dakota	65	Female	Non-Hispanic White	230	64	40		NR	NR	NR	NR	NR	NR	NR	NR	Age 55-65, BMI - 35-40	55-65	35-40	19	F1	1	F	1239	4
13-1240_S13_F2_f5bc8ea4044b459a333c42d1680c2ad0	HT_00024461	NA	11/11/17	11/15/17	Arizona	37	Female	Mexican Some other race	120	60	23		NR	NR	NR	NR	NR	NR	NR	NR	Age 35-45, BMI - 18-25	35-45	18-25	19	F2	2	F	1239	4
13-1240_S13_F3_8e2195c8baabd41e6eb4fb7dd59bae9c	HT_00025139	NA	11/18/17	11/22/17	Arizona	29	Male	Non-Hispanic White	260	72	35	NR	NR	NR	NR	NR	NR	NR	NR	NR	Age 25-35, BMI - 35-40	25-35	35-40	19	F3	3	F	1239	4
13-1240_S13_G1_ff068fec397f7ed0123ddfac194898ea	HT_00024718	NA	11/12/17	11/16/17	California	45	Female	Non-Hispanic Asian Indian	188	68	29		NR	NR	NR	NR	NR	NR	NR	NR	Age 35-45, BMI - 25-30	35-45	25-30	19	G1	1	G	1239	4
13-1240_S13_G2_540db2f8f4a69e246647e37e4706b577	HT_00024238	NA	11/7/17	11/10/17	North Dakota	71	Male	Non-Hispanic White	315	67	49		NR	NR	NR	NR	NR	NR	NR	NR	Age 65-75, BMI - 40-100	65-75	40-100	19	G2	2	G	1239	4
13-1240_S13_G3_354e28c20ccd95bfa3e5636538a11174	HT_00025136	NA	11/18/17	11/22/17	Washington	61	Female	Non-Hispanic White	225	68	34		NR	NR	NR	NR	NR	NR	NR	NR	Age 55-65, BMI - 30-35	55-65	30-35	19	G3	3	G	1239	4
13-1240_S13_H1_2cf110683ed7e86a164113fc514b3844	HT_00024960	NA	11/15/17	11/21/17	Nevada	52	Female	Non-Hispanic White	120	62	22		NR	NR	NR	NR	NR	NR	NR	NR	Age 45-55, BMI - 18-25	45-55	18-25	19	H1	1	H	1239	4
13-1240_S13_H2_b3cd5bdf3d5731a4639cf8e001d93995	HT_00025199	NA	11/20/17	11/24/17	Texas	27	Male	Non-Hispanic White	148	77	18		NR	NR	NR	NR	NR	NR	NR	NR	Age 25-35, BMI - 18-25	25-35	18-25	19	H2	2	H	1239	4
13-1240_S13_H3_71b3f52c156babcb4c5afd5bf2c24c11	Buffer	SecondaryOnly	NA	NA	NA	NA	NA	NA	NA	NA	NA	NA	NA	NA	NA	NA	NA	NA	NA	NA	NA	NA	NA	NA	NA	NA	NA	NA	NA
