# Supplementary material for: Age-associated changes in the circulating human antibody repertoire are upregulated in autoimmunity
Source: Immun Ageing. 2020 Oct 6;17:28. doi: 10.1186/s12979-020-00193-x (PMC7539520; doi:10.1186/s12979-020-00193-x)
Supplement: Supplementary file 12 — Additional file 12: Table S4. Same as Table S1, but for joint cohort rerun on improved array manufacturing process (Experiment 1375). [file 12979_2020_193_MOESM12_ESM.xls]

	COLL_DATE	Freeze.Date	CLIENT	AGE	GENDER	ETHNICITY	WEIGHT	HEIGHT	BMI	orig.expt	sample	Age	ii.age.1274	ii.age.1068	ii.age.ss	ii.bmi.e	ii.age.1274.residual	ii.age.1068.residual
13-1566_S06_A1_2de422e93c05c366f2f4d6077d7c332b	11/18/17	11/22/17	California	29	Female	Non-Hispanic White	215	66	35	1116	HT_00025129	29	41.2	45.3	0.0353035	0.143026	1.17417	3.9822
13-1566_S06_A2_fddcb9f00890a140265febe2e8e25188	11/12/17	11/16/17	Arizona	30	Female	Mexican White	220	67	34	1116	HT_00024684	30	49.3	51.2	-0.0223734	0.195783	8.81927	9.4271
13-1566_S06_A3_de5da8cbd60d4c08bca55639e5d774f0	11/18/17	11/22/17	Montana	65	Male	Non-Hispanic White	190	68	29	1116	HT_00025161	65	45.2	50.9	-0.2219601	0.444665	-12.37221	-7.583
13-1566_S06_B1_1e9ca37b4b7dc91af4f62defb4a3eb99	11/13/17	11/16/17	Nevada	35	Female	Non-Hispanic White	178	64	31	1116	HT_00024565	35	51.4	48.1	-0.1137175	0.046164	8.48488	3.9558
13-1566_S06_B2_b1f5f2d807c002e0ace4e06836437412	11/18/17	11/22/17	Arizona	69	Male	Non-Hispanic White	115	62	21	1116	HT_00025137	69	48	55.7	-0.0909357	0.141615	-11.50365	-4.6901
13-1566_S06_B3_ec6650e1c1e49bbe599b7a2571aef64d	11/15/17	11/21/17	North Dakota	50	Male	Non-Hispanic White	190	72	26	1116	HT_00024876	50	50	50.7	-0.1870054	0.047537	-0.2739	-0.5904
13-1566_S06_C1_2e2c52d46ad12ad1a65b07c2b4d647b5	11/15/17	11/20/17	South Dakota	44	Male	Non-Hispanic White	320	74	41	1116	HT_00024871	44	47.3	57.4	-0.1469167	0.043645	0.01237	8.936
13-1566_S06_C2_627b5f57e5b46a5ad860bd0dcc8acfa5	11/7/17	11/10/17	Montana	81	Male	Non-Hispanic White	200	65	33	1116	HT_00024195	81	56.4	56.3	-0.183522	-0.013712	-8.94529	-9.7806
13-1566_S06_C3_a8d1d3bf31fd0d5c8fa6ffae1d5e4654	11/8/17	11/13/17	Nevada	27	Female	Other Hispanic/Spanish Some other race	143	63	25	1116	HT_00024313	27	46	40.7	0.1914834	-0.02935	6.96672	0.3767
13-1566_S06_D1_c8304f0262b808e3e2d2f9f8ab3c8eb3	11/13/17	11/16/17	Washington	34	Female	Non-Hispanic White	130	60	25	1116	HT_00024639	34	51	54.5	-0.2138488	0.290182	8.59296	10.8462
13-1566_S06_D2_98f6f31a4140acee043a56f4a3026bb0	11/18/17	11/22/17	Arizona	70	Female	Non-Hispanic White	200	65	33	1116	HT_00025092	70	60.8	62.1	0.7523478	0.14066	0.85745	1.1952
13-1566_S06_D3_999bf2c5b4f45aadddeab02b38618556	11/16/17	11/21/17	Arizona	59	Male	Mexican Some other race	190	67	30	1116	HT_00024985	59	58.3	63	0.5328836	0.020067	3.64792	7.3537
13-1566_S06_E1_99e888c1a13349cc638799960b41b600	11/12/17	11/16/17	California	39	Male	Non-Hispanic Some other race	150	65	25	1116	HT_00024712	39	37.8	43.6	-0.0305979	-0.069933	-7.09117	-2.4353
13-1566_S06_E2_f8925afc248e4c1d6365a8d6ec17f94c	NA	NA	NA	NA	NA	NA	NA	NA	NA	NA	NA	NA	56.3	66.9	-0.000045	0.207211	NA	NA
13-1566_S06_E3_dfab9b77b5b6bb50dd01676bf284a59a	11/12/17	11/17/17	Arizona	48	Female	Mexican Some other race	168	62	31	1116	HT_00024819	48	57.2	64.3	0.0916496	0.213059	7.98531	13.9636
13-1566_S06_F1_a5156b50337e1361076da833449d6c30	11/15/17	11/21/17	North Dakota	58	Female	Non-Hispanic White	125	64	22	1116	HT_00024967	58	63	65.5	0.4187096	-0.129641	8.87241	10.3479
13-1566_S06_F2_2f9b6273c809073f93c468e9011bd9f0	11/8/17	11/13/17	Arizona	79	Female	Non-Hispanic White	156	65	26	1116	HT_00024329	79	66	60.5	0.025562	-0.028284	1.58109	-4.6993
13-1566_S06_F3_14a148deb27de118506317de03a347b8	11/17/17	11/21/17	Montana	62	Male	Non-Hispanic White	206	72	28	1116	HT_00025035	62	62.6	66.6	0.2714972	-0.089396	6.53	9.5697
13-1566_S06_G1_4b6580e498088381c86050676e0e23c7	11/12/17	11/17/17	Nevada	47	Male	Non-Hispanic White	260	72	35	1116	HT_00024828	47	44.9	50.8	-0.2310708	-0.015869	-3.90804	0.9154
13-1566_S06_G2_dac0591791b62e244de8c02614329cc7	NA	NA	NA	NA	NA	NA	NA	NA	NA	1068	HT_00019647	NA	40.8	44.9	-0.1216388	0.189322	NA	NA
13-1566_S06_G3_23fd5cd41af5e4ce2e97de922e0e336c	11/16/17	11/21/17	Arizona	39	Female	Other Hispanic/Spanish White	189	61	36	1116	HT_00025020	39	56.9	60.5	0.0822979	0.156438	12.06605	14.4053
13-1566_S06_H1_9c1db0b19447f6b4d2a1002379cea174	11/6/17	11/10/17	Nevada	81	Female	Non-Hispanic White	192	62	35	1116	HT_00024221	81	68.8	57	0.1317514	0.185478	3.4365	-9.1155
13-1566_S06_H2_5cf4052dcd74a336cfe53035c0bb5337	11/9/17	11/14/17	Nevada	31	Male	Non-Hispanic White	270	67	42	1116	HT_00024362	31	42.4	47.1	-0.1778547	0.082653	1.38985	4.8854
13-1566_S06_H3_45d9b30340f33e1620b17c6f1364acac	11/10/17	11/14/17	Arizona	64	Male	Non-Hispanic White	273	68	42	1116	HT_00024423	64	73.2	69.8	-0.1339107	-0.241276	16.1511	11.7866
13-1566_S07_A1_8739e5b998bf5a8206201917604f867f	NA	NA	NA	NA	NA	NA	NA	NA	NA	1068	HT_00019647	NA	40.7	43.1	-0.1311157	0.178613	NA	NA
13-1566_S07_A2_7a0594d1680afd50ce0f6c6701fed09b	7/28/17	8/1/17	Other California	26	Male	Non-Hispanic White	165	66	27	1068	HT_00023224	26	38	37.5	-0.1929507	-0.094037	-0.54411	-2.351
13-1566_S07_A3_51277665b5b82d388c733d0bb0b23de0	NA	NA	NA	NA	NA	NA	NA	NA	NA	NA	NA	NA	65.2	62.8	-0.0284447	0.180435	NA	NA
13-1566_S07_B1_3dc2eb83cd6104def02aeb9d7587118f	8/18/17	8/22/17	SanFrancisco California	27	Male	Other Hispanic/Spanish Some other race	320	68	49	1068	HT_00023662	27	34.3	35.2	-0.0709715	-0.017049	-4.74322	-5.1709
13-1566_S07_B2_64f9dec8aa5ef4b82fdd7dca6a01c762	7/29/17	8/2/17	Other California	51	Male	Non-Hispanic White	220	75	28	1068	HT_00023268	51	56	54.5	0.1388659	0.028434	5.23047	2.6694
13-1566_S07_B3_042237339196faf6df309e49382a996d	8/19/17	8/23/17	Other California	45	Female	Non-Hispanic White	300	66	48	1068	HT_00023685	45	50.2	45.5	-0.2053838	0.116811	2.44026	-3.4802
13-1566_S07_C1_027efd729585119761ffc24daf0f2d36	8/13/17	8/17/17	SanFrancisco California	35	Male	Non-Hispanic Filipino	216	65	36	1068	HT_00023610	35	50.3	44.9	0.058178	-0.047907	7.41187	0.7681
13-1566_S07_C2_28fd7da66b593d51b2cab6f21507f302	8/11/17	8/15/17	Other California	56	Female	Non-Hispanic White	180	63	32	1068	HT_00023531	56	56.6	54.3	-0.1327488	0.021828	3.46762	0.0889
13-1566_S07_C3_dd13d89f67cc47ebc7b2ef83520142b7	7/29/17	8/2/17	SanFrancisco California	26	Female	Non-Hispanic White	137	64	24	1068	HT_00023281	26	38.6	41.7	-0.1210016	0.166647	0.02956	1.8466
13-1566_S07_D1_df3b286ed0854ae4f45baeb3f4cda80c	8/5/17	8/9/17	Other California	66	Female	Non-Hispanic White	150	64	26	1068	HT_00023444	66	61	59.3	-0.0627413	0.087718	2.97771	0.3793
13-1566_S07_D2_0fd8451f3e8676ed7585b170505821ad	8/11/17	8/15/17	Other California	62	Female	Non-Hispanic White	140	64	24	1068	HT_00023529	62	57.9	53.6	0.1267668	0.136612	1.84444	-3.427
13-1566_S07_D3_1173a9bb668bde47550971103c97cad0	8/13/17	8/17/17	Other California	84	Male	Non-Hispanic White	158	70	23	1068	HT_00023620	84	72.2	69.4	0.1563879	-0.183943	5.40802	1.8602
13-1566_S07_E1_e2cf7022250b355edd704882e96aaeff	8/6/17	8/10/17	SanFrancisco California	40	Female	Non-Hispanic White	180	64	31	1068	HT_00023501	40	47.7	42.3	-0.188933	-0.087955	2.35857	-4.2291
13-1566_S07_E2_479ebd99fba7178ac66577292f342e3c	8/5/17	8/9/17	SanFrancisco California	41	Male	Non-Hispanic White	267	72	36	1068	HT_00023430	41	46.5	40	0.4663183	0.070586	0.6206	-7.0698
13-1566_S07_E3_f0f4aac6a69b3a8b00c3b0eba4a34367	8/13/17	8/17/17	Other California	77	Male	Non-Hispanic White	205	71	29	1068	HT_00023607	77	73.3	72.6	1.1049782	-0.112598	9.8883	8.3835
13-1566_S07_F1_81db361ecd0d354d9a7ff081a96e0843	7/29/17	8/2/17	SanFrancisco California	55	Male	Non-Hispanic White	220	72	30	1068	HT_00023254	55	60.8	49.3	-0.0712806	-0.076495	8.08698	-4.4147
13-1566_S07_F2_8348e9d0aa07d84518a12a1638e82770	8/21/17	8/25/17	SanFrancisco California	69	Female	Non-Hispanic White	221	66	36	1068	HT_00023698	69	66.1	58.9	0.0068106	-0.074532	6.55573	-1.4556
13-1566_S07_F3_7b64fe14e31f918b46591e791c108f91	8/4/17	8/8/17	SanFrancisco California	75	Male	Non-Hispanic White	170	70	24	1068	HT_00023365	75	68.7	69.5	1.1745173	-0.062878	6.31097	6.2774
13-1566_S07_G1_f97b66f7160cb7b597a4e860aec67475	NA	NA	NA	NA	NA	NA	NA	NA	NA	1068	HT_00019647	NA	38.7	41.9	-0.1281061	0.17621	NA	NA
13-1566_S07_G2_0c6c94b4716bf9927197f9f8ff739471	9/2/17	9/6/17	Other California	46	Female	Non-Hispanic White	300	66	48	1068	HT_00023720	46	48.4	45.7	-0.20734	0.097932	0.1391	-3.6928
13-1566_S07_G3_f1501036a80ec6b34c31a3ec63e2fca6	8/5/17	8/8/17	Other California	36	Male	Non-Hispanic White	146	69	22	1068	HT_00023462	36	44.8	37.5	-0.0949903	-0.012976	1.35481	-7.1643
13-1566_S07_H1_43129d5fcdd2e96c6d2a6effa6050faf	9/10/17	9/14/17	SanFrancisco California	75	Male	Non-Hispanic White	140	69	21	1068	HT_00023740	75	66.7	63.6	0.0093293	-0.000762	4.27835	0.3819
13-1566_S07_H2_38c644f33d86861c487dfb306010df7a	7/30/17	8/3/17	Other California	65	Male	Non-Hispanic White	179	68	27	1068	HT_00023337	65	64.3	57.3	0.0140554	-0.008304	6.77437	-1.1635
13-1566_S07_H3_58b15ee05feec8bea44ec5da39345fdb	9/1/17	9/5/17	SanFrancisco California	80	Female	Non-Hispanic White	182	64	31	1068	HT_00023713	80	67.8	62.3	0.1814672	-0.040046	2.96162	-3.3394
13-1566_S08_A1_5460b2397f8251e17d1a351bcd72ac57	7/28/17	8/1/17	SanFrancisco California	32	Female	Non-Hispanic White	177	66	29	1068	HT_00023220	32	45.5	40.6	0.1879811	-0.065756	4.04559	-2.119
13-1566_S08_A2_c5c1e96dfdd575ce7ff648991fac6e17	8/6/17	8/10/17	SanFrancisco California	41	Male	Non-Hispanic Chinese	225	67	35	1068	HT_00023466	41	51.2	47.9	0.4797747	-0.151553	5.36735	0.8873
13-1566_S08_A3_20692411ca757885acde46f1626d3df3	7/30/17	8/3/17	SanFrancisco California	37	Female	Non-Hispanic Chinese	150	65	25	1068	HT_00023319	37	51.3	41.2	0.081384	-0.146004	7.41776	-3.8977
13-1566_S08_B1_bd718e786eef4c9b1a00a0228dd7ee41	7/28/17	8/1/17	SanFrancisco California	53	Male	Non-Hispanic White	233	70	33	1068	HT_00023216	53	49.3	50.4	-0.1442604	0.019522	-2.35616	-2.3825
13-1566_S08_B2_68ed3bf44fc93042c424532cf0d8e2a5	7/29/17	8/2/17	Other California	58	Male	Non-Hispanic White	275	74	35	1068	HT_00023258	58	56.1	57.7	0.3735223	-0.055025	1.99418	2.54
13-1566_S08_B3_5b240919c422d41733b636eb64f52c2b	9/11/17	9/15/17	Other California	24	Male	Non-Hispanic White	123	63	22	1068	HT_00023754	24	40.9	30.7	-0.2329823	-0.153691	3.37527	-8.1862
13-1566_S08_C1_4e3083b001057dbbba35d18147045eb7	8/13/17	8/17/17	Other California	48	Male	Non-Hispanic White	277	70	40	1068	HT_00023626	48	42	55.4	-0.182303	0.118983	-7.30801	5.0784
13-1566_S08_C2_70ff8d41169230c62e936c046169feac	7/30/17	8/3/17	SanFrancisco California	74	Male	Non-Hispanic White	190	71	26	1068	HT_00023314	74	68.2	65.5	0.8421023	-0.0141	6.23649	2.7043
13-1566_S08_C3_a4d075cec8a687618b5439d54410a857	8/4/17	8/8/17	SanFrancisco California	69	Female	Non-Hispanic White	125	68	19	1068	HT_00023352	69	59.6	64.5	0.5438204	-0.036538	0.1447	4.1372
13-1566_S08_D1_3c20cbc52967f8285b7b62b1e2345c53	8/5/17	8/9/17	SanFrancisco California	26	Male	Non-Hispanic White	280	72	38	1068	HT_00023434	26	35.3	29.7	-0.2231975	0.274861	-3.2193	-10.1426
13-1566_S08_D2_f8d916b82f4c2223cbad417cf1e91236	7/30/17	8/3/17	Other California	54	Male	Non-Hispanic Filipino	165	65	28	1068	HT_00023347	54	57	47.6	-0.0851469	-0.120947	4.76734	-5.6084
13-1566_S08_D3_8b5752611a75eafecb40cf3b326d0d3e	8/5/17	8/9/17	SanFrancisco California	68	Male	Non-Hispanic White	235	66	38	1068	HT_00023427	68	69.6	66.8	0.3994661	0.035105	10.55904	6.8755
13-1566_S08_E1_1e492caa18811061134695269548c777	8/12/17	8/16/17	Other California	56	Female	Non-Hispanic White	159	62	29	1068	HT_00023572	56	50.5	47	-0.1387337	-0.016556	-2.69647	-7.1573
13-1566_S08_E2_db93677117f804efb68ec86332bd159a	8/14/17	8/18/17	Other California	76	Female	Non-Hispanic White	150	61	28	1068	HT_00023650	76	76.8	65	0.5083314	-0.187159	13.87921	1.2744
13-1566_S08_E3_f4a2e5e608d0a5aa5ca8ab44aba19f33	8/28/17	9/1/17	SanFrancisco California	28	Male	Non-Hispanic White	340	75	42	1068	HT_00023711	28	39.2	36.5	0.2591305	-0.020105	-0.34352	-4.2664
13-1566_S08_F1_0d6b84389cce2f198520cbe1a8bf600e	NA	NA	NA	NA	NA	NA	NA	NA	NA	1068	HT_00019647	NA	37.2	40.9	-0.1304132	0.17631	NA	NA
13-1566_S08_F2_54e59cc335ba7556df9ebc88f516bdae	7/29/17	8/2/17	SanFrancisco California	40	Male	Non-Hispanic Vietnamese	185	67	29	1068	HT_00023287	40	51.6	52.9	-0.1605591	-0.133503	6.2503	6.3323
13-1566_S08_F3_264b7451334fc1134f31c6454ee9c63a	8/13/17	8/17/17	SanFrancisco California	53	Female	Non-Hispanic White	180	60	35	1068	HT_00023611	53	52.9	47.4	0.1037104	0.119775	1.2288	-5.3216
13-1566_S08_G1_ce6bd1cbec6e4c949120c46b1991b44b	8/28/17	9/1/17	SanFrancisco California	79	Female	Non-Hispanic Black	180	62	33	1068	HT_00023710	79	62.7	65.7	-0.2357959	-0.152715	-1.70676	0.5332
13-1566_S08_G2_308df20b544e1d710ffb3939ab57ec1b	NA	NA	NA	NA	NA	NA	NA	NA	NA	NA	NA	NA	57.3	66.2	-0.0049772	0.204224	NA	NA
13-1566_S08_G3_9d571a3445324b8194dd3860ae00fcd8	7/28/17	8/1/17	Other California	29	Male	Non-Hispanic White	185	77	22	1068	HT_00023199	29	44.1	36.2	-0.1460837	-0.076427	4.12443	-5.0711
13-1566_S08_H1_0bd4ca52a1699a3107bc7f72a87175a4	8/11/17	8/15/17	SanFrancisco California	42	Male	Non-Hispanic White	351	76	43	1068	HT_00023563	42	41.1	39.1	0.0859358	0.127036	-5.24647	-8.3957
13-1566_S08_H2_53f80d5eecae6ff1bf109fac79657cd4	8/13/17	8/17/17	Other California	71	Male	Non-Hispanic White	212	69	31	1068	HT_00023612	71	62.7	59.2	0.1084757	-0.045354	2.24954	-2.1504
13-1566_S08_H3_9813d10f4e1428265a49da0896fe5101	NA	NA	NA	NA	NA	NA	NA	NA	NA	1068	HT_00019647	NA	38.8	40.8	-0.1242819	0.182563	NA	NA
13-1566_S09_A1_ad4b94a36067823699190327f9582d70	11/8/17	11/13/17	North Dakota	31	Female	Non-Hispanic White	170	69	25	1116	HT_00024284	31	43.9	44.7	-0.2217733	-0.204526	2.91695	2.4111
13-1566_S09_A2_08b60baffef3510fbc1531f8dd25682f	11/15/17	11/21/17	Arizona	45	Male	Non-Hispanic White	225	67	35	1116	HT_00024928	45	48.3	49	0.2448037	-0.037517	0.48744	0.1049
13-1566_S09_A3_3daafa4fd4c1dee4d0aca1ea208ab921	11/12/17	11/16/17	Nevada	31	Male	Non-Hispanic Filipino	157	67	25	1116	HT_00024713	31	37	43.9	-0.0517615	-0.126273	-3.98167	1.6404
13-1566_S09_B1_576001edeae496126338b3f7bdb212ed	11/13/17	11/16/17	Montana	47	Female	Non-Hispanic White	250	64	43	1116	HT_00024636	47	42	28.9	0.2586409	-0.128267	-6.75733	-20.9802
13-1566_S09_B2_390d0fc8f6a6bff08ab51b90d9c4db47	11/25/17	11/28/17	Nevada	71	Male	Non-Hispanic White	289	67	45	1116	HT_00025244	71	64	53.7	-0.0457652	-0.12124	3.56796	-7.6251
13-1566_S09_B3_329ecebd5ead1e9780fee08a91c2fcab	11/18/17	11/22/17	Arizona	63	Female	Non-Hispanic Japanese	133	60	26	1116	HT_00025138	63	80.6	73.6	0.2001337	-0.209095	24.03097	16.108
13-1566_S09_C1_6e72aa3152461e43a9d735f506600267	NA	NA	NA	NA	NA	NA	NA	NA	NA	1068	HT_00019647	NA	40.9	42.5	-0.1621192	0.134592	NA	NA
13-1566_S09_C2_79465e3af6b237464a261ef7e1bef1e4	11/11/17	11/15/17	Nevada	42	Male	Non-Hispanic Filipino	143	64	24	1116	HT_00024479	42	57.3	51.6	0.3550013	-0.027841	10.95303	4.0805
13-1566_S09_C3_b44a739413e85259267524e576e216a0	11/10/17	11/14/17	South Dakota	60	Male	Non-Hispanic White	250	64	43	1116	HT_00024426	60	58	58.4	0.3972005	-0.070314	2.92831	2.2764
13-1566_S09_D1_2553a9e570cd9a4a513e657a528fe3aa	11/8/17	11/13/17	North Dakota	75	Female	Non-Hispanic American Indian / Inuit	162	60	32	1116	HT_00024283	75	56.9	58.6	0.0600837	-0.055934	-5.48279	-4.6573
13-1566_S09_D2_2d109bcff8a8365f1edd8f343590859c	11/15/17	11/21/17	South Dakota	58	Male	Non-Hispanic White	160	68	24	1116	HT_00024896	58	63.5	64.1	0.6134452	0.386587	9.36557	8.9396
13-1566_S09_D3_bdb555f88132074acb8f8479cc1374ee	NA	NA	NA	NA	NA	NA	NA	NA	NA	NA	NA	32	38.8	44.5	0.0707382	-0.074164	NA	NA
13-1566_S09_E1_9ecadb78f82eebbeaa314c1758d444cc	11/17/17	11/21/17	Nevada	58	Female	Non-Hispanic White	259	68	39	1116	HT_00025059	58	49.6	53.3	0.2613114	0.02528	-4.53257	-1.8141
13-1566_S09_E2_6ae552d7c80ec353b6596dac3002b4c8	11/13/17	11/16/17	California	79	Male	Non-Hispanic White	182	69	27	1116	HT_00024589	79	67.3	70.5	-0.1614801	-0.205076	2.95396	5.3795
13-1566_S09_E3_b6e42b8628f7df3cff712dc7fa346681	11/12/17	11/16/17	California	34	Female	Non-Hispanic White	204	68	31	1116	HT_00024708	34	30.5	31.1	-0.1386737	0.134058	-11.91201	-12.5702
13-1566_S09_F1_4c18c13331c5dd0c69bd6c3982a280dd	11/15/17	11/21/17	South Dakota	52	Male	Non-Hispanic White	200	74	26	1116	HT_00024910	52	48.2	51.7	0.1714115	-0.115084	-3.03973	-0.5355
13-1566_S09_F2_0cf3171b7cb83da1b9d2ce228787a0ff	11/7/17	11/10/17	Arizona	61	Female	Mexican Some other race	244	63	43	1116	HT_00024251	61	54.9	57.1	0.242618	-0.135153	-0.67862	0.5722
13-1566_S09_F3_05cc2d09764bf2474eecb4ca6ba4f95d	NA	NA	NA	NA	NA	NA	NA	NA	NA	NA	NA	NA	58.1	65.8	-0.0034648	0.204278	NA	NA
13-1566_S09_G1_177869b80e6e345b9724cbe3164261b3	11/18/17	11/22/17	North Dakota	67	Male	Non-Hispanic White	210	70	30	1116	HT_00025123	67	57.5	56.1	-0.0782239	-0.190834	-1.04685	-3.3721
13-1566_S09_G2_3b21894cc6fd8c156778f6427b77ea7f	11/15/17	11/21/17	Nevada	49	Male	Non-Hispanic White	173	71	24	1116	HT_00024880	49	39.3	36.5	-0.0349559	-0.092298	-10.4098	-14.3407
13-1566_S09_G3_42d768292fde192b3e2d1569ab8e6e18	11/13/17	11/17/17	Arizona	47	Female	Non-Hispanic White	191	66	31	1116	HT_00024748	47	61.5	70.5	0.6805145	0.06222	12.71655	20.6528
13-1566_S09_H1_36ecd82396ee1c9a9d924f564627c770	11/13/17	11/16/17	Arizona	45	Female	Non-Hispanic White	183	65	30	1116	HT_00024568	45	52.4	54.7	-0.1565904	-0.145575	4.64128	5.7738
13-1566_S09_H2_585cf53912b05ce1307812bfcd15d913	11/12/17	11/16/17	Nevada	43	Female	Mexican White	158	62	29	1116	HT_00024660	43	48.2	50.8	0.2972714	0.149062	1.38978	2.7777
13-1566_S09_H3_7e6236747e474c51e7e2da740ca56ded	11/7/17	11/10/17	Nevada	75	Male	Non-Hispanic White	157	72	21	1116	HT_00024246	75	51.4	59.5	-0.1535786	-0.088731	-11.05106	-3.7175
13-1567_S01_A1_d79ae4006e3e3ac83a9bbb11bbafe2f7	11/9/17	11/14/17	South Dakota	74	Female	Non-Hispanic White	250	65	42	1116	HT_00024377	74	57	53.9	0.0391856	-0.137506	-4.94156	-8.8991
13-1567_S01_A2_d02d4dafe283c74d924db1df4341b135	11/12/17	11/15/17	Arizona	40	Female	Non-Hispanic White	350	66	56	1116	HT_00024508	40	39.9	42.9	0.1549815	0.215578	-5.46581	-3.6848
13-1567_S01_A3_5d06a8d97403eca551524e73c0a56194	11/13/17	11/17/17	North Dakota	66	Male	Non-Hispanic White	165	70	24	1116	HT_00024782	66	51.5	57.9	0.0335332	0.201134	-6.50052	-1.0734
13-1567_S01_B1_259e6ed80e3f6241db935ffce0afa7ad	11/15/17	11/21/17	Nevada	45	Male	Non-Hispanic White	235	69	35	1116	HT_00024954	45	40.5	37.4	-0.2010919	-0.009614	-7.28733	-11.5149
13-1567_S01_B2_cf6f4048dab2d92699578dd0355e8929	11/9/17	11/14/17	Nevada	33	Male	Mexican American Indian / Mexican Inuit	265	68	40	1116	HT_00024366	33	44.1	42.6	-0.307801	0.194049	2.14575	-0.6503
13-1567_S01_B3_c0c57275dc74eca69138c460ff5046fb	11/16/17	11/21/17	Arizona	61	Male	Mexican White	255	71	36	1116	HT_00025019	61	52.3	53.9	0.3220375	0.405866	-3.2656	-2.6998
13-1567_S01_C1_e80d8e91d93f4cb8e13bf43ffb65b457	11/13/17	11/16/17	Nevada	54	Male	Non-Hispanic White	310	73	41	1116	HT_00024567	54	60.8	52.3	0.4043802	-0.042893	8.57324	-0.9291
13-1567_S01_C2_8bf4025b0471740ed0b2d4bc3393cf12	11/18/17	11/22/17	California	66	Male	Non-Hispanic White	210	73	28	1116	HT_00025078	66	56.4	56.8	0.0896413	-0.039389	-1.62016	-2.1677
13-1567_S01_C3_fc8bc4a61ea5e6dbbde357b3bb770486	11/13/17	11/17/17	Nevada	80	Male	Non-Hispanic White	195	70	28	1116	HT_00024753	80	60.5	55.1	-0.2454603	-0.140879	-4.336	-10.5839
13-1567_S01_D1_683da5625ac317ff734abc747ddb086c	NA	NA	NA	NA	NA	NA	NA	NA	NA	NA	NA	NA	56.6	67	-0.0000363	0.208046	NA	NA
13-1567_S01_D2_e11fcd9caf8e5fe38297af79f2f20fbd	11/11/17	11/17/17	South Dakota	54	Female	Non-Hispanic White	230	65	38	1116	HT_00024818	54	59.4	60.6	-0.2314464	0.075026	7.21771	7.3584
13-1567_S01_D3_c53bea1dcc0794da0639ef4dce34f50f	11/18/17	11/24/17	Nevada	79	Female	Non-Hispanic White	150	66	24	1116	HT_00025210	79	65.8	61.5	0.6232507	-0.041839	1.40068	-3.6408
13-1567_S01_E1_128783ecab97036037231f52cb595908	11/10/17	11/14/17	Washington	44	Female	Non-Hispanic White	120	63	21	1116	HT_00024411	44	60	51.1	0.0664073	-0.065103	12.64485	2.6102
13-1567_S01_E2_96a3523d5e2f4fd85937830c6b742cdc	11/18/17	11/22/17	Montana	66	Female	Non-Hispanic White	240	67	38	1116	HT_00025157	66	59.9	52.7	0.0199875	-0.073295	1.84606	-6.2578
13-1567_S01_E3_4ef23d48792e6062349eda9d2b8a8266	11/12/17	11/16/17	Washington	44	Female	Non-Hispanic American Indian / Inuit	198	65	33	1116	HT_00024608	44	56.2	42.2	0.0708884	0.009529	8.93194	-6.2664
13-1567_S01_F1_e655f564be51edc680fe0bf5fef34679	11/12/17	11/17/17	Nevada	51	Female	Non-Hispanic Filipino	165	61	31	1116	HT_00024831	51	52.4	52	-0.2781474	-0.145734	1.66686	0.1656
13-1567_S01_F2_792aab1c0eb8e4fb209d5a01ed2edfee	11/18/17	11/22/17	Arizona	27	Female	Non-Hispanic White	226	64	39	1116	HT_00025130	27	48.2	42.6	-0.119371	-0.072329	9.17937	2.2741
13-1567_S01_F3_8d5a7ba9fe0ff8a8906a8016ca422b04	11/4/17	11/10/17	Washington	75	Female	Non-Hispanic White	250	70	36	1116	HT_00024186	75	71.6	60.8	0.1760552	-0.158329	9.21813	-2.4873
13-1567_S01_G1_6a2f59405aa1b174e2175752413194be	11/12/17	11/16/17	Washington	29	Male	Mexican White	205	67	32	1116	HT_00024711	29	35.6	38.2	-0.1552993	0.118157	-4.36906	-3.0736
13-1567_S01_G2_ab6b6bed7a4a75de5a128fc3ef901dc2	11/8/17	11/14/17	Nevada	79	Female	Non-Hispanic White	225	62	41	1116	HT_00024387	79	53.7	58.4	-0.0757896	-0.271044	-10.71467	-6.7632
13-1567_S01_G3_871611b6bc96f6791ee6bb0a1d14c50d	11/17/17	11/21/17	Nevada	72	Female	Other Hispanic/Spanish White	198	67	31	1116	HT_00025022	72	67.8	62.9	0.5362229	-0.074592	6.83124	1.0555
13-1567_S01_H1_5328b32c8985e07ee4175e51ff8e8ae5	11/17/17	11/21/17	North Dakota	60	Male	Mexican Some other race	240	71	34	1116	HT_00025024	60	39.8	41.9	0.1938672	0.841642	-15.26548	-14.1811
13-1567_S01_H2_c0d1cdd83bd5d0b70c0cb9e4f6b00012	11/18/17	11/22/17	Arizona	57	Male	Non-Hispanic Filipino	170	67	27	1116	HT_00025104	57	62.8	54.7	0.2394892	-0.09842	9.1222	0.0228
13-1567_S01_H3_bf37cf5b4bb54c840e624f22309542a1	11/15/17	11/21/17	Nevada	54	Male	Non-Hispanic White	150	70	22	1116	HT_00024921	54	45.2	42.3	-0.075778	-0.089747	-6.95927	-10.9445
13-1567_S02_A1_677cc75098da7cece29ab29215e16b52	11/17/17	11/21/17	California	45	Female	Cuban Filipino	148	63	26	1116	HT_00025038	45	33.1	42.8	-0.1156188	0.347464	-14.66549	-6.093
13-1567_S02_A2_ecfb2df3c05096e30146be6ed848aedc	11/16/17	11/21/17	North Dakota	65	Female	Non-Hispanic White	208	68	32	1116	HT_00025004	65	55.6	57.9	-0.0067631	-0.013725	-1.97354	-0.5519
13-1567_S02_A3_3e8df2b7a4e2272752ff5160c2c069f6	11/11/17	11/16/17	California	52	Female	Non-Hispanic Black	245	70	35	1116	HT_00024729	52	57.1	62.8	0.0688763	-0.066213	5.86742	10.5046
13-1567_S02_B1_d9b970e4e4edc718bd0913bfe44edd16	11/14/17	11/20/17	Arizona	44	Male	Non-Hispanic White	330	76	40	1116	HT_00024841	44	50.5	53.9	0.0130665	0.040574	3.22188	5.4717
13-1567_S02_B2_4ab571bd10be23fea1b5ed8160d0ba3e	11/18/17	11/22/17	Nevada	59	Male	Non-Hispanic American Indian / Inuit	275	72	37	1116	HT_00025172	59	52.9	53.5	0.6319081	0.091596	-1.7167	-2.1001
13-1567_S02_B3_f058111544b5f1044bd1793e45d7cde0	11/18/17	11/22/17	Arizona	67	Male	Non-Hispanic White	206	69	30	1116	HT_00025115	67	64.8	63.3	0.7863874	0.066111	6.31457	3.855
13-1567_S02_C1_a7076f91fce8e7845ed77d2c24e4c5e5	11/6/17	11/10/17	North Dakota	76	Female	Non-Hispanic White	198	64	34	1116	HT_00024214	76	67.7	68.2	-0.0661206	0.246016	4.81483	4.4833
13-1567_S02_C2_d0b6b0368e0864e4fe52650f453364be	11/25/17	11/28/17	Nevada	67	Female	Non-Hispanic White	223	65	37	1116	HT_00025254	67	75.7	72.4	0.7010014	-0.068126	17.18844	12.9506
13-1567_S02_C3_018bc71c7e7d22970ca525cab554d270	11/19/17	11/24/17	California	52	Female	Mexican White	139	64	24	1116	HT_00025212	52	59.6	53.1	0.0120732	-0.035125	8.42078	0.7803
13-1567_S02_D1_ef30eaefbf479617e49658d81012a358	11/12/17	11/15/17	Arizona	67	Female	Non-Hispanic White	185	58	39	1116	HT_00024507	67	65.7	60.8	0.1861789	-0.052025	7.19031	1.3738
13-1567_S02_D2_bf902cba57432e24c6749098d9307402	11/13/17	11/16/17	Arizona	25	Male	Mexican Some other race	186	72	25	1116	HT_00024634	25	40.3	35.5	0.0389648	-0.055508	2.23793	-3.8694
13-1567_S02_D3_f904ddafaffb407b5243035bda33d4b9	11/7/17	11/13/17	North Dakota	75	Female	Non-Hispanic White	165	64	28	1116	HT_00024276	75	57	43	0.277431	0.025912	-5.43241	-20.2229
13-1567_S02_E1_b1f33bada66447efb6b102b383d6e1c5	11/18/17	11/22/17	Nevada	27	Female	Non-Hispanic Filipino	230	66	37	1116	HT_00025194	27	51	51	0.2410256	-0.05456	11.9757	10.6184
13-1567_S02_E2_e48241017198c38d63b7410f26f2ae4f	11/11/17	11/15/17	Washington	36	Male	Non-Hispanic White	176	72	24	1116	HT_00024448	36	53.1	45.7	-0.1886038	0.003942	9.7342	1.016
13-1567_S02_E3_0e449d6e36c1e93ba649b35676214c55	11/8/17	11/13/17	California	32	Female	Non-Hispanic Japanese	120	66	19	1116	HT_00024299	32	48.6	42.2	-0.1211866	-0.155824	7.10844	-0.5143
13-1567_S02_F1_fd9c94f98b98799dfc370ed357b22c57	NA	NA	NA	NA	NA	NA	NA	NA	NA	NA	NA	NA	57.5	66.9	-0.0026905	0.204489	NA	NA
13-1567_S02_F2_c8be1a8ae021bf55c03334ddf409192a	11/8/17	11/13/17	Nevada	77	Male	Non-Hispanic White	150	72	20	1116	HT_00024295	77	66.3	61.8	0.0343346	0.053033	2.87917	-2.3663
13-1567_S02_F3_e54f2f04a7e82f4498bc6af03885edba	11/18/17	11/22/17	North Dakota	59	Male	Non-Hispanic White	170	70	24	1116	HT_00025128	59	49	50	0.3631967	0.565139	-5.64367	-5.6121
13-1567_S02_G1_6f89fa25198ce182379b4dac05214f10	11/13/17	11/16/17	Montana	49	Male	Non-Hispanic White	350	74	45	1116	HT_00024642	49	53.4	53.4	-0.2103652	0.31044	3.65763	2.5165
13-1567_S02_G2_183de1ec5a483954d25c1bef3f22b986	NA	NA	NA	NA	NA	NA	NA	NA	NA	1068	HT_00019647	NA	43.5	42.2	-0.1428847	0.162216	NA	NA
13-1567_S02_G3_623087944ec9fe089278e50a599ceeaf	11/10/17	11/14/17	North Dakota	59	Male	Non-Hispanic White	347	76	42	1116	HT_00024404	59	55	56.3	0.0524306	0.036829	0.39511	0.7088
13-1567_S02_H1_725300011588b99dfb3dad27c53dc08e	11/10/17	11/14/17	California	68	Male	Non-Hispanic White	280	70	40	1116	HT_00024442	68	63.9	67.7	-0.0464232	0.087385	4.86079	7.7747
13-1567_S02_H2_8c1eb9d4a94c328700be7e96866562bc	11/11/17	11/16/17	South Dakota	35	Female	Non-Hispanic White	150	65	25	1116	HT_00024677	35	53.5	45.8	0.0793818	-0.058625	10.56932	1.6695
13-1567_S02_H3_b39cd11447b9b33bcaa6f7126e74a793	11/13/17	11/17/17	California	68	Female	Non-Hispanic White	120	63	21	1116	HT_00024741	68	68	60.7	-0.0845905	0.042772	8.94146	0.7391
13-1567_S03_A1_370a3907b8212ba6bc94402a99c749af	8/6/17	8/10/17	SanFrancisco California	49	Male	Non-Hispanic White	290	74	37	1068	HT_00023481	49	58.8	49.5	-0.1390842	-0.069264	9.09353	-1.2939
13-1567_S03_A2_1e10b83bac36e7d24600a03208818ae3	8/6/17	8/10/17	Other California	48	Male	Non-Hispanic White	206	76	25	1068	HT_00023504	48	51.6	51.8	-0.1343799	-0.022267	2.29641	1.4659
13-1567_S03_A3_8a7c79480c7b0b8d7d6b502d504377d0	8/6/17	8/10/17	Other California	36	Female	Non-Hispanic White	175	67	27	1068	HT_00023489	36	41.6	41.6	-0.1279127	-0.011981	-1.81867	-2.9976
13-1567_S03_B1_8786afc97262782a60f428db0b698aec	7/29/17	8/2/17	SanFrancisco California	29	Female	Non-Hispanic White	230	65	38	1068	HT_00023255	29	51.3	43	0.0650687	-0.070549	11.32179	1.6683
13-1567_S03_B2_247e24a26f19c0e199f92aef90a316e3	9/1/17	9/5/17	SanFrancisco California	75	Male	Non-Hispanic White	310	69	46	1068	HT_00023716	75	72.4	66.2	0.2733277	-0.062696	9.98388	2.914
13-1567_S03_B3_8d83f539f358d7c52df4d3c5105cb2e6	9/11/17	9/15/17	Other California	38	Female	Non-Hispanic White	129	64	22	1068	HT_00023749	38	46.9	41.5	-0.2189851	-0.016287	2.54499	-4.1228
13-1567_S03_C1_b2a54f755750120f1193d3e3ab4d68fc	7/28/17	8/1/17	SanFrancisco California	49	Male	Non-Hispanic White	213	71	30	1068	HT_00023241	49	56.5	49.2	-0.0831057	0.074738	6.78222	-1.6243
13-1567_S03_C2_8aa9d5f25e618ec0aed3634bbf5737d0	8/6/17	8/10/17	SanFrancisco California	68	Female	Non-Hispanic White	218	66	35	1068	HT_00023491	68	60.9	61.8	-0.1928805	-0.106752	1.86575	1.8869
13-1567_S03_C3_56ae983f157f17f13a5db9e7063d34d9	7/28/17	8/1/17	Other California	29	Male	Mexican White	170	65	28	1068	HT_00023188	29	47.7	40.3	0.0109602	-0.063838	7.71411	-1.0336
13-1567_S03_D1_f858dc95235820d81e663969ccafc1e8	8/13/17	8/17/17	Other California	56	Female	Non-Hispanic White	220	65	37	1068	HT_00023586	56	57.6	54.1	0.1660444	-0.077806	4.40053	-0.1239
13-1567_S03_D2_d4285be50a10335322d36e076281b07e	8/14/17	8/18/17	Other California	46	Male	Non-Hispanic White	248	64	43	1068	HT_00023630	46	57.8	50.8	0.1276984	0.014939	9.53295	1.3774
13-1567_S03_D3_4c3ef1582455683bdbd6f486a565820b	8/14/17	8/18/17	SanFrancisco California	58	Female	Non-Hispanic White	213	60	42	1068	HT_00023635	58	60.4	58.5	0.2379938	0.042082	6.22045	3.3157
13-1567_S03_E1_8844ccb2dffbbf67700a7775596ffbe1	NA	NA	NA	NA	NA	NA	NA	NA	NA	1068	HT_00019647	NA	42.7	43.8	-0.1322022	0.172794	NA	NA
13-1567_S03_E2_d3809dc0fe3eea440a3477fc024a4cf0	7/29/17	8/2/17	Other California	31	Male	Non-Hispanic Black	215	70	31	1068	HT_00023242	31	41.2	35.9	-0.0645545	-0.00478	0.19353	-6.3008
13-1567_S03_E3_4b0f477c4587cd9d3041a93e393b0c04	7/30/17	8/3/17	SanFrancisco California	79	Female	Non-Hispanic White	148	68	22	1068	HT_00023330	79	70.3	66	0.1626418	-0.03294	5.91788	0.8241
13-1567_S03_F1_eb07f614070b7439d1e562f6a246ed9c	9/3/17	9/7/17	SanFrancisco California	43	Female	Other Hispanic/Spanish White	257	64	44	1068	HT_00023723	43	44.9	39.5	-0.1250682	-0.055205	-1.90698	-8.4449
13-1567_S03_F2_463e1bc3faf43ec5b90377abb753f7c4	8/27/17	8/31/17	SanFrancisco California	30	Male	Non-Hispanic White	350	71	49	1068	HT_00023703	30	39.3	36.5	-0.1935672	-0.04196	-1.17854	-5.2261
13-1567_S03_F3_93238a39cf679ae123b959c31054fc40	8/11/17	8/15/17	SanFrancisco California	84	Male	Non-Hispanic White	240	72	32	1068	HT_00023554	84	74.9	68.4	0.2964766	0.02539	8.07385	0.8627
13-1567_S03_G1_1134efdaabe47bccd2a9e126a04db122	9/11/17	9/15/17	Other California	47	Female	Mexican White	128	62	23	1068	HT_00023768	47	56.7	52.1	-0.105479	0.148964	7.9742	2.1863
13-1567_S03_G2_3c30f3b67e68dbb3165839618371654a	8/4/17	8/8/17	SanFrancisco California	56	Female	Non-Hispanic White	212	66	34	1068	HT_00023371	56	56	53.4	0.1551388	0.001519	2.8412	-0.8003
13-1567_S03_G3_9d8ff852c91f977d6bc067f30d16ad06	8/13/17	8/17/17	Other California	69	Male	Non-Hispanic White	180	71	25	1068	HT_00023597	69	61.7	54.8	-0.0223297	0.05978	2.15943	-5.5823
13-1567_S03_H1_d24164f1b7fd479a9ce23b0f465e785b	8/11/17	8/15/17	Other California	57	Male	Non-Hispanic White	172	69	25	1068	HT_00023523	57	56.2	51	0.0426155	-0.05357	2.57693	-3.6935
13-1567_S03_H2_b1ad50bce3a4c5ebc7e0e4723ca08a03	NA	NA	NA	NA	NA	NA	NA	NA	NA	NA	NA	NA	57.7	66.6	-0.0019953	0.205455	NA	NA
13-1567_S03_H3_8206096ec08f8bcc80ecebb07c2b66d0	7/30/17	8/3/17	Other California	44	Female	Mexican White	203	67	32	1068	HT_00023304	44	43.1	45.5	-0.146002	1.007801	-4.17165	-2.9114
13-1567_S04_A1_fc3439734ccdbbc2b8206e376b33dd78	7/30/17	8/3/17	SanFrancisco California	56	Female	Non-Hispanic White	261	64	45	1068	HT_00023317	56	59.3	52.5	0.1633665	-0.018814	6.16934	-1.6874
13-1567_S04_A2_c9d2c472e4cf288a1847cc6d7f19e259	NA	NA	NA	NA	NA	NA	NA	NA	NA	1068	HT_00019647	NA	40.1	42.7	-0.133471	0.173952	NA	NA
13-1567_S04_A3_68b7c752fe3180884548e20a8e720578	8/11/17	8/15/17	SanFrancisco California	44	Male	Non-Hispanic White	259	76	32	1068	HT_00023569	44	41.2	39.7	-0.1016157	0.062452	-6.06265	-8.7156
13-1567_S04_B1_ca13dd632080a3f7c86160134a7e559a	8/4/17	8/8/17	SanFrancisco California	59	Female	Other Hispanic/Spanish White	128	61	24	1068	HT_00023380	59	54.6	52.1	-0.0979177	-0.132145	-0.03284	-3.472
13-1567_S04_B2_5945c400c25fcbac1e35eacfb3be426b	7/29/17	8/2/17	SanFrancisco California	73	Male	Non-Hispanic White	175	74	22	1068	HT_00023285	73	68	62.6	0.0575476	0.031771	6.58396	0.2932
13-1567_S04_B3_cdcfa35ad28ca60794b7380f8ddf45c7	8/4/17	8/8/17	Other California	35	Male	Mexican White	280	70	40	1068	HT_00023382	35	41.6	39	-0.0890152	0.285317	-1.30555	-5.1189
13-1567_S04_C1_dfcd3499a25a2ee57af873e44d397998	8/11/17	8/15/17	Other California	50	Female	Non-Hispanic White	185	64	32	1068	HT_00023552	50	55	52.6	0.4792802	0.20957	4.74233	1.2749
13-1567_S04_C2_2bfd70dde7090bc866b4cb307dd5dbf2	7/29/17	8/2/17	SanFrancisco California	45	Female	Non-Hispanic White	135	64	23	1068	HT_00023276	45	50.4	54.3	0.4740999	0.004208	2.62835	5.4116
13-1567_S04_C3_451f5544c8f2708b89cd76f36a41564a	8/11/17	8/15/17	SanFrancisco California	81	Male	Non-Hispanic Black	165	70	24	1068	HT_00023553	81	76.5	73.5	-0.0358508	0.028042	11.13513	7.3954
13-1567_S04_D1_35502280b2645df51269c060dd82dd18	8/18/17	8/22/17	SanFrancisco California	66	Female	Non-Hispanic White	280	66	45	1068	HT_00023660	66	52.6	63.6	0.2025949	0.429562	-5.41542	4.6233
13-1567_S04_D2_6dc6200045c82e2e601cbe3609bc0ed5	NA	NA	NA	NA	NA	NA	NA	NA	NA	NA	NA	NA	58.5	67.5	-0.0051266	0.20275	NA	NA
13-1567_S04_D3_298bb9ae7a39c6b5a6b28d1528db5ba9	NA	NA	NA	NA	NA	NA	NA	NA	NA	1068	HT_00019647	NA	43	41.1	-0.1528462	0.150832	NA	NA
13-1567_S04_E1_0b01d3cb6ba21f92489e806ae25ead98	8/11/17	8/15/17	Other California	36	Male	Non-Hispanic American Indian / Inuit	235	67	37	1068	HT_00023516	36	39.7	42.4	-0.1435658	-0.077962	-3.69489	-2.1886
13-1567_S04_E2_3ef12b344b36b6fdc1e6ff9592a98f7c	8/11/17	8/15/17	Other California	49	Female	Non-Hispanic White	162	71	23	1068	HT_00023538	49	53.8	51.1	-0.1502399	-0.098181	4.00964	0.2076
13-1567_S04_E3_dba0eb8dce688bbcd0c17faf59609a7f	8/6/17	8/10/17	Other California	61	Female	Non-Hispanic White	174	69	26	1068	HT_00023478	61	64.5	58.2	0.0227551	-0.06115	8.87818	1.6221
13-1567_S04_F1_5258bd3c9eb67f647aba0ab679c08705	7/28/17	8/1/17	SanFrancisco California	50	Male	Non-Hispanic White	194	70	28	1068	HT_00023235	50	47.9	53.2	-0.1261439	0.085889	-2.3689	1.8647
13-1567_S04_F2_f107a1e235bd5d771aade189cc2e64dd	9/11/17	9/15/17	SanFrancisco California	31	Female	Non-Hispanic Asian Indian	127	63	22	1068	HT_00023743	31	45.2	35.5	-0.1429605	-0.116218	4.19669	-6.7118
13-1567_S04_F3_5cbfbe4df23bdd4fc82e8058e29ed50c	8/11/17	8/15/17	Other California	77	Male	Non-Hispanic White	193	69	28	1068	HT_00023542	77	76.7	70.9	0.0084456	-0.069611	13.31631	6.6426
13-1567_S04_G1_8025a7ed9bad1f2561685b91ea69440c	7/30/17	8/3/17	Other California	31	Female	Non-Hispanic White	240	69	35	1068	HT_00023306	31	28.1	33.2	-0.2376201	0.884376	-12.88707	-9.0055
13-1567_S04_G2_8ea7dbf1987cd77a641be4b837f4a543	8/14/17	8/18/17	SanFrancisco California	55	Male	Non-Hispanic Filipino	260	68	40	1068	HT_00023641	55	66.7	53.9	0.5583865	-0.032775	13.99452	0.2209
13-1567_S04_G3_f05af84bcc7090005d5e9d65b23a19c4	7/28/17	8/1/17	Other California	26	Male	Mexican Black	180	71	25	1068	HT_00023205	26	35.9	36.7	-0.0827984	0.017744	-2.67471	-3.2029
13-1567_S04_H1_60e7fdc9296babd8161c9d42773787a7	8/6/17	8/10/17	SanFrancisco California	57	Female	Non-Hispanic White	216	65	36	1068	HT_00023509	57	59.2	59.2	-0.1781635	0.020012	5.58476	4.5541
13-1567_S04_H2_ecae7b8c4d1699b551bf51d6aaf2b328	8/14/17	8/18/17	Other California	69	Female	Non-Hispanic White	220	64	38	1068	HT_00023629	69	63.1	64.6	0.4788922	0.139124	3.6308	4.1991
13-1567_S04_H3_a5b3338346e19583153607c809f66f42	8/11/17	8/15/17	Other California	69	Male	Non-Hispanic White	170	67	27	1068	HT_00023541	69	58.6	61.2	0.1123023	0.193443	-0.94998	0.7941
13-1567_S05_A1_46c2a089f8e542465ecb6b44f871c4ce	7/28/17	8/1/17	SanFrancisco California	33	Male	Non-Hispanic White	192	69	28	1068	HT_00023193	33	43.6	37.4	-0.1909652	-0.022754	1.63362	-5.759
13-1567_S05_A2_8c449f3b00d92ce57e014fe0d8dafb61	8/11/17	8/15/17	Other California	41	Female	Non-Hispanic White	145	67	23	1068	HT_00023527	41	50.4	42.3	-0.0023889	-0.041709	4.59744	-4.723
13-1567_S05_A3_b8af7c394731b1708dafd7103003037a	8/4/17	8/8/17	SanFrancisco California	66	Female	Non-Hispanic White	173	63	31	1068	HT_00023391	66	58.7	50.5	0.3201935	-0.070448	0.6538	-8.4334
13-1567_S05_B1_1a58d20cd236d44ac69a0a79d38e324d	7/29/17	8/2/17	SanFrancisco California	56	Male	Other Hispanic/Spanish White	187	64	32	1068	HT_00023251	56	59.4	56.2	-0.1225706	0.258813	6.28284	2.0078
13-1567_S05_B2_bd2366484fed73dcbadeaefcfb205046	NA	NA	NA	NA	NA	NA	NA	NA	NA	1068	HT_00019647	NA	41.7	43.3	-0.1254415	0.178234	NA	NA
13-1567_S05_B3_4cf13dcc1b93864d4e9d1b7b2599a7f9	8/6/17	8/10/17	Other California	57	Male	Non-Hispanic White	182	71	25	1068	HT_00023485	57	62	54.2	1.4098999	-0.008809	8.37192	-0.4757
13-1567_S05_C1_f8ec07a4c81bd51e78297b849c28cb8c	8/4/17	8/8/17	SanFrancisco California	51	Male	Non-Hispanic White	168	70	24	1068	HT_00023400	51	53.4	48.6	-0.1070478	-0.070467	2.63163	-3.2058
13-1567_S05_C2_04b9eadfa084e69fe1d9c072774ad108	8/4/17	8/8/17	SanFrancisco California	49	Female	Non-Hispanic White	200	64	34	1068	HT_00023403	49	54.3	51.6	0.1112729	-0.014011	4.54887	0.7861
13-1567_S05_C3_5f115afab02ebc979f8fb410fed42230	8/11/17	8/15/17	Other California	31	Female	Non-Hispanic White	315	67	49	1068	HT_00023551	31	47.8	40.5	0.2006792	-0.037237	6.84522	-1.7783
13-1567_S05_D1_ec43d1d13539329a591cf931da0678b6	8/27/17	8/31/17	Other California	53	Female	Non-Hispanic White	245	66	40	1068	HT_00023702	53	57.4	57.6	-0.1703095	-0.012383	5.73404	4.8166
13-1567_S05_D2_570ccdeeafc074ee82151249b35ec38e	8/11/17	8/15/17	SanFrancisco California	42	Male	Non-Hispanic White	217	68	33	1068	HT_00023566	42	38	39.5	-0.1401077	0.001002	-8.37101	-7.9572
13-1567_S05_D3_eb9e1f1bb01e4ddd998d596c2fd91cc0	8/18/17	8/22/17	Other California	82	Female	Non-Hispanic White	152	66	24	1068	HT_00023667	82	64.8	68.7	0.1233237	-0.04345	-1.01035	2.1327
13-1567_S05_E1_4fc1f9665c0a5c531f2dfbaa418e8514	8/14/17	8/18/17	SanFrancisco California	77	Male	Non-Hispanic White	264	70	38	1068	HT_00023640	77	79.2	71.3	1.0741003	-0.071646	15.80703	7.0985
13-1567_S05_E2_fbbd039a2d01c3e1d8854b8fcf847211	8/18/17	8/22/17	Other California	37	Female	Mexican Some other race	236	63	42	1068	HT_00023668	37	34.9	42	-0.0004232	1.054919	-9.01045	-3.1195
13-1567_S05_E3_9ce11fed94d41a88ed9e589d32159323	7/29/17	8/2/17	Other California	55	Male	Non-Hispanic White	249	66	40	1068	HT_00023265	55	55.7	57.6	0.1838246	-0.009198	2.98707	3.9117
13-1567_S05_F1_825faff177ea1736863ba527206acd0e	9/11/17	9/15/17	Other California	75	Female	Non-Hispanic White	160	64	28	1068	HT_00023778	75	60.9	64.7	0.2357787	-0.015356	-1.49152	1.4216
13-1567_S05_F2_8e60d2bf04e520dc66e1a6ca1cd1929a	8/13/17	8/17/17	SanFrancisco California	62	Female	Non-Hispanic White	230	64	40	1068	HT_00023625	62	57.1	59.9	0.5002572	-0.011755	0.99179	2.8707
13-1567_S05_F3_43400bcbbca3e3c5418cf78010d07ab5	9/14/17	9/18/17	SanFrancisco California	76	Male	Non-Hispanic White	185	66	30	1068	HT_00023786	76	57.6	60.7	-0.0969073	-0.059441	-5.29451	-2.9856
13-1567_S05_G1_349c77ab4ac2a326366aaa4bf43b7131	8/5/17	8/9/17	Other California	29	Female	Non-Hispanic White	211	67	33	1068	HT_00023460	29	41.5	45.1	-0.0805012	0.520988	1.52775	3.7758
13-1567_S05_G2_ac86d724b9903e0900de1571f27de4d9	NA	NA	NA	NA	NA	NA	NA	NA	NA	NA	NA	NA	59.4	67.1	-0.0078773	0.200075	NA	NA
13-1567_S05_G3_dffc797ff9037a6d903b7c53406c82c7	8/4/17	8/8/17	SanFrancisco California	76	Male	Non-Hispanic White	200	66	32	1068	HT_00023389	76	62.6	64.4	0.0838877	-0.063813	-0.35544	0.6753
13-1567_S05_H1_f68a4737ecd5ff213d0881f0c3c44c54	8/11/17	8/15/17	Other California	45	Female	Non-Hispanic White	184	70	26	1068	HT_00023536	45	53.3	49.9	-0.1893875	0.003801	5.50686	1.0086
13-1567_S05_H2_993c20ead14c7f34eb6c9952c8c32240	8/6/17	8/10/17	SanFrancisco California	66	Female	Non-Hispanic White	161	64	28	1068	HT_00023503	66	66.1	61.8	-0.1586729	0.003403	8.10544	2.8148
13-1567_S05_H3_ad3a7ec7e912d3ba5e08ac839c61f8be	7/30/17	8/3/17	SanFrancisco California	58	Female	Non-Hispanic White	218	64	37	1068	HT_00023329	58	59.3	55	0.2501802	0.028708	5.14386	-0.1063
13-1567_S06_A1_3a0dcb24528d5aad9db7458f5e3c0c8d	11/8/17	11/13/17	Arizona	61	Male	Mexican Some other race	280	70	40	1116	HT_00024275	61	68.2	63.1	0.1785376	-0.03457	12.62922	6.5345
13-1567_S06_A2_e35374afddc3e5aaac333fc0dc703efa	11/7/17	11/10/17	Washington	89	Male	Non-Hispanic White	160	69	24	1116	HT_00024248	89	64.1	68.5	0.1755156	0.299657	-5.14128	-1.4578
13-1567_S06_A3_161d58f0dd7ddaf7c69d0f8ad6d42735	11/12/17	11/16/17	Nevada	35	Male	Non-Hispanic White	180	70	26	1116	HT_00024659	35	56.4	53.3	-0.1451393	-0.037617	13.45168	9.1091
13-1567_S06_B1_cd3ea91ac96ac50fc7b72fedeebd538d	11/25/17	11/28/17	Washington	65	Male	Non-Hispanic White	300	75	38	1116	HT_00025251	65	49.6	46.7	-0.0763493	-0.062039	-7.95386	-11.8021
13-1567_S06_B2_fc64628a5b3351a5b78a785c1f5a8a35	11/18/17	11/22/17	Nevada	68	Female	Non-Hispanic White	168	66	27	1116	HT_00025192	68	62.9	65.2	-0.1175745	-0.080488	3.86231	5.3136
13-1567_S06_B3_8c1a1a460a73cc202bab6c49976193c8	11/13/17	11/16/17	North Dakota	29	Female	Non-Hispanic White	195	67	30	1116	HT_00024584	29	52	52.9	0.2477542	0.280516	12.05476	11.6489
13-1567_S06_C1_8e67b1c6204995a658dda848585b7c1d	NA	NA	NA	NA	NA	NA	NA	NA	NA	NA	NA	NA	57	67	-0.0022479	0.205216	NA	NA
13-1567_S06_C2_4b1cf7f097ba64ceb341fd17ac600fa4	11/16/17	11/21/17	North Dakota	63	Male	Non-Hispanic White	210	74	27	1116	HT_00024986	63	59.9	59.9	-0.146192	-0.088344	3.36255	2.3584
13-1567_S06_C3_e6feb435fa90022185a27390e78cae67	11/5/17	11/10/17	Washington	46	Female	Non-Hispanic White	265	68	40	1116	HT_00024255	46	44.6	44.1	-0.0774079	-0.05922	-3.69306	-5.3187
13-1567_S06_D1_7ec87cc4abaf7c69a7d418484ce14444	11/18/17	11/22/17	California	65	Male	Non-Hispanic White	190	74	24	1116	HT_00025086	65	61.4	65.9	0.5210678	0.116199	3.86773	7.4627
13-1567_S06_D2_175f560c63625e9e769ea55bef1f4bf9	11/15/17	11/21/17	Arizona	50	Male	Non-Hispanic White	195	69	29	1116	HT_00024950	50	55.2	49.2	0.2579708	-0.07922	4.92247	-2.119
13-1567_S06_D3_660f7c1afc0af81bdfddacbfcf8ce5a2	11/11/17	11/15/17	North Dakota	66	Female	Non-Hispanic White	235	65	39	1116	HT_00024525	66	74.3	71.1	0.238267	-0.016455	16.29318	12.1077
13-1567_S06_E1_8c07a72737f273a7120c15fa73b63127	11/8/17	11/13/17	Arizona	25	Male	Non-Hispanic Filipino	134	68	20	1116	HT_00024352	25	51.9	45.1	0.117619	-0.061109	13.8306	5.6682
13-1567_S06_E2_13e4db9d9d92785be0b81df30e65d016	11/4/17	11/10/17	Nevada	75	Female	Non-Hispanic White	158	61	30	1116	HT_00024183	75	63.3	57	-0.055243	-0.044571	0.86611	-6.2313
13-1567_S06_E3_600804501070487b2180045afcbd2962	11/17/17	11/21/17	North Dakota	55	Male	Non-Hispanic White	276	72	37	1116	HT_00025029	55	55.8	50.8	0.4638316	-0.005287	3.08285	-2.8849
13-1567_S06_F1_406ef959d0a86be9b12e238211fa7ccf	11/9/17	11/14/17	Nevada	55	Male	Non-Hispanic White	295	71	41	1116	HT_00024368	55	50.5	52.1	-0.2616748	-0.130216	-2.1795	-1.6534
13-1567_S06_F2_48eb1b61313e19503a77953c04ec4661	NA	NA	NA	NA	NA	NA	NA	NA	NA	1068	HT_00019647	NA	43.6	42.7	-0.1641652	0.129273	NA	NA
13-1567_S06_F3_8cbe9486e18d797ec5dae82dd23b1596	11/11/17	11/15/17	Nevada	29	Male	Mexican Some other race	262	68	40	1116	HT_00024478	29	43.2	42.8	-0.1526223	0.485547	3.19441	1.4621
13-1567_S06_G1_7d9b86495e18794683dd7d72e1810e08	11/12/17	11/17/17	Nevada	55	Female	Non-Hispanic White	208	66	34	1116	HT_00024815	55	60.9	49.3	-0.2482369	-0.113884	8.18889	-4.4554
13-1567_S06_G2_6c6f00a3daf237b18b056d8a1d137ce5	11/20/17	11/24/17	California	48	Male	Non-Hispanic White	190	73	25	1116	HT_00025202	48	47.8	43.9	-0.218303	0.044593	-1.44569	-6.4818
13-1567_S06_G3_8a250cff6039d88cfa7143d40c6609ff	11/8/17	11/13/17	Montana	80	Female	Non-Hispanic White	165	65	28	1116	HT_00024291	80	65.6	66.5	0.2423295	-0.068077	0.69435	0.8708
13-1567_S06_H1_65d5e0147a1e18884d5bd614c31953be	11/9/17	11/14/17	California	39	Male	Non-Hispanic Chinese	153	68	23	1116	HT_00024373	39	48.6	47.8	-0.2362373	0.01276	3.7386	1.7645
13-1567_S06_H2_6603da278129628532776c0fb5c3ebb9	11/13/17	11/16/17	California	38	Male	Non-Hispanic White	204	74	26	1116	HT_00024618	38	52.6	53.6	-0.056135	0.007576	8.23614	7.9919
13-1567_S06_H3_50aa583924bd61088f38094d33e5393a	11/13/17	11/16/17	Washington	37	Female	Mexican White	190	62	35	1116	HT_00024547	37	35.9	44.1	-0.1951773	0.039844	-8.03497	-0.9825
13-1567_S07_A1_26a48bca7b2cceb6cd8d1dba27d91136	NA	NA	NA	NA	NA	NA	NA	NA	NA	1068	HT_00019647	NA	40.9	40.7	-0.1456305	0.155873	NA	NA
13-1567_S07_A2_53b16f38ea1f93e0190e2639a76d750b	11/9/17	11/14/17	Arizona	33	Female	Non-Hispanic White	270	63	48	1116	HT_00024392	33	44.7	44.8	-0.1662396	-0.049305	2.76548	1.5662
13-1567_S07_A3_7fa5ee84ad5d090e49090dc3f590af77	11/13/17	11/16/17	California	35	Male	Non-Hispanic White	210	72	28	1116	HT_00024605	35	47.3	51.2	-0.0014187	0.245156	4.42933	7.0728
13-1567_S07_B1_68b7a51f6504aa4df8019b3b7890ec96	11/8/17	11/13/17	Nevada	27	Male	Non-Hispanic White	160	69	24	1116	HT_00024307	27	46.6	44.5	0.0344266	0.032085	7.56484	4.1638
13-1567_S07_B2_ecd7d7cece93cb1d51cfa339a956043a	11/11/17	11/15/17	California	39	Male	Non-Hispanic White	330	75	41	1116	HT_00024537	39	41.6	39.4	0.06386	-0.039339	-3.27111	-6.6591
13-1567_S07_B3_702ea1d4b71861b9ca8291101b76ca0c	11/13/17	11/17/17	North Dakota	48	Female	Non-Hispanic White	225	69	33	1116	HT_00024790	48	40.4	43.3	-0.1926412	0.080939	-8.89984	-7.0178
13-1567_S07_C1_30d1d60081ef7966beb163fe7be143ae	11/13/17	11/16/17	California	30	Female	Other Hispanic/Spanish Some other race	173	59	35	1116	HT_00024544	30	41.5	46.3	-0.1998612	-0.109922	0.98491	4.5067
13-1567_S07_C2_f3e5917827eacc92020d7d0eb42b218b	11/11/17	11/16/17	California	45	Male	Non-Hispanic White	206	70	30	1116	HT_00024722	45	43.9	42.9	-0.1197574	-0.002658	-3.84998	-6.0572
13-1567_S07_C3_53a77267942207eaa11f38229c3bc56c	11/13/17	11/17/17	Washington	69	Male	Non-Hispanic White	165	70	24	1116	HT_00024744	69	62.2	64.7	1.2206391	-0.061118	2.70288	4.3371
13-1567_S07_D1_bb4b9fa166eb302c487715bf49276543	11/15/17	11/21/17	South Dakota	55	Female	Non-Hispanic White	140	66	23	1116	HT_00024942	55	54.1	50.5	-0.1055512	-0.145671	1.40587	-3.2053
13-1567_S07_D2_7ea5b2766fabb9972333d3a55e5dcf79	11/12/17	11/15/17	Nevada	82	Male	Non-Hispanic White	225	67	35	1116	HT_00024530	82	64.5	57.7	0.2912681	-0.063658	-1.39457	-8.8794
13-1567_S07_D3_292915206b9aae8e02e8b9900c54990e	11/11/17	11/15/17	Arizona	72	Male	Non-Hispanic White	260	73	34	1116	HT_00024473	72	64.9	64.2	0.5948159	0.074589	3.93897	2.3915
13-1567_S07_E1_9886f785bfad2c721fe9d1d183567ef9	11/13/17	11/16/17	North Dakota	26	Male	Non-Hispanic White	215	71	30	1116	HT_00024586	26	47.7	41.7	0.1266597	0.074172	9.14778	1.8373
13-1567_S07_E2_468c1e61aaaa0e362fb56691a98a0523	11/13/17	11/17/17	North Dakota	48	Female	Non-Hispanic White	240	67	38	1116	HT_00024761	48	45.2	47.2	-0.0647338	0.078469	-4.02632	-3.1306
13-1567_S07_E3_eaa4624dca668dec5fc6e38afb75e5e8	11/18/17	11/22/17	Arizona	59	Male	Non-Hispanic Other Pacific Islander	180	67	28	1116	HT_00025119	59	56.1	50.7	0.4259	-0.077685	1.49298	-4.8787
13-1567_S07_F1_fbfe827bd6b67f2ea88d43f05ad16f08	11/15/17	11/20/17	South Dakota	54	Male	Non-Hispanic White	350	69	52	1116	HT_00024852	54	57.3	45.9	-0.0742834	-0.070234	5.14017	-7.3223
13-1567_S07_F2_c3e9f29ddb236504e0b10bdaf8dd8c33	11/12/17	11/16/17	Nevada	36	Male	Mexican White	185	72	25	1116	HT_00024714	36	36	35.4	-0.157068	0.047237	-7.38639	-9.1914
13-1567_S07_F3_458c48f45ab443a697c75306ca22df79	11/7/17	11/13/17	North Dakota	75	Male	Non-Hispanic White	151	65	25	1116	HT_00024344	75	70.9	65.3	0.0401079	-0.093976	8.46969	2.0891
13-1567_S07_G1_22fb5a16418bbd727d25f4be2bad6a49	11/17/17	11/21/17	South Dakota	44	Male	Non-Hispanic White	265	72	36	1116	HT_00025073	44	39.5	38.6	-0.1402007	0.565972	-7.80418	-9.8616
13-1567_S07_G2_5048899e8fdb7cc1743e8744877fd813	NA	NA	NA	NA	NA	NA	NA	NA	NA	NA	NA	NA	57.6	66.8	-0.0038983	0.20594	NA	NA
13-1567_S07_G3_39dd9eaa173599e77aa06088b6b33446	11/7/17	11/10/17	Nevada	75	Male	Non-Hispanic White	230	70	33	1116	HT_00024201	75	63	59.2	-0.1206618	0.142584	0.54331	-4.0393
13-1567_S07_H1_292bdb874a27fe4e0be67f4f417dacea	11/15/17	11/21/17	Arizona	47	Male	Mexican White	165	63	29	1116	HT_00024907	47	55.5	52.5	-0.1683471	-0.091569	6.71765	2.5921
13-1567_S07_H2_a5392f1d6d76ae93a89473b821516102	11/18/17	11/22/17	Montana	58	Female	Non-Hispanic White	185	64	32	1116	HT_00025140	58	58	58.7	0.0771741	0.00821	3.90874	3.523
13-1567_S07_H3_687cfd0aab1db66e3f3a67363eeabeff	11/18/17	11/22/17	Nevada	67	Male	Non-Hispanic Black	193	71	27	1116	HT_00025170	67	53.3	62.2	0.0924264	-0.028268	-5.24781	2.8118
13-1567_S08_A1_0fbcaa1790e7c214c8a7732eb65ad2dd	11/18/17	11/22/17	Nevada	61	Male	Mexican Some other race	210	66	34	1116	HT_00025185	61	59.2	65.3	0.2305947	-0.102208	3.57426	8.7224
13-1567_S08_A2_9897a00a1a4f99d0e31f825464ca8da5	11/12/17	11/16/17	Arizona	36	Male	Other Hispanic/Spanish Some other race	168	68	26	1116	HT_00024685	36	35.7	38.6	-0.146735	-0.064367	-7.68901	-6.0719
13-1567_S08_A3_8cd30f49d2b7e2bf118e519395e56ae7	11/13/17	11/16/17	North Dakota	66	Female	Non-Hispanic White	220	65	37	1116	HT_00024580	66	44	49.3	-0.1057772	-0.161209	-14.03264	-9.6882
13-1567_S08_B1_854f772efe886aa6c69724df1e6e7ae4	11/6/17	11/10/17	Nevada	76	Male	Non-Hispanic White	250	73	33	1116	HT_00024215	76	69.6	64.2	0.2349679	-0.004381	6.70686	0.4335
13-1567_S08_B2_33f81db737de0d3a62c79a344d691690	11/18/17	11/22/17	South Dakota	65	Male	Non-Hispanic White	275	70	40	1116	HT_00025166	65	57.3	58.4	0.0412627	-0.012428	-0.2746	-0.1231
13-1567_S08_B3_a8b3306b97af02f0e849949621f37c3c	11/19/17	11/24/17	Arizona	79	Female	Non-Hispanic White	110	60	22	1116	HT_00025213	79	63.9	67.1	0.0676808	-0.084164	-0.4748	1.9048
13-1567_S08_C1_8776ad7579a6757ba279372848e45497	11/13/17	11/16/17	Montana	26	Female	Non-Hispanic White	191	70	27	1116	HT_00024635	26	44.9	50.9	0.0769712	0.205249	6.33586	11.0817
13-1567_S08_C2_ab12c9d1474958e348b2d72e625bd5c6	11/15/17	11/21/17	North Dakota	59	Female	Non-Hispanic White	160	68	24	1116	HT_00024933	59	50.2	47.8	0.2673421	-0.004222	-4.44175	-7.7793
13-1567_S08_C3_654bd4a72a193b5f44d60dbf3a3f90a6	NA	NA	NA	NA	NA	NA	NA	NA	NA	1068	HT_00019647	NA	40.9	43.2	-0.151438	0.137934	NA	NA
13-1567_S08_D1_ba11018bc4e1ec4faf831f20ac7fd9ea	NA	NA	NA	NA	NA	NA	NA	NA	NA	NA	NA	NA	56.5	67	-0.0004169	0.207148	NA	NA
13-1567_S08_D2_630c6b9a414accff62bd3a41127c9af5	11/25/17	11/28/17	Nevada	70	Female	Non-Hispanic White	250	64	43	1116	HT_00025245	70	68.9	61.8	-0.0215364	0.00192	8.91076	0.9795
13-1567_S08_D3_95d55c96e14fbb24bdd6b8838f0855c0	11/12/17	11/17/17	Arizona	49	Male	Non-Hispanic White	279	72	38	1116	HT_00024813	49	63.9	61.5	1.2473718	-0.163616	14.16478	10.6574
13-1567_S08_E1_419e6a4f8aada112760eff69d1a0a378	11/15/17	11/21/17	Nevada	55	Male	Non-Hispanic White	175	70	25	1116	HT_00024939	55	44.9	36.9	-0.1906911	-0.056027	-7.81048	-16.8455
13-1567_S08_E2_4fe694d55715e4bbf217db8ffe874a99	11/9/17	11/14/17	California	40	Female	Non-Hispanic Vietnamese	113	61	21	1116	HT_00024381	40	49.2	49.8	0.3959637	-0.112813	3.81678	3.2558
13-1567_S08_E3_dfdf7de68efd182f19923d2178735cf2	11/11/17	11/16/17	Arizona	25	Male	Non-Hispanic White	240	68	36	1116	HT_00024653	25	41.2	37.4	-0.2818569	-0.215209	3.12765	-1.9372
13-1567_S08_F1_41c45139ee53184ef21298d1764b72a8	11/12/17	11/15/17	Arizona	50	Male	Mexican Some other race	290	71	40	1116	HT_00024538	50	50.3	46.5	-0.2318346	0.188872	0.10123	-4.8063
13-1567_S08_F2_138833dc9c29206ef44f08efca536ffa	11/8/17	11/13/17	Nevada	31	Female	Non-Hispanic White	169	69	25	1116	HT_00024286	31	36.2	35.4	0.1256513	0.132631	-4.71948	-6.8755
13-1567_S08_F3_91414ecad19d22d7728e2e6bbf9d6c83	11/13/17	11/17/17	Nevada	70	Female	Non-Hispanic White	145	64	25	1116	HT_00024770	70	54.6	54.6	-0.068755	0.199514	-5.42853	-6.2365
13-1567_S08_G1_a8e54cc648b70e7435ef7175cbf53ad4	11/17/17	11/21/17	Washington	67	Male	Non-Hispanic White	215	71	30	1116	HT_00025056	67	60.9	53.9	0.1955741	-0.187175	2.38778	-5.5557
13-1567_S08_G2_b80a4e755c0539ce4bc2c4de829c5aa2	11/10/17	11/14/17	North Dakota	68	Male	Non-Hispanic White	243	63	43	1116	HT_00024429	68	54.4	54.4	-0.0457007	-0.057888	-4.57773	-5.4739
13-1567_S08_G3_377a21a1b72fde1d0f3ec07b5e067a25	11/15/17	11/21/17	Arizona	52	Female	Mexican White	154	65	26	1116	HT_00024916	52	60.1	61.2	-0.1397576	-0.006661	8.89085	8.9431
13-1567_S08_H1_700c26bb7ba21fb75136e99436d03823	11/7/17	11/13/17	Arizona	78	Male	Non-Hispanic White	176	68	27	1116	HT_00024355	78	62.8	55.7	-0.0711358	0.021418	-1.11275	-9.0042
13-1567_S08_H2_c9d8f0b378270595ff5bc57eca31b070	11/12/17	11/16/17	Arizona	58	Male	Non-Hispanic White	300	71	42	1116	HT_00024673	58	57.2	53.8	-0.1276236	-0.118267	3.10619	-1.3331
13-1567_S08_H3_573df4c4e32c45a57a06a409beccb3e7	11/13/17	11/16/17	Washington	43	Male	Non-Hispanic White	290	70	42	1116	HT_00024645	43	53.7	53.7	-0.1765742	-0.150734	6.89389	5.7461
13-1567_S09_A1_7b06cacc0bd96d5f810811966a9c30f5	9/11/17	9/15/17	SanFrancisco California	24	Male	Non-Hispanic Vietnamese	119	68	18	1068	HT_00023750	24	35.7	33	-0.2763413	-0.145862	-1.84104	-5.9366
13-1567_S09_A2_9597ef9343bdc74d4caf9becabe25ecc	NA	NA	NA	NA	NA	NA	NA	NA	NA	1068	HT_00019647	NA	41.6	44.4	-0.1321767	0.172294	NA	NA
13-1567_S09_A3_67f5ebc3ff07f2b84fc78775c4bc9fbc	8/6/17	8/10/17	Other California	59	Female	Non-Hispanic White	124	65	21	1068	HT_00023493	59	62.1	59.8	0.4535768	0.014618	7.50553	4.2136
13-1567_S09_B1_d558dfc7d639c77c18b17d0d59ee6b09	8/6/17	8/10/17	SanFrancisco California	45	Female	Non-Hispanic White	208	62	38	1068	HT_00023475	45	45.9	52	-0.1747208	-0.189606	-1.92323	3.0245
13-1567_S09_B2_4e89205d80c87b50e9121ed73c0ce3a0	7/28/17	8/1/17	SanFrancisco California	25	Male	Non-Hispanic White	160	70	23	1068	HT_00023226	25	38.7	41.8	-0.0651507	-0.097822	0.70588	2.41
13-1567_S09_B3_4b70758cd90a678ee11f66e76fbce3f3	7/29/17	8/2/17	Other California	49	Male	Non-Hispanic White	300	71	42	1068	HT_00023257	49	57.4	48.6	-0.0284909	0.039729	7.60783	-2.2385
13-1567_S09_C1_e9777e7583504f8bae2ad7e7e7ffb436	7/29/17	8/2/17	Other California	42	Male	Non-Hispanic White	230	72	31	1068	HT_00023296	42	53.2	50.1	-0.1752916	-0.107272	6.83661	2.5666
13-1567_S09_C2_8dc03e2c481f507d4dfb4119ec54a4d3	9/11/17	9/15/17	Other California	38	Male	Non-Hispanic White	240	72	32	1068	HT_00023774	38	42.5	46.7	-0.261081	-0.074897	-1.85126	1.0608
13-1567_S09_C3_7bdffbce8edf2c012092baed590c04de	8/18/17	8/22/17	SanFrancisco California	77	Female	Non-Hispanic White	130	66	21	1068	HT_00023655	77	78.6	77.9	1.1996908	-0.076299	15.15238	13.6446
13-1567_S09_D1_a6e71fa2c2b9fcbe46753086e6977c0d	7/29/17	8/2/17	Other California	61	Male	Non-Hispanic White	290	67	45	1068	HT_00023295	61	67.3	57.3	-0.187612	-0.011393	11.73501	0.6889
13-1567_S09_D2_4fc1aa4f28b17eacd8473a26ff68075a	8/13/17	8/17/17	Other California	75	Male	Non-Hispanic White	315	76	38	1068	HT_00023599	75	80	75.1	0.8579854	0.052925	17.53195	11.8185
13-1567_S09_D3_527784d992dbac9360c31966c75b7e00	7/28/17	8/1/17	SanFrancisco California	35	Female	Non-Hispanic White	191	65	32	1068	HT_00023204	35	42.7	43.9	-0.1542759	0.022356	-0.19951	-0.297
13-1567_S09_E1_e673378506a51e9deac14c31222241d6	8/6/17	8/10/17	Other California	27	Female	Mexican Some other race	240	68	36	1068	HT_00023494	27	34.8	38.4	-0.111074	0.272822	-4.23312	-1.8936
13-1567_S09_E2_d97a1c217756e172348bc3429a3fac64	7/29/17	8/2/17	SanFrancisco California	57	Male	Non-Hispanic White	180	69	27	1068	HT_00023277	57	57.6	56	0.3645402	-0.002896	3.90559	1.3356
13-1567_S09_E3_cdfff30eed4d059b4a8c8ff5f435b9be	7/28/17	8/1/17	SanFrancisco California	47	Male	Non-Hispanic Asian Indian	175	66	28	1068	HT_00023209	47	56.1	53.9	0.6286227	-0.067421	7.30943	4.059
13-1567_S09_F1_8a74c36da8052fe6fe9d0e39d9a3b2b5	8/13/17	8/17/17	Other California	41	Female	Non-Hispanic White	150	64	26	1068	HT_00023613	41	37.5	34.6	-0.2312303	0.656931	-8.3226	-12.412
13-1567_S09_F2_b6545e580b58feaf3d99672e3682d4a1	NA	NA	NA	NA	NA	NA	NA	NA	NA	NA	NA	NA	57.3	66.7	-0.0013842	0.206231	NA	NA
13-1567_S09_F3_51053e20c3a2e20b2ec50a78211a09a9	8/13/17	8/17/17	Other California	75	Male	Non-Hispanic White	240	70	34	1068	HT_00023583	75	72.1	68.2	-0.0095952	-0.007106	9.62355	4.9531
13-1567_S09_G1_4f8176e9088b2412d408251eda969c4b	8/14/17	8/18/17	SanFrancisco California	47	Female	Non-Hispanic White	240	68	36	1068	HT_00023637	47	47.9	48.2	-0.1061024	0.022604	-0.88727	-1.6754
13-1567_S09_G2_297ac026534cd6511d51a45cceeb3212	8/6/17	8/10/17	SanFrancisco California	84	Male	Non-Hispanic White	195	71	27	1068	HT_00023484	84	70.9	63.4	-0.2032752	-0.123909	4.04658	-4.1886
13-1567_S09_G3_3a52b00ef4ef0225f95b491026beafac	8/11/17	8/15/17	Other California	71	Female	Non-Hispanic White	250	64	43	1068	HT_00023545	71	57.2	64.5	-0.1156393	0.059901	-3.27332	3.1679
13-1567_S09_H1_c005d691bcf32af8043a1bde0cec5aeb	8/14/17	8/18/17	Other California	56	Female	Mexican White	227	66	37	1068	HT_00023648	56	56.3	49.1	-0.0324764	0.332138	3.16792	-5.1211
13-1567_S09_H2_89e43046605f9d696e543979ad506387	7/30/17	8/3/17	Other California	53	Female	Other Hispanic/Spanish Black	174	70	25	1068	HT_00023311	53	51.5	53	0.090892	-0.087469	-0.19723	0.2736
13-1567_S09_H3_bbd14150c385fa32114075a3bafc0c5d	8/4/17	8/8/17	SanFrancisco California	66	Female	Non-Hispanic White	145	64	25	1068	HT_00023369	66	60.3	61	0.4984098	-0.016615	2.2193	2.0407
13-1567_S10_A1_e347d718419a3523f44deaf3c42e0269	9/8/17	9/12/17	Other California	64	Male	Other Hispanic/Spanish White	265	67	42	1068	HT_00023732	64	66.3	64.3	0.4213939	0.184193	9.19414	6.2635
13-1567_S10_A2_4f8d0bd5539e27c6e29a87a57f6b212d	7/28/17	8/1/17	Other California	28	Male	Mexican White	170	67	27	1068	HT_00023195	28	39.2	35.1	-0.1222436	-0.083644	-0.33245	-5.7138
13-1567_S10_A3_4cb69303f5ecf7820b4ca275e6dfbb82	9/11/17	9/15/17	Other California	75	Female	Non-Hispanic White	132	66	21	1068	HT_00023780	75	68.7	67.5	0.5663903	0.01756	6.28792	4.2924
13-1567_S10_B1_906219fd08a4648fb7c3a7f1d1629754	8/6/17	8/10/17	SanFrancisco California	28	Female	Non-Hispanic White	170	60	33	1068	HT_00023513	28	44.2	42.3	-0.1596757	-0.036802	4.73551	1.44
13-1567_S10_B2_ef8adbf5198087b2d1af0c9f853e3893	NA	NA	NA	NA	NA	NA	NA	NA	NA	1068	HT_00019647	NA	40.7	42.5	-0.1514163	0.155189	NA	NA
13-1567_S10_B3_7dba20ad58b1725dbf24b3e865065922	9/1/17	9/5/17	Other California	34	Female	Non-Hispanic White	333	68	51	1068	HT_00023718	34	41.6	34	0.8893563	0.961808	-0.84584	-9.7109
13-1567_S10_C1_0f503cd88936efcfc91b0d650006e7e2	8/4/17	8/8/17	SanFrancisco California	54	Male	Non-Hispanic Native Hawaiian	154	68	23	1068	HT_00023372	54	55.5	55	0.3985292	0.075857	3.34211	1.7472
13-1567_S10_C2_ed6dd363dd7ab97aeb3dcba577209547	8/11/17	8/15/17	Other California	54	Male	Non-Hispanic White	279	74	36	1068	HT_00023526	54	61.3	57.1	-0.0485721	-0.025888	9.06384	3.9026
13-1567_S10_C3_326ccc69f57b6d3252371f8dc1421076	7/30/17	8/3/17	SanFrancisco California	71	Male	Non-Hispanic White	175	69	26	1068	HT_00023322	71	65.8	54.6	-0.2008788	0.282996	5.35069	-6.7201
13-1567_S10_D1_8440be3eb86df91217bf783a71e3e916	8/5/17	8/9/17	Other California	64	Male	Non-Hispanic White	221	68	34	1068	HT_00023447	64	61.1	62.7	0.0188722	-0.0355	3.99182	4.6995
13-1567_S10_D2_db35f850f8dcd0cf891d9cceaf49a0c7	8/6/17	8/10/17	Other California	52	Male	Non-Hispanic White	235	70	34	1068	HT_00023488	52	59.2	51.6	0.0516299	0.02783	7.95415	-0.7207
13-1567_S10_D3_b2239f591e01caa87e511561619080d5	7/30/17	8/3/17	Other California	39	Female	Non-Hispanic White	140	66	23	1068	HT_00023349	39	52.8	42.7	-0.2771628	-0.184691	7.92292	-3.3239
13-1567_S10_E1_107ae1e3aa9e5dc022fa00e7f19fdc27	7/28/17	8/1/17	SanFrancisco California	39	Female	Non-Hispanic White	200	70	29	1068	HT_00023214	39	48.3	44	0.1421101	0.144175	3.39836	-2.0899
13-1567_S10_E2_6feee5daddb5f419b75270712b6d9b26	8/13/17	8/17/17	Other California	79	Male	Non-Hispanic White	220	71	31	1068	HT_00023592	79	67.8	71.5	1.0750267	-0.136327	3.44598	6.3112
13-1567_S10_E3_ef9e34bc802d93c84bf3bcbd33755f84	8/11/17	8/15/17	Other California	63	Female	Non-Hispanic White	164	67	26	1068	HT_00023540	63	62.5	60.7	-0.1868502	-0.02517	5.96728	3.1871
13-1567_S10_F1_6f234a13242f4d7aebe3ab368f0449e5	8/4/17	8/8/17	SanFrancisco California	71	Male	Non-Hispanic White	220	70	32	1068	HT_00023351	71	64.3	63.6	0.6008451	-0.089594	3.86081	2.2164
13-1567_S10_F2_1d1454ca25f06164cfdc3bc6e20e80c3	NA	NA	NA	NA	NA	NA	NA	NA	NA	1068	HT_00019647	NA	44.6	44.8	-0.1350179	0.158562	NA	NA
13-1567_S10_F3_6df5e878e36e00bac7e1896bea9a3d38	7/28/17	8/1/17	Other California	27	Female	Non-Hispanic White	128	66	21	1068	HT_00023222	27	45	35.3	-0.1493654	0.30592	5.9406	-5.0255
13-1567_S10_G1_a4cc163fa4504694628619c28ea4223d	9/11/17	9/15/17	SanFrancisco California	28	Female	Non-Hispanic White	135	68	20	1068	HT_00023764	28	42.5	38.6	-0.0178563	-0.113129	3.03733	-2.1746
13-1567_S10_G2_593986841e14e2fa32dbf41b9eb83bcb	7/30/17	8/3/17	Other California	44	Female	Mexican White	260	63	46	1068	HT_00023308	44	46.1	42.9	-0.2372038	-0.065202	-1.23254	-5.5173
13-1567_S10_G3_a1faf8094b42102d7ad806f84219a12c	8/13/17	8/17/17	Other California	63	Female	Non-Hispanic White	205	63	36	1068	HT_00023605	63	61.1	57.5	0.6509328	-0.015566	4.47641	-0.0525
13-1567_S10_H1_6b2429d9ee90ac5d96b50bdfcc0bdd89	7/28/17	8/1/17	SanFrancisco California	44	Female	Non-Hispanic White	215	62	39	1068	HT_00023191	44	47.4	45.6	0.110963	-0.094411	0.11497	-2.8246
13-1567_S10_H2_9d289946e95c30b22a1612ded6e89f39	NA	NA	NA	NA	NA	NA	NA	NA	NA	NA	NA	NA	57.6	67.2	-0.0029857	0.205243	NA	NA
13-1567_S10_H3_c2afa47f0422c8614d883548d9d72d79	8/5/17	8/9/17	SanFrancisco California	89	Male	Non-Hispanic White	187	67	29	1068	HT_00023433	89	89.9	81	-0.01276	0.62072	20.65574	11.0219
13-1567_S11_A1_edc4a7cef989979eabd996dba74bdfc9	9/11/17	9/15/17	SanFrancisco California	76	Female	Non-Hispanic White	170	68	26	1068	HT_00023783	76	66.7	66.8	0.2513181	-0.130699	3.8191	3.0922
13-1567_S11_A2_802307bac3d8792c75f36765c721de64	8/5/17	8/9/17	SanFrancisco California	36	Male	Other Hispanic/Spanish Some other race	260	69	38	1068	HT_00023414	36	50.1	50.3	-0.1564359	0.00454	6.69411	5.6783
13-1567_S11_A3_053a94cdadedd42a59ace69f08e54fca	NA	NA	NA	NA	NA	NA	NA	NA	NA	1068	HT_00019647	NA	43.5	46.3	-0.1087914	0.171888	NA	NA
13-1567_S11_B1_f39132964f744153e06bf18d48cd582d	8/6/17	8/10/17	SanFrancisco California	27	Male	Non-Hispanic White	250	74	32	1068	HT_00023471	27	27.7	27.4	-0.3396273	0.367774	-11.30938	-12.9362
13-1567_S11_B2_feee122238a952c300dcfcbe63b50b99	7/30/17	8/3/17	Other California	54	Female	Non-Hispanic White	180	62	33	1068	HT_00023344	54	58.5	54.1	-0.1118947	-0.024114	6.35917	0.8775
13-1567_S11_B3_0010ae4dbb932c9dc83c09225c0b14da	7/30/17	8/3/17	Other California	48	Female	Non-Hispanic White	280	72	38	1068	HT_00023348	48	54.8	48.1	0.0582549	-0.03958	5.49983	-2.2934
13-1567_S11_C1_0966c5ca90a2e2741be73ab76e0b3e65	8/6/17	8/10/17	Other California	74	Male	Non-Hispanic White	228	69	34	1068	HT_00023480	74	67.7	58.2	-0.0950275	-0.026514	5.78678	-4.6239
13-1567_S11_C2_07af7d0f0e1d8db6fcc66a49234b8427	8/4/17	8/8/17	SanFrancisco California	35	Male	Non-Hispanic Chinese	159	66	26	1068	HT_00023393	35	45.7	41.7	-0.0492076	-0.052333	2.77415	-2.4806
13-1567_S11_C3_330cd2331e1f7e09deefa74c3241ade1	8/11/17	8/15/17	SanFrancisco California	76	Female	Non-Hispanic White	150	62	27	1068	HT_00023558	76	72.2	65.3	0.5744256	-0.04233	9.26667	1.5284
13-1567_S11_D1_de14874716a08825b555f771388b6304	8/4/17	8/8/17	SanFrancisco California	25	Male	Non-Hispanic White	176	75	22	1068	HT_00023353	25	40.3	34.6	-0.0951068	-0.051073	2.23319	-4.7582
13-1567_S11_D2_f60172ad67b2b0633a11250e20632b71	7/28/17	8/1/17	Other California	26	Female	Mexican White	150	60	29	1068	HT_00023187	26	38.2	40.3	0.0570643	-0.064125	-0.32138	0.4687
13-1567_S11_D3_4cc92fc4cd399e02692954938fddbb03	NA	NA	NA	NA	NA	NA	NA	NA	NA	NA	NA	NA	59.7	71.4	-0.0003381	0.213254	NA	NA
13-1567_S11_E1_1174ca6eb32e6b153004c59777598ebd	8/13/17	8/17/17	Other California	59	Female	Mexican White	230	64	40	1068	HT_00023601	59	55.9	53.2	-0.2874043	-0.125466	1.24135	-2.4554
13-1567_S11_E2_c0703952f84f70e89a47922b9b6fc3f2	7/29/17	8/2/17	Other California	57	Male	Non-Hispanic White	191	72	26	1068	HT_00023266	57	61.7	54.3	-0.0308783	0.063099	8.07729	-0.3292
13-1567_S11_E3_cecbf85b1e419672cef1167477b5b2fa	NA	NA	NA	NA	NA	NA	NA	NA	NA	NA	NA	28	42.9	45.2	-0.1474636	-0.125742	NA	NA
13-1567_S11_F1_a88a7f4a7633ddcb581ebb680579341c	8/27/17	8/31/17	Other California	36	Male	Non-Hispanic White	285	71	40	1068	HT_00023700	36	49.4	44.1	-0.1160666	0.041464	6.04139	-0.5498
13-1567_S11_F2_5cc7229cb6b1bacaed11dbd5ca3a77e6	9/11/17	9/15/17	Other California	76	Female	Non-Hispanic White	195	68	30	1068	HT_00023769	76	66.8	62.7	-0.1123909	-0.239755	3.92871	-1.0126
13-1567_S11_F3_781910641a90668b4b36d6c986052a12	NA	NA	NA	NA	NA	NA	NA	NA	NA	1068	HT_00019647	NA	43	45.7	-0.1291559	0.161413	NA	NA
13-1567_S11_G1_0734e23c9a38e444024f31de6b01ce86	9/11/17	9/15/17	Other California	44	Female	Non-Hispanic White	165	63	29	1068	HT_00023782	44	49.5	50.9	0.1617743	0.397951	2.2299	2.4094
13-1567_S11_G2_a16c790d25607671bd4cbfe23608f9de	7/29/17	8/2/17	SanFrancisco California	38	Male	Non-Hispanic White	190	73	25	1068	HT_00023299	38	47.2	45.6	-0.2589995	-0.068044	2.83844	0.0574
13-1567_S11_G3_36222380155afac975a2f91ef4cb012b	8/13/17	8/17/17	Other California	66	Female	Non-Hispanic White	150	62	27	1068	HT_00023584	66	69.6	63.7	1.2905751	-0.01729	11.55608	4.7513
13-1567_S11_H1_2f47bda73b74c827de3bd7ae514bc922	7/29/17	8/2/17	SanFrancisco California	59	Male	Non-Hispanic White	275	70	40	1068	HT_00023289	59	58.9	53.8	-0.1009127	0.053681	4.29312	-1.7881
13-1567_S11_H2_34df058b7b158b01613dec245b94b87b	8/5/17	8/9/17	Other California	49	Male	Non-Hispanic White	176	72	24	1068	HT_00023461	49	52.7	49.4	0.4110418	-0.074815	2.98679	-1.4572
13-1567_S11_H3_76d1e81fb7837c20f345532f822b6a9a	8/4/17	8/8/17	SanFrancisco California	57	Male	Non-Hispanic White	205	67	32	1068	HT_00023401	57	59.1	55.5	-0.0150655	-0.012112	5.42639	0.8864
13-1567_S12_A1_3c0beb98fb387e01a15cf17a7807e004	9/11/17	9/15/17	Other California	25	Female	Mexican White	213	68	32	1068	HT_00023752	25	45.1	39.1	-0.0797588	-0.065267	7.06192	-0.3115
13-1567_S12_A2_884949d92c33abf5aceccd86cc01ab6f	8/19/17	8/23/17	Other California	54	Female	Non-Hispanic White	220	67	34	1068	HT_00023688	54	73.5	63.1	1.2342707	0.070063	21.32065	9.8758
13-1567_S12_A3_c2fd50ce6ec540d6d362813aef23cb2b	8/13/17	8/17/17	Other California	85	Female	Non-Hispanic White	129	64	22	1068	HT_00023614	85	59.3	69.3	0.0683655	-0.187056	-8.02665	1.2382
13-1567_S12_B1_1e245ccf5a1b6c716b1c3e88b8d45876	8/6/17	8/10/17	SanFrancisco California	28	Female	Non-Hispanic White	210	65	35	1068	HT_00023474	28	45.2	38.7	-0.1302385	0.065123	5.69597	-2.1566
13-1567_S12_B2_57a67be92b7f2b1183b0dd8d2fdf5339	8/18/17	8/22/17	SanFrancisco California	30	Female	Non-Hispanic White	285	62	52	1068	HT_00023654	30	42.1	39.1	0.1261355	-0.044914	1.61641	-2.6964
13-1567_S12_B3_102ac3e0964fbfc27fb40dd502d6412d	8/5/17	8/9/17	Other California	37	Male	Non-Hispanic White	250	74	32	1068	HT_00023463	37	64.9	46.9	-0.0440511	-0.027256	21.04317	1.804
13-1567_S12_C1_56db6361a02d5421da8ab3a834586c67	8/11/17	8/15/17	Other California	56	Male	Non-Hispanic White	152	70	22	1068	HT_00023547	56	56.7	56	-0.1174835	-0.018447	3.54997	1.8073
13-1567_S12_C2_326bb20fdb8f9977f8f9dc08846be200	9/11/17	9/15/17	SanFrancisco California	24	Female	Non-Hispanic White	131	66	21	1068	HT_00023759	24	44.1	39.1	0.6112286	-0.070984	6.56132	0.228
13-1567_S12_C3_1a4ae423bd4caab9b92e255c36c17f09	8/5/17	8/9/17	SanFrancisco California	49	Female	Non-Hispanic Vietnamese	200	62	37	1068	HT_00023408	49	53.5	46.7	-0.0449278	-0.000689	3.72403	-4.1469
13-1567_S12_D1_9af13ad604858e492853ff4214ff8f30	8/11/17	8/15/17	SanFrancisco California	80	Male	Non-Hispanic White	245	67	38	1068	HT_00023567	80	74.4	68.5	-0.1399878	-0.043595	9.55454	2.9017
13-1567_S12_D2_524b86a375f84bfc522b6d3f60da2be9	7/29/17	8/2/17	SanFrancisco California	31	Male	Non-Hispanic White	223	74	29	1068	HT_00023282	31	35.4	40.1	-0.1883232	0.690307	-5.59514	-2.1084
13-1567_S12_D3_3bdcce09b4002158e7954aaf40f4fe7f	8/6/17	8/10/17	SanFrancisco California	66	Female	Non-Hispanic White	145	63	26	1068	HT_00023479	66	69.4	66.1	0.3627792	0.026018	11.36913	7.1252
13-1567_S12_E1_1b07d6e1a2af85fbb15efcd1a6070eb2	NA	NA	NA	NA	NA	NA	NA	NA	NA	NA	NA	NA	58.4	67.4	-0.0047963	0.202782	NA	NA
13-1567_S12_E2_c0ca6a712499edb1f2330116fa4b6b32	8/11/17	8/15/17	SanFrancisco California	67	Male	Non-Hispanic White	240	73	32	1068	HT_00023571	67	62.4	55.7	0.1954258	-0.02955	3.87334	-3.7585
13-1567_S12_E3_ebbd7d0d6fba96809f001a7d54693397	9/11/17	9/15/17	Other California	81	Female	Non-Hispanic White	177	63	31	1068	HT_00023751	81	69.4	65	0.0546042	0.015284	4.02196	-1.1056
13-1567_S12_F1_37d31cd2f32ee3962b35b11e59c05d35	8/5/17	8/9/17	Other California	64	Male	Non-Hispanic White	219	69	32	1068	HT_00023459	64	59.1	58.1	0.2766747	0.111906	2.0541	0.1127
13-1567_S12_F2_d5fdd84f401d5f0cfcc5a5903db9f409	8/11/17	8/15/17	Other California	52	Female	Non-Hispanic White	118	64	20	1068	HT_00023525	52	58.4	53.8	0.0649119	-0.009931	7.16	1.5499
13-1567_S12_F3_294c0d68038e8084922f96e360ecdeb6	NA	NA	NA	NA	NA	NA	NA	NA	NA	1068	HT_00019647	NA	43.1	43.9	-0.126015	0.176886	NA	NA
13-1567_S12_G1_d91eb1bee001782c6297cf7b0420e85b	8/5/17	8/9/17	SanFrancisco California	36	Female	Other Hispanic/Spanish Some other race	155	65	26	1068	HT_00023415	36	41.6	38.9	0.2708751	-0.058202	-1.76874	-5.6899
13-1567_S12_G2_fe039cc5ada21713ac3f193feb487072	8/5/17	8/9/17	Other California	45	Female	Non-Hispanic White	280	67	44	1068	HT_00023443	45	56.4	51	-0.0284819	0.146464	8.5915	2.0995
13-1567_S12_G3_8b5b235fffc4c8af31271ae8d86afa45	8/13/17	8/17/17	SanFrancisco California	51	Male	Non-Hispanic White	234	59	47	1068	HT_00023588	51	53.3	47.1	-0.0350792	0.142375	2.58965	-4.6548
13-1567_S12_H1_c29651528f09457058b712155e7836f8	8/14/17	8/18/17	Other California	65	Female	Non-Hispanic White	226	67	35	1068	HT_00023633	65	68.3	57.2	0.4297677	-0.165885	10.78257	-1.2664
13-1567_S12_H2_9f3a5dda5236032a10472a25aedd0322	7/28/17	8/1/17	SanFrancisco California	43	Male	Non-Hispanic White	190	73	25	1068	HT_00023190	43	54.4	50.9	-0.1821906	-0.038503	7.56327	2.889
13-1567_S12_H3_c8c13f844dbd7fcdaf0f0dfb051dac19	NA	NA	NA	NA	NA	NA	NA	NA	NA	NA	NA	61	56.8	60.3	0.3646542	0.173473	NA	NA
13-1568_S01_A1_201b7ffa1edf709d0af8b5253d39c547	7/30/17	8/3/17	Other California	59	Male	Non-Hispanic White	203	73	27	1068	HT_00023333	59	54.3	53.4	0.3857231	0.072757	-0.29279	-2.1838
13-1568_S01_A2_c2530d508d509b74edc09ea648b929c6	8/11/17	8/15/17	SanFrancisco California	43	Female	Other Hispanic/Spanish Some other race	160	64	28	1068	HT_00023562	43	53.9	52.7	-0.2410753	-0.108832	7.05189	4.69
13-1568_S01_A3_99a0e380465eb919bf8fe6effccfddd6	7/28/17	8/1/17	SanFrancisco California	30	Male	Non-Hispanic Chinese	185	72	25	1068	HT_00023192	30	46.3	45.5	-0.1626788	-0.188675	5.82753	3.6986
13-1568_S01_B1_66c761807795cf582b4286da2f245b81	NA	NA	NA	NA	NA	NA	NA	NA	NA	1068	HT_00019647	NA	42.4	41.6	-0.1425764	0.157275	NA	NA
13-1568_S01_B2_e9dd0a5840c15cd72595730dc485cb39	8/4/17	8/8/17	SanFrancisco California	50	Female	Non-Hispanic White	185	62	34	1068	HT_00023358	50	58	47.9	0.0220403	-0.055768	7.72504	-3.413
13-1568_S01_B3_217727b0ba20cd05fd4a2d25db79f7bf	7/28/17	8/1/17	SanFrancisco California	50	Female	Non-Hispanic White	159	66	26	1068	HT_00023210	50	55.1	50.5	-0.0987287	-0.021082	4.85003	-0.8052
13-1568_S01_C1_f4231b5cb9d468eceab4d1557f5d657f	NA	NA	NA	NA	NA	NA	NA	NA	NA	NA	NA	NA	59.6	66.5	-0.0089161	0.198595	NA	NA
13-1568_S01_C2_aa7432bc171ad7060055c6ae26780307	8/6/17	8/10/17	SanFrancisco California	43	Female	Other Hispanic/Spanish White	257	64	44	1068	HT_00023487	43	45.8	39.3	-0.131153	-0.107375	-1.04762	-8.6507
13-1568_S01_C3_d3e1ac49819bab842f5f7c1e43eeaf11	8/27/17	8/31/17	SanFrancisco California	70	Female	Non-Hispanic White	213	63	38	1068	HT_00023705	70	79.5	70.2	-0.0193896	-0.213235	19.51624	9.2953
13-1568_S01_D1_bddc41688b9d81948ddb16f696af3f6a	8/6/17	8/10/17	Other California	71	Male	Non-Hispanic White	215	72	29	1068	HT_00023497	71	73.8	59.8	0.9051208	-0.143878	13.2751	-1.5176
13-1568_S01_D2_84f1923bf71049fc854ffe4d490c5a7d	8/6/17	8/10/17	SanFrancisco California	75	Female	Non-Hispanic White	200	65	33	1068	HT_00023477	75	72.9	66.5	0.3970517	0.082416	10.50798	3.2645
13-1568_S01_D3_660e200209a637d086af5887f8a6d20d	9/11/17	9/15/17	SanFrancisco California	26	Male	Non-Hispanic White	160	73	21	1068	HT_00023761	26	42	38.2	-0.1222348	0.231328	3.51308	-1.7082
13-1568_S01_E1_44f1fd29efc1ec211181c8532fe16380	8/19/17	8/23/17	SanFrancisco California	78	Female	Non-Hispanic White	202	64	35	1068	HT_00023686	78	59	59.1	0.2669779	-0.042998	-4.94085	-5.6266
13-1568_S01_E2_0212202a8e2bb899fe8c6d3f4cee4de8	8/5/17	8/9/17	SanFrancisco California	67	Female	Non-Hispanic White	135	67	21	1068	HT_00023409	67	66.1	56.6	0.1299246	-0.116392	7.52181	-2.8337
13-1568_S01_E3_8e653ea3ae268c4f760f62fd15d76309	9/1/17	9/5/17	Other California	25	Male	Non-Hispanic Other Pacific Islander	370	70	53	1068	HT_00023715	25	45	39.2	-0.1239136	-0.128315	6.98313	-0.2306
13-1568_S01_F1_9bcd70cfa713bbe3772ca15444f7d236	7/30/17	8/3/17	Other California	60	Male	Non-Hispanic White	190	66	31	1068	HT_00023318	60	63.9	51.9	-0.1818752	-0.017788	8.76924	-4.2037
13-1568_S01_F2_6211a6c8ad9f7a7cc0e24db0f6e40111	7/29/17	8/2/17	Other California	80	Male	Non-Hispanic White	175	69	26	1068	HT_00023259	80	84.1	77.2	1.1707811	-0.212628	19.21404	11.5758
13-1568_S01_F3_575e2a66c876a0d53edc33ec5dff8a07	8/11/17	8/15/17	SanFrancisco California	47	Male	Non-Hispanic White	245	70	35	1068	HT_00023561	47	74.4	57.6	-0.0614928	-0.234186	25.64113	7.6788
13-1568_S01_G1_5468bef2fc854fe88447022ebd427374	8/20/17	8/24/17	Other California	44	Female	Non-Hispanic White	230	65	38	1068	HT_00023690	44	49.7	43.7	0.2416009	-0.045581	2.42003	-4.7869
13-1568_S01_G2_3d34122dc861c3a0042ce41769d39aa4	8/12/17	8/16/17	Other California	35	Male	Non-Hispanic White	315	74	40	1068	HT_00023579	35	45.9	45.3	0.0934223	0.455508	2.93355	1.1779
13-1568_S01_G3_858a4b94bde4906af02bbac63f64dd18	7/28/17	8/1/17	Other California	29	Female	Non-Hispanic White	135	64	23	1068	HT_00023197	29	40.7	44.9	-0.1852502	-0.103245	0.66175	3.6413
13-1568_S01_H1_7f7b5f59df908f814495be4a1a58892a	NA	NA	NA	NA	NA	NA	NA	NA	NA	1068	HT_00019647	NA	42.9	41.9	-0.1284084	0.163173	NA	NA
13-1568_S01_H2_3e6b995c1ebfa98d2937123248ebcd37	9/11/17	9/15/17	Other California	79	Female	Non-Hispanic White	122	64	21	1068	HT_00023781	79	81.8	73	0.3032141	-0.129699	17.41179	7.8572
13-1568_S01_H3_ebb9bdf66500dd0fb2025414bb59f327	8/4/17	8/8/17	Other California	45	Male	Non-Hispanic White	188	74	24	1068	HT_00023392	45	53.5	51.7	-0.0990962	-0.063508	5.73582	2.7477
13-1568_S02_A1_0f1b366df422815a2bb07f130e842b5a	8/18/17	8/22/17	Other California	78	Female	Non-Hispanic White	220	68	33	1068	HT_00023678	78	57.6	70.6	-0.2409927	0.067536	-6.28063	5.9302
13-1568_S02_A2_82188a5c7ccd93d552fe6615fac6dc60	7/29/17	8/2/17	SanFrancisco California	37	Male	Non-Hispanic White	215	67	34	1068	HT_00023275	37	47.1	40.5	-0.1339704	0.020013	3.15656	-4.6399
13-1568_S02_A3_d2fa488daddb1efaf992571162c4f965	8/4/17	8/8/17	SanFrancisco California	59	Female	Non-Hispanic White	202	64	35	1068	HT_00023376	59	75.2	54.4	0.0639627	-0.090259	20.55855	-1.2601
13-1568_S02_B1_81db01bc097b4c3c4c9328c75c4c1180	NA	NA	NA	NA	NA	NA	NA	NA	NA	NA	NA	NA	57	66.7	0.0022911	0.209293	NA	NA
13-1568_S02_B2_cf7b061deba92e082cefd0d19db8160a	8/13/17	8/17/17	Other California	62	Male	Non-Hispanic White	265	72	36	1068	HT_00023615	62	74	57.3	0.1777556	-0.058815	17.8974	0.2085
13-1568_S02_B3_5ca191c19293b6e76afae33343f2cb0d	8/5/17	8/9/17	SanFrancisco California	53	Female	Non-Hispanic White	270	66	44	1068	HT_00023412	53	55.8	55.8	-0.1699027	-0.188456	4.0604	3.0494
13-1568_S02_C1_a85a3b897344b71261e972b9cdb7790c	8/5/17	8/9/17	Other California	41	Male	Mexican White	179	69	26	1068	HT_00023457	41	57.3	47.6	-0.1874534	-0.049873	11.4734	0.5363
13-1568_S02_C2_1a03e30caafac9c695cdf8684e123757	8/6/17	8/10/17	SanFrancisco California	52	Female	Non-Hispanic White	236	67	37	1068	HT_00023490	52	54.2	50.2	-0.1219394	-0.120567	2.98309	-2.1086
13-1568_S02_C3_df9006e74723e51c9aee9d2ed327c09d	8/21/17	8/25/17	SanFrancisco California	37	Female	Other Hispanic/Spanish American Indian / Inuit	300	64	52	1068	HT_00023696	37	45.8	45.2	-0.2803869	0.073942	1.93299	0.0689
13-1568_S02_D1_4713515f10a41ac7ca84e1836b21e6e8	NA	NA	NA	NA	NA	NA	NA	NA	NA	1068	HT_00019647	NA	43	42.3	-0.1625108	0.134514	NA	NA
13-1568_S02_D2_758b22483c67de54ec7b5a38c343f87d	9/11/17	9/15/17	SanFrancisco California	25	Male	Non-Hispanic White	200	71	28	1068	HT_00023765	25	50.3	35.2	-0.1118308	0.04143	12.26711	-4.1632
13-1568_S02_D3_fb3fea8e41125acb5737a3aadda4d55f	7/28/17	8/1/17	Other California	29	Male	Non-Hispanic White	250	75	31	1068	HT_00023207	29	45.7	41.3	0.0643253	-0.073808	5.73656	0.024
13-1568_S02_E1_8e65d3f47c294222d3133fe926b5f7e0	8/4/17	8/8/17	SanFrancisco California	81	Male	Non-Hispanic White	132	69	20	1068	HT_00023402	81	56.1	67.1	0.0469905	-0.248839	-9.25589	0.9428
13-1568_S02_E2_380f6a71a14eb80e4946088f57a7b629	8/14/17	8/18/17	Other California	49	Male	Non-Hispanic White	240	71	34	1068	HT_00023645	49	52.7	50.3	-0.1462016	-0.056645	2.90367	-0.5552
13-1568_S02_E3_570ea9f65fced30a6524c8e2ebbb6c01	9/9/17	9/13/17	SanFrancisco California	26	Male	Non-Hispanic Filipino	341	68	52	1068	HT_00023734	26	53.4	32.7	-0.1669896	-0.090049	14.91428	-7.1708
13-1568_S02_F1_764ece84fb5828cf12f2e413a9887573	8/14/17	8/18/17	Other California	68	Female	Non-Hispanic White	160	65	27	1068	HT_00023646	68	70.3	65.5	0.2631986	-0.136301	11.24958	5.6044
13-1568_S02_F2_89ee68054645b8ead630e5b643ffbb27	8/6/17	8/10/17	Other California	69	Female	Non-Hispanic White	188	66	30	1068	HT_00023506	69	66.4	59.4	-0.0935445	0.079922	6.90192	-0.9943
13-1568_S02_F3_84fed66986a73fa155f67d9d050db3cd	NA	NA	NA	NA	NA	NA	NA	NA	NA	1068	HT_00019647	NA	43.1	41.5	-0.1573524	0.131375	NA	NA
13-1568_S02_G1_cabdf3a619eb91670b72c61b56a02878	9/11/17	9/15/17	SanFrancisco California	29	Female	Non-Hispanic White	143	62	26	1068	HT_00023773	29	50.6	38.6	-0.003165	-0.135447	10.57376	-2.6701
13-1568_S02_G2_5b4543f63a1412bb6192440c085c87cc	8/6/17	8/10/17	SanFrancisco California	57	Male	Non-Hispanic White	313	72	42	1068	HT_00023468	57	56.1	54.1	0.0150594	-0.130541	2.49682	-0.5822
13-1568_S02_G3_30f1a8cb16e2264791da71fc201b0c26	8/6/17	8/10/17	Other California	54	Male	Non-Hispanic American Indian / Inuit	168	72	23	1068	HT_00023505	54	55.6	50.1	-0.0730503	-0.079304	3.3842	-3.1364
13-1568_S02_H1_92175192793ffdac0d00d263117970ef	8/6/17	8/10/17	Other California	59	Female	Non-Hispanic White	150	67	24	1068	HT_00023495	59	50.9	56.8	-0.1790547	0.011156	-3.77289	1.149
13-1568_S02_H2_3a8c1e442ac66eef1ecbe1fd86b0c69b	7/29/17	8/2/17	SanFrancisco California	41	Male	Non-Hispanic White	168	73	22	1068	HT_00023250	41	54.1	52	-0.1452838	0.048746	8.28003	4.9754
13-1568_S02_H3_d5e6e36f5eb61202367e93155f75dc93	8/5/17	8/9/17	Other California	28	Female	Non-Hispanic White	150	62	27	1068	HT_00023446	28	42.2	32.4	-0.1439382	0.192583	2.65205	-8.3999
13-1568_S03_A1_f87fa945bc170c50f71fcd493df1a913	8/13/17	8/17/17	Other California	73	Female	Non-Hispanic White	200	68	30	1068	HT_00023591	73	68.4	71.2	-0.0219039	0.013594	6.93244	8.905
13-1568_S03_A2_e9909c4a94909fc93c82c72db91da059	8/6/17	8/10/17	Other California	61	Female	Non-Hispanic White	140	64	24	1068	HT_00023498	61	61	64.1	-0.0657768	-0.061592	5.34991	7.5604
13-1568_S03_A3_4c7507a31378a2615bb10233d1ed66d2	8/6/17	8/10/17	SanFrancisco California	27	Male	Non-Hispanic White	280	75	35	1068	HT_00023476	27	51.1	38.9	-0.1876405	-0.063004	12.07684	-1.4772
13-1568_S03_B1_e25e59c6b640cafac698c322e4733b9c	8/4/17	8/8/17	SanFrancisco California	61	Male	Non-Hispanic White	330	72	45	1068	HT_00023366	61	65.3	66.3	0.6313546	-0.127588	9.68106	9.7122
13-1568_S03_B2_137ca9c0ab00cbfe813f0117c8516362	9/11/17	9/15/17	SanFrancisco California	29	Female	Non-Hispanic Chinese	150	62	27	1068	HT_00023745	29	45.4	43.3	0.01283	-0.049466	5.36784	1.9967
13-1568_S03_B3_7eba7475bf75e9b2375fa9759c5d574b	8/11/17	8/15/17	Other California	81	Male	Non-Hispanic White	190	69	28	1068	HT_00023524	81	66.6	73.7	0.072117	-0.006085	1.20515	7.6051
13-1568_S03_C1_3d293ee03c607e6684da204d2b0c5b7e	7/28/17	8/1/17	Other California	28	Male	Other Hispanic/Spanish White	170	70	24	1068	HT_00023201	28	44.1	44.8	-0.2453244	-0.153581	4.61012	4.0147
13-1568_S03_C2_ddb94e22d0ea73a32949d88c8c86c2fc	7/29/17	8/2/17	SanFrancisco California	61	Male	Non-Hispanic White	287	73	38	1068	HT_00023284	61	66.4	62.1	0.7713951	0.685154	10.82225	5.4908
13-1568_S03_C3_da5ee7308b90820b9713a3475a972dc6	8/4/17	8/8/17	SanFrancisco California	66	Female	Non-Hispanic White	284	66	46	1068	HT_00023399	66	53.5	63.9	0.1524046	0.431433	-4.53638	4.9881
13-1568_S03_D1_83f9e5261d03a75c31b6d721af244eb8	8/13/17	8/17/17	Other California	69	Male	Non-Hispanic White	165	70	24	1068	HT_00023616	69	63.4	59.5	0.8460845	-0.132098	3.92106	-0.8696
13-1568_S03_D2_db4ce9103727730edc5343e51fb5e7c8	7/29/17	8/2/17	SanFrancisco California	48	Female	Non-Hispanic White	176	64	30	1068	HT_00023300	48	56.1	50.9	-0.0678942	-0.000704	6.83172	0.5284
13-1568_S03_D3_f50f8a0a337691c39e916326695a7b64	8/6/17	8/10/17	Other California	50	Male	Non-Hispanic White	229	71	32	1068	HT_00023492	50	56.9	51.4	-0.0771975	0.07808	6.68316	0.1015
13-1568_S03_E1_84af7ad3c97830c3df54caab01993efe	7/29/17	8/2/17	SanFrancisco California	57	Female	Non-Hispanic White	159	62	29	1068	HT_00023279	57	63.3	58.9	0.8932624	-0.062322	9.69179	4.2258
13-1568_S03_E2_75d9c86365c022c187e38412c51ff244	NA	NA	NA	NA	NA	NA	NA	NA	NA	NA	NA	NA	56.6	65.6	-0.0068086	0.199411	NA	NA
13-1568_S03_E3_2e73996fe1b661491564fdee9a173fda	7/30/17	8/3/17	SanFrancisco California	76	Female	Other Hispanic/Spanish Some other race	130	63	23	1068	HT_00023321	76	63.7	73	0.2913036	-0.088348	0.82143	9.2527
13-1568_S03_F1_f699ee55891400070a54d2e4c1cf1c22	8/18/17	8/22/17	SanFrancisco California	69	Female	Non-Hispanic White	250	70	36	1068	HT_00023665	69	73	64.8	0.4787452	0.093398	13.53203	4.4434
13-1568_S03_F2_ab28581b2a0d65178c0274ed245ab110	8/6/17	8/10/17	SanFrancisco California	39	Female	Non-Hispanic White	223	70	32	1068	HT_00023500	39	45.9	44.7	-0.1036847	0.681357	1.01495	-1.355
13-1568_S03_F3_625985bd9f84ccac72029775cb05eac1	8/18/17	8/22/17	Other California	47	Female	Non-Hispanic White	240	64	41	1068	HT_00023673	47	61.2	55.2	-0.0867196	0.099527	12.38846	5.3145
13-1568_S03_G1_99f55019a9a1c9eefa5446f7962f47d8	NA	NA	NA	NA	NA	NA	NA	NA	NA	1068	HT_00019647	NA	43.7	47.1	-0.1366602	0.164224	NA	NA
13-1568_S03_G2_6ee0b9e2032ff38d988dcd302ae05733	8/6/17	8/10/17	Other California	39	Male	Non-Hispanic White	170	71	24	1068	HT_00023496	39	58.8	49.9	0.0869169	0.065196	13.92498	3.8187
13-1568_S03_G3_247c78b8057039ece8749d943d55691a	8/18/17	8/22/17	SanFrancisco California	29	Male	Non-Hispanic White	241	70	35	1068	HT_00023656	29	43	40.8	0.03661	-0.104155	3.03517	-0.5272
13-1568_S03_H1_5d0a861e5c18b18017ddc544865f214c	9/10/17	9/14/17	SanFrancisco California	83	Male	Non-Hispanic White	222	74	28	1068	HT_00023736	83	67.7	77.9	-0.0866555	-0.07898	1.40158	10.7856
13-1568_S03_H2_ac2ace160642e434c0dfa4fbc775772c	8/4/17	8/8/17	SanFrancisco California	38	Female	Non-Hispanic White	295	73	39	1068	HT_00023396	38	43.9	44.4	0.2803363	-0.072444	-0.49199	-1.2319
13-1568_S03_H3_c5bb4f0696437d3ccf99a5dcbf592920	7/28/17	8/1/17	SanFrancisco California	54	Female	Non-Hispanic White	119	61	22	1068	HT_00023238	54	58.1	56.2	-0.1093864	0.054268	5.90029	2.9364
13-1568_S04_A1_ad4a03a6c7da3aef6cc95f3680593795	11/13/17	11/16/17	Arizona	34	Female	Non-Hispanic White	215	65	36	1116	HT_00024569	34	51.7	49.2	-0.1689952	0.058539	9.2794	5.5563
13-1568_S04_A2_8d77758e69fc268c4bc587dcdb01d383	11/9/17	11/14/17	Nevada	25	Female	Non-Hispanic White	270	62	49	1116	HT_00024364	25	43.9	47.3	-0.1230853	-0.058125	5.88494	7.9089
13-1568_S04_A3_8d985b1e2d0b1b330e782161ae524bed	11/15/17	11/21/17	South Dakota	41	Female	Non-Hispanic White	241	66	39	1116	HT_00024936	41	46.5	47.5	-0.0874309	-0.006625	0.64719	0.4622
13-1568_S04_B1_c4bce7139a662e07d43dbace8f8a5fc6	11/18/17	11/22/17	Montana	69	Male	Non-Hispanic White	160	65	27	1116	HT_00025167	69	56	51	-0.1108984	0.096666	-3.52354	-9.4289
13-1568_S04_B2_b11a7b2bcbf622bb1b5557e46c9b32c4	11/10/17	11/14/17	North Dakota	35	Male	Non-Hispanic White	165	69	24	1116	HT_00024405	35	60.1	51.7	-0.1232729	-0.04557	17.16433	7.5884
13-1568_S04_B3_37c3dbce9351e1a7272b117842e88eec	11/7/17	11/10/17	California	38	Female	Non-Hispanic White	280	70	40	1116	HT_00024245	38	33	38.2	-0.254137	0.982244	-11.40149	-7.4276
13-1568_S04_C1_82ac4213931b90da5fa809c58eea2586	11/18/17	11/22/17	Montana	70	Female	Non-Hispanic White	181	64	31	1116	HT_00025156	70	61.8	68.6	0.6728388	-0.158028	1.78931	7.7038
13-1568_S04_C2_af628b6ff7c21e9b5e3b208ae862e0d5	NA	NA	NA	NA	NA	NA	NA	NA	NA	NA	NA	NA	58.2	67.4	-0.0043954	0.204254	NA	NA
13-1568_S04_C3_0ea7163609d807102e6387235d565d42	11/11/17	11/15/17	North Dakota	52	Male	Mexican White	260	68	40	1116	HT_00024531	52	57.1	51	-0.1792427	-0.17175	5.93525	-1.2439
13-1568_S04_D1_45cc879b7e95a17b174ebb96e77aac73	11/23/17	11/28/17	North Dakota	75	Female	Non-Hispanic White	250	65	42	1116	HT_00025227	75	62.5	53.4	-0.1135061	-0.113005	0.04671	-9.8755
13-1568_S04_D2_a3fe527efe06f85e26b30782fc317936	11/11/17	11/17/17	South Dakota	53	Female	Non-Hispanic White	235	67	37	1116	HT_00024822	53	50.9	51.5	0.0373161	0.160743	-0.75909	-1.2442
13-1568_S04_D3_2f7df0c8fdedc826ba214e6b559a572c	11/12/17	11/15/17	Nevada	76	Male	Non-Hispanic White	300	77	36	1116	HT_00024512	76	61.6	57.1	-0.1279987	-0.14584	-1.28567	-6.6132
13-1568_S04_E1_cbeacb4f669c45e80de8015d69f7bca2	11/18/17	11/22/17	Nevada	55	Female	Non-Hispanic Chinese	180	63	32	1116	HT_00025189	55	49.6	44.4	0.6966188	-0.218909	-3.10503	-9.3209
13-1568_S04_E2_f5bce08f3bc815a29c9f21b6b2821a62	11/12/17	11/15/17	North Dakota	72	Male	Non-Hispanic White	286	76	35	1116	HT_00024501	72	62.2	63.1	0.3068571	0.026121	1.21168	1.2746
13-1568_S04_E3_f12f6f923fc09fa259f805d54c1a2951	11/7/17	11/13/17	Arizona	80	Male	Non-Hispanic White	195	68	30	1116	HT_00024354	80	66.7	64.4	0.3857584	-0.143889	1.80054	-1.2529
13-1568_S04_F1_b4d83b1bea4334e8f357352f66fb85ca	11/9/17	11/14/17	Nevada	65	Female	Non-Hispanic White	252	66	41	1116	HT_00024365	65	61.1	58.1	-0.2378982	-0.121813	3.58424	-0.3647
13-1568_S04_F2_c327e9e5e12759b9e1f231d7d74cf8ab	11/15/17	11/21/17	North Dakota	53	Male	Non-Hispanic White	155	69	23	1116	HT_00024877	53	51.4	54.5	-0.2350156	-0.034666	-0.34613	1.7942
13-1568_S04_F3_305410653a22eec83551b712eb95dec9	11/12/17	11/16/17	South Dakota	25	Male	Non-Hispanic White	200	68	30	1116	HT_00024671	25	46.2	45.7	-0.0553078	-0.088367	8.15646	6.2674
13-1568_S04_G1_dae495e5375ab2cd093afcc8cb4b34f4	11/8/17	11/13/17	Arizona	77	Female	Non-Hispanic Some other race	122	62	22	1116	HT_00024310	77	58	55.8	-0.0720912	0.191523	-5.37109	-8.4227
13-1568_S04_G2_1c8b475c3c53f8499a462938cfe856cb	11/13/17	11/16/17	North Dakota	44	Female	Non-Hispanic White	240	69	35	1116	HT_00024628	44	33.3	36.9	-0.0742126	0.569539	-13.97044	-11.5446
13-1568_S04_G3_488c1fe71a36930699c4ad56aee67990	11/13/17	11/17/17	Arizona	67	Female	Non-Hispanic White	111	61	21	1116	HT_00024758	67	70.2	66.1	0.4007109	-0.112331	11.64439	6.6651
13-1568_S04_H1_f0201bb18ad3778c120f472aac366941	11/17/17	11/21/17	North Dakota	63	Female	Non-Hispanic White	187	68	28	1116	HT_00025023	63	59	51	0.0413957	-0.098486	2.41431	-6.4956
13-1568_S04_H2_2009d3408b3865b92e8f06dc1681b7b5	11/17/17	11/21/17	North Dakota	58	Female	Non-Hispanic White	224	66	36	1116	HT_00025025	58	73.8	64.5	0.6824899	-0.218113	19.61579	9.3515
13-1568_S04_H3_e00598643896e8f62df3f60581c7211d	11/13/17	11/17/17	Arizona	55	Male	Non-Hispanic American Indian / Inuit	236	75	30	1116	HT_00024783	55	63.2	62.7	-0.0285433	-0.13741	10.57277	9.0058
13-1568_S05_A1_f60a3ce5f6e45d520d9e975ab3fbc10b	11/17/17	11/21/17	California	56	Female	Non-Hispanic Black	230	67	36	1116	HT_00025072	56	61.7	57.9	0.7686704	-0.154617	8.51079	3.6817
13-1568_S05_A2_2b5c971aa9ca9edbd28b07ba0258672f	11/8/17	11/13/17	California	35	Female	Non-Hispanic American Indian / Inuit	133	66	22	1116	HT_00024294	35	31.6	39.8	-0.1315423	0.049399	-11.30914	-4.3988
13-1568_S05_A3_c29767d3f9ca4534b4d97ea996701461	11/12/17	11/15/17	North Dakota	65	Male	Non-Hispanic White	240	68	36	1116	HT_00024535	65	72	67.8	0.3401767	-0.22258	14.44315	9.2799
13-1568_S05_B1_79fb291c49d718794ed7d32384420147	11/5/17	11/10/17	Washington	82	Female	Non-Hispanic White	148	63	26	1116	HT_00024253	82	56.3	60.9	0.0855526	-0.144902	-9.50332	-5.6972
13-1568_S05_B2_11bbbe326884a5dc92ca429eff99994f	11/15/17	11/21/17	South Dakota	54	Male	Non-Hispanic White	180	73	24	1116	HT_00024912	54	64.8	54.1	-0.0384846	-0.161167	12.58974	0.8841
13-1568_S05_B3_4fadacd58278f0ddfd479e39e426c87e	11/12/17	11/15/17	California	55	Male	Non-Hispanic White	280	70	40	1116	HT_00024519	55	44.1	57.6	-0.3687238	-0.020579	-8.52631	3.8669
13-1568_S05_C1_e3a10c47016d8e793b7c8dd36dbef795	11/12/17	11/16/17	Arizona	32	Female	Mexican Some other race	153	64	26	1116	HT_00024700	32	53.5	55.3	0.3472812	-0.1624	12.04079	12.5419
13-1568_S05_C2_bb736063bd2c83564c2ae303d8839495	11/7/17	11/10/17	North Dakota	75	Female	Non-Hispanic White	160	60	31	1116	HT_00024198	75	71.4	71.5	0.223957	-0.161249	8.94149	8.2733
13-1568_S05_C3_4dae472d84d0ad0d449bcdfd4507708a	11/8/17	11/13/17	Nevada	83	Female	Non-Hispanic White	139	65	23	1116	HT_00024281	83	58.3	63.3	0.6530616	-0.180395	-8.07935	-3.7969
13-1568_S05_D1_5b38f760f09a8202ab22276a96d9116a	11/17/17	11/21/17	California	62	Male	Non-Hispanic Japanese	172	67	27	1116	HT_00025037	62	57.2	51.6	-0.0211128	-0.104623	1.08942	-5.4632
13-1568_S05_D2_ee70313e31a9495fbfbd0de07b676454	11/10/17	11/14/17	Montana	69	Male	Non-Hispanic White	425	73	56	1116	HT_00024433	69	68.4	65.7	-0.0979993	0.368949	8.87731	5.2873
13-1568_S05_D3_29895ff4cde477674826e86bae0487f7	11/13/17	11/16/17	Montana	47	Male	Non-Hispanic White	366	69	54	1116	HT_00024612	47	59.9	49	-0.1387982	-0.024984	11.15651	-0.8613
13-1568_S05_E1_747841776420f53c3260a1d7f5015f24	11/13/17	11/17/17	North Dakota	48	Female	Non-Hispanic White	200	67	31	1116	HT_00024762	48	57.5	59.6	-0.0784645	-0.075398	8.25146	9.2796
13-1568_S05_E2_94184827b93e5754bc050e607f790ac6	11/15/17	11/21/17	Nevada	50	Female	Non-Hispanic Filipino	148	64	25	1116	HT_00024949	50	55.7	58.3	0.3370894	-0.152476	5.5062	7.0112
13-1568_S05_E3_18798e95155c8497cf16f1335e1c56e4	11/13/17	11/16/17	Montana	43	Male	Non-Hispanic White	216	72	29	1116	HT_00024649	43	58.3	55.1	0.0081394	0.040286	11.48228	7.1604
13-1568_S05_F1_90f66dec3310deb7f1a7cd0f9bb71648	NA	NA	NA	NA	NA	NA	NA	NA	NA	NA	NA	NA	56.2	66.3	-0.0003846	0.207855	NA	NA
13-1568_S05_F2_ab4c0cfa6434441493c3682e0a313dfe	11/10/17	11/14/17	North Dakota	34	Male	Non-Hispanic White	330	72	45	1116	HT_00024403	34	50.1	41	-0.3041162	-0.201357	7.6346	-2.6699
13-1568_S05_F3_69bed79341705986dbd9c1f2b3f5b643	11/25/17	11/28/17	Arizona	75	Male	Non-Hispanic White	270	73	36	1116	HT_00025248	75	61	61.1	0.5473384	-0.051665	-1.45996	-2.1963
13-1568_S05_G1_7e1e2f835986c50d567033d5f46ca21c	11/15/17	11/21/17	Montana	64	Male	Non-Hispanic White	191	73	25	1116	HT_00024890	64	60.8	58.3	0.0149398	-0.086538	3.75842	0.2779
13-1568_S05_G2_9a2ee71a8dcf6f360d5f80a9c5fa25e8	11/18/17	11/22/17	California	68	Female	Non-Hispanic White	172	63	30	1116	HT_00025081	68	47.4	51.7	-0.122328	-0.168719	-11.58978	-8.1798
13-1568_S05_G3_c664ca70befb8afbfeedd47807702c2d	NA	NA	NA	NA	NA	NA	NA	NA	NA	1068	HT_00019647	NA	44.8	43.1	-0.1747147	0.113428	NA	NA
13-1568_S05_H1_e68bfcb3c278e95710dc1a80ea34fc7a	11/13/17	11/16/17	North Dakota	37	Male	Non-Hispanic White	220	70	32	1116	HT_00024631	37	51.5	47.2	-0.1138192	-0.019692	7.59393	2.0748
13-1568_S05_H2_dd56b0be885b1b4061b08e141ad9a4bd	11/10/17	11/14/17	Nevada	39	Female	Mexican Some other race	145	64	25	1116	HT_00024417	39	49	71.1	0.0540105	0.17711	4.12005	25.0237
13-1568_S05_H3_584688fe16a28f225f4bb8e54cb903be	11/13/17	11/16/17	Arizona	28	Female	Mexican Some other race	160	60	31	1116	HT_00024554	28	37.1	41.1	-0.2323877	0.207932	-2.3924	0.2824
13-1568_S06_A1_cbedcd3fb632fb28b3b343f686006b57	11/11/17	11/15/17	California	67	Female	Non-Hispanic White	203	69	30	1116	HT_00024482	67	63.4	63.2	-0.0005365	0.200464	4.88771	3.7928
13-1568_S06_A2_c7a89193b164cfe272d37921b5138294	11/13/17	11/17/17	Washington	75	Male	Non-Hispanic White	183	70	26	1116	HT_00024797	75	68.4	61.9	0.3307078	-0.014764	5.93716	-1.4064
13-1568_S06_A3_75f3dfd17595db668552412bd6a5f7c5	NA	NA	NA	NA	NA	NA	NA	NA	NA	1068	HT_00019647	NA	43.7	45.8	-0.1335605	0.166133	NA	NA
13-1568_S06_B1_d55cf18374eadb7c440d9a6d5f5a3001	11/15/17	11/21/17	Nevada	55	Female	Other Hispanic/Spanish White	147	62	27	1116	HT_00024952	55	49.8	57.1	-0.1494577	0.49607	-2.84909	3.3778
13-1568_S06_B2_f0f27dc1d1cba0edc76ab1b4bf1f341c	11/12/17	11/16/17	South Dakota	36	Male	Non-Hispanic White	230	78	27	1116	HT_00024664	36	61.6	56.3	-0.106861	-0.160544	18.15128	11.645
13-1568_S06_B3_43545080270ae9c437a5dc9990579edb	11/7/17	11/10/17	Montana	77	Male	Non-Hispanic White	175	64	30	1116	HT_00024205	77	75.8	74	0.8045424	0.056638	12.38497	9.8266
13-1568_S06_C1_524d3afc1a12239e06e65cfdaccf6ccf	11/13/17	11/16/17	Montana	71	Female	Non-Hispanic White	183	61	35	1116	HT_00024637	71	55.4	56.5	-0.1326886	-0.114113	-5.12939	-4.809
13-1568_S06_C2_175929a8bf553643892f4020cd164330	11/12/17	11/17/17	Arizona	44	Male	Mexican Some other race	229	67	36	1116	HT_00024812	44	61.5	61.8	0.1042208	-0.01607	14.20704	13.3188
13-1568_S06_C3_2ba619eefca0c0aa5e09b8436687d670	11/18/17	11/22/17	Arizona	31	Male	Non-Hispanic White	307	77	36	1116	HT_00025120	31	41.2	36.1	-0.0877876	0.471288	0.23106	-6.1228
13-1568_S06_D1_326aa8f4934a1d24c0772291115aae94	11/8/17	11/13/17	Nevada	77	Male	Non-Hispanic White	180	71	25	1116	HT_00024317	77	60.3	56.3	-0.0791438	-0.121934	-3.10437	-7.8875
13-1568_S06_D2_760c0b2d485cd2e0147767f22615fb2b	11/11/17	11/15/17	Nevada	45	Female	Mexican Some other race	125	62	23	1116	HT_00024483	45	61.5	56.6	0.5883459	-0.025632	13.66621	7.6422
13-1568_S06_D3_83cca05cd4e8c24b804847e91e614014	11/8/17	11/13/17	California	29	Male	Non-Hispanic Chinese	168	69	25	1116	HT_00024330	29	63.8	57	0.1309579	-0.085888	23.81203	15.7223
13-1568_S06_E1_0f47165e74ea6ba3c942e292dc65ebc3	11/10/17	11/14/17	California	68	Female	Non-Hispanic White	250	64	43	1116	HT_00024427	68	66.3	59.4	0.4039265	0.299328	7.25556	-0.4858
13-1568_S06_E2_baa55cac18cfccf552f2a2b0b845dbde	11/13/17	11/17/17	Nevada	74	Female	Non-Hispanic White	115	63	20	1116	HT_00024778	74	58.1	59.8	-0.1946266	0.00877	-3.81315	-2.9539
13-1568_S06_E3_49262e19f6a91603fd1e07616f9b0d39	11/4/17	11/10/17	Arizona	35	Female	Non-Hispanic White	283	65	47	1116	HT_00024229	35	32.6	30.4	0.0809083	0.461912	-10.3426	-13.7675
13-1568_S06_F1_d9c4d8cedab66a849c89e4b7e7830418	11/17/17	11/21/17	California	57	Female	Non-Hispanic American Indian / Inuit	220	65	37	1116	HT_00025047	57	68.5	67.5	0.7144846	0.090388	14.86358	12.8122
13-1568_S06_F2_d541cc3f04b05c65280d346ec9ea8705	11/18/17	11/22/17	California	58	Male	Mexican White	145	64	25	1116	HT_00025197	58	56.4	50	-0.1832878	0.112477	2.23301	-5.1365
13-1568_S06_F3_5a3942ecfb721a70108abb869cc5dec6	NA	NA	NA	NA	NA	NA	NA	NA	NA	NA	NA	NA	57.5	66.8	-0.0018899	0.206056	NA	NA
13-1568_S06_G1_9a3699738105c944be265ee0c54a75f7	11/24/17	11/28/17	Washington	69	Female	Non-Hispanic White	222	66	36	1116	HT_00025233	69	61	56.5	0.9784628	0.238254	1.44985	-3.9315
13-1568_S06_G2_24da24c7a4ea229313d19164efb1c86d	11/12/17	11/15/17	Nevada	61	Female	Non-Hispanic White	207	60	40	1116	HT_00024499	61	58.8	56.1	0.0107068	0.031444	3.21383	-0.4223
13-1568_S06_G3_8b9a919027b784fc37a9cea3328e4756	11/17/17	11/21/17	Montana	63	Male	Non-Hispanic American Indian / Inuit	208	69	31	1116	HT_00025042	63	54.4	52.9	-0.0094958	0.005878	-2.1343	-4.6519
13-1568_S06_H1_cdf8534485d72376e580b832573aa4e2	11/12/17	11/16/17	Washington	26	Male	Non-Hispanic White	192	74	25	1116	HT_00024709	26	51.5	53.4	0.1843561	0.002295	12.94923	13.4931
13-1568_S06_H2_796a4dad938a2ab12bb25108b702ad37	11/15/17	11/21/17	Arizona	48	Female	Mexican Some other race	122	60	24	1116	HT_00024920	48	54.4	54.7	-0.2076599	-0.021016	5.10405	4.3134
13-1568_S06_H3_b36318919175d4cd7303358d79e17da0	11/8/17	11/13/17	California	46	Male	Non-Hispanic White	340	72	46	1116	HT_00024339	46	52.1	37.5	-0.1208527	-0.061877	3.81442	-11.8933
13-1568_S07_A1_71927d85979da5f4ca1338bb2d41df1c	11/15/17	11/20/17	Nevada	48	Female	Non-Hispanic Black	205	63	36	1116	HT_00024873	48	59.7	55.6	-0.0900754	0.156506	10.48614	5.2356
13-1568_S07_A2_d9a20f6c73ffa91ab9997551a0bae230	NA	NA	NA	NA	NA	NA	NA	NA	NA	NA	NA	NA	58.1	66.3	-0.0044323	0.203003	NA	NA
13-1568_S07_A3_c2f655adabfccc6c98ccf6cf1faed55a	11/11/17	11/15/17	Nevada	71	Male	Mexican Some other race	196	66	32	1116	HT_00024490	71	54.5	57	-0.1934163	-0.029005	-5.94411	-4.3335
13-1568_S07_B1_87723c991d0330b4eec6dc69f00b14c3	11/7/17	11/10/17	Washington	75	Male	Non-Hispanic White	260	74	33	1116	HT_00024210	75	73.9	61.7	-0.0513261	0.035403	11.4325	-1.5187
13-1568_S07_B2_b5446a495e51eb9f68b982302bd91912	11/10/17	11/14/17	Nevada	39	Female	Other Hispanic/Spanish Some other race	133	63	24	1116	HT_00024413	39	52	47.4	0.1343568	-0.08787	7.14417	1.3044
13-1568_S07_B3_99e09f93741eabfaabfcac693498bbf0	11/13/17	11/17/17	Arizona	69	Female	Non-Hispanic White	152	66	24	1116	HT_00024747	69	54.8	56.8	-0.1196575	0.023296	-4.70218	-3.5461
13-1568_S07_C1_9061afea8e5878dad6fbfee9e849812c	11/14/17	11/20/17	Montana	75	Female	Non-Hispanic White	230	63	41	1116	HT_00024848	75	67.8	68.9	0.8502018	-0.196247	5.36912	5.639
13-1568_S07_C2_bc2c1117b333bb079fe8c48332664cd3	11/18/17	11/22/17	Nevada	60	Female	Non-Hispanic White	179	65	30	1116	HT_00025169	60	60.2	61.9	0.4480659	-0.129678	5.11542	5.7628
13-1568_S07_C3_4f795eb3d64eee21b781c749b7c8df2c	11/8/17	11/13/17	Arizona	85	Female	Non-Hispanic White	140	66	23	1116	HT_00024277	85	67.1	61.6	0.1863206	-0.10233	-0.24503	-6.4468
13-1568_S07_D1_b4b145d08a241432a25e692acfb3c014	11/12/17	11/17/17	North Dakota	54	Male	Non-Hispanic White	230	72	31	1116	HT_00024835	54	56.4	54.7	0.3677609	-0.105682	4.19983	1.5151
13-1568_S07_D2_3a5b63b274465392e692ba70f23b6301	11/13/17	11/16/17	California	34	Male	Non-Hispanic White	265	75	33	1116	HT_00024566	34	52.3	40.8	-0.1960631	-0.060468	9.91059	-2.9219
13-1568_S07_D3_b5805f42c99ff203747341c03c65cd08	11/18/17	11/22/17	Arizona	67	Female	Non-Hispanic White	169	65	28	1116	HT_00025101	67	71	65.7	0.3622105	-0.064631	12.49196	6.2948
13-1568_S07_E1_1f3f1380a9d4aaaeedd1d1e06e30aa88	11/11/17	11/15/17	Arizona	28	Female	Mexican Some other race	220	62	40	1116	HT_00024447	28	44.8	35.6	0.1158214	-0.131042	5.2601	-5.2085
13-1568_S07_E2_781a50daeeec157579bbc379a26da1c2	11/16/17	11/21/17	California	63	Male	Non-Hispanic Black	225	73	30	1116	HT_00025014	63	68.6	65.2	0.7423151	0.09386	12.06502	7.6697
13-1568_S07_E3_b7ced0611fb94ef0e6f58c12b3c7abfb	11/8/17	11/13/17	Nevada	77	Female	Non-Hispanic White	170	64	29	1116	HT_00024300	77	69.6	65.8	0.2759233	-0.17347	6.17463	1.5457
13-1568_S07_F1_8f49dea0131d82ede6b000bfa7231364	11/12/17	11/16/17	Arizona	42	Female	Mexican White	200	67	31	1116	HT_00024670	42	53.3	50.8	-0.1172981	0.067355	7.00484	3.2648
13-1568_S07_F2_afd334cc656602ed00db9243264e459e	11/17/17	11/21/17	California	44	Female	Non-Hispanic White	300	71	42	1116	HT_00025050	44	60	53.8	0.4338511	-0.069267	12.68033	5.3505
13-1568_S07_F3_780af203bd4c35706cf0d32a1efeec83	11/11/17	11/16/17	Nevada	26	Male	Non-Hispanic White	267	71	37	1116	HT_00024609	26	30.1	33.7	0.1694325	0.136357	-8.39903	-6.1454
13-1568_S07_G1_dcf2175fb1222dd66ad47a98afbb99ac	11/14/17	11/20/17	Washington	52	Female	Non-Hispanic White	245	64	42	1116	HT_00024847	52	58	49.4	-0.1067715	-0.002362	6.76083	-2.9026
13-1568_S07_G2_29b1d9b1d208989a793090381e7c7858	11/16/17	11/21/17	Montana	40	Male	Non-Hispanic White	260	71	36	1116	HT_00025001	40	42.4	44.2	-0.1940394	-0.113286	-2.94408	-2.3423
13-1568_S07_G3_823e4dc5a86b901f0823b1208bec2127	11/15/17	11/21/17	Washington	53	Male	Non-Hispanic White	150	68	23	1116	HT_00024904	53	44.5	44.7	-0.1327048	0.132921	-7.21688	-8.0829
13-1568_S07_H1_949fde46c57578c4f194c1ae3adcc701	11/18/17	11/22/17	Washington	70	Female	Non-Hispanic White	180	59	36	1116	HT_00025113	70	49.6	53.2	0.1075967	0.163553	-10.4399	-7.6546
13-1568_S07_H2_f27a0e306bcb181f5b02bb7e8d826c45	11/8/17	11/13/17	Arizona	76	Female	Non-Hispanic White	174	59	35	1116	HT_00024337	76	49.3	47.6	-0.1240548	0.226383	-13.6156	-16.129
13-1568_S07_H3_243673901d1cfd3f82499ff9f5131109	11/16/17	11/21/17	Arizona	65	Female	Non-Hispanic Black	218	63	39	1116	HT_00024915	65	47	51.7	-0.0847393	0.006474	-10.58406	-6.7673
13-1568_S08_A1_9ea517c0491bbc44fae69a86e7cc4be2	7/29/17	8/2/17	SanFrancisco California	48	Male	Non-Hispanic White	175	72	24	1068	HT_00023288	48	55.5	52.9	0.287954	-0.072833	6.28777	2.5304
13-1568_S08_A2_9700f9983eeb69eb442078e9b44f203d	8/11/17	8/15/17	SanFrancisco California	57	Female	Non-Hispanic White	240	68	36	1068	HT_00023555	57	60.1	56.3	1.0094137	-0.062802	6.4364	1.5959
13-1568_S08_A3_2a413e040dd97d3cc0526f6dae1148ec	8/14/17	8/18/17	Other California	28	Female	Non-Hispanic White	240	68	36	1068	HT_00023643	28	40.9	32.9	-0.19298	-0.007773	1.40915	-7.887
13-1568_S08_B1_a30239c44de792309dd45c4bdc1443b3	8/13/17	8/17/17	SanFrancisco California	66	Female	Non-Hispanic White	321	65	53	1068	HT_00023609	66	64.7	59.4	-0.1284819	0.009715	6.70658	0.4877
13-1568_S08_B2_e67d58e25b46755f636deefbfdd48827	7/28/17	8/1/17	SanFrancisco California	34	Male	Non-Hispanic White	215	70	31	1068	HT_00023203	34	45.3	31.5	-0.1875997	-0.061751	2.84655	-12.1702
13-1568_S08_B3_72ecea74d7c6e44b172ad77e0d0ac7f4	7/30/17	8/3/17	Other California	53	Female	Non-Hispanic White	245	66	40	1068	HT_00023343	53	57	57.3	-0.1485105	-0.00548	5.27756	4.5609
13-1568_S08_C1_e80c8d8e42282b4c7359fa1b31fcb33e	7/28/17	8/1/17	SanFrancisco California	25	Female	Other Hispanic/Spanish Some other race	160	65	27	1068	HT_00023219	25	42.3	36.7	-0.1912822	-0.06012	4.26303	-2.6662
13-1568_S08_C2_cba27a3c7892ee77b2a5a8f11451b6f5	8/19/17	8/23/17	SanFrancisco California	55	Male	Non-Hispanic White	305	70	44	1068	HT_00023689	55	44.9	44.5	0.1141909	0.183817	-7.76616	-9.2242
13-1568_S08_C3_716d5353932da8f47c43b56bedaa64e9	7/29/17	8/2/17	SanFrancisco California	60	Female	Other Hispanic/Spanish Some other race	193	65	32	1068	HT_00023292	60	57.8	51.8	0.3293245	-0.072034	2.68605	-4.2738
13-1568_S08_D1_9d2346a6cf364ac3e2c243b2b17b0362	8/5/17	8/9/17	Other California	40	Male	Non-Hispanic White	206	72	28	1068	HT_00023441	40	55.2	43	-0.0801658	0.065111	9.79442	-3.5661
13-1568_S08_D2_45735717ecac204f68e72a0a9a4ee7ec	8/5/17	8/9/17	SanFrancisco California	76	Male	Non-Hispanic White	247	71	34	1068	HT_00023411	76	71.9	66.1	0.0493408	-0.055852	8.96705	2.3409
13-1568_S08_D3_6aa834095897d43c6d68385e53f44bb5	NA	NA	NA	NA	NA	NA	NA	NA	NA	1068	HT_00019647	NA	44.6	44	-0.1177704	0.178587	NA	NA
13-1568_S08_E1_15a339862970a599a8e3b35d3a0b7c6e	NA	NA	NA	NA	NA	NA	NA	NA	NA	NA	NA	NA	59.9	66.8	-0.0094014	0.198847	NA	NA
13-1568_S08_E2_a9cee02622265cb96ea0cacf23c15e2c	8/5/17	8/9/17	Other California	43	Male	Non-Hispanic White	215	68	33	1068	HT_00023458	43	51.7	49	0.3057411	0.104252	4.87294	1.0034
13-1568_S08_E3_e40fc15b21aecfc360dc24e27ead41dd	8/13/17	8/17/17	Other California	78	Female	Non-Hispanic White	148	66	24	1068	HT_00023603	78	71.6	64.1	0.7168413	0.001637	7.68645	-0.6055
13-1568_S08_F1_8127d27bcce65e335ae6f952197b22ec	8/13/17	8/17/17	Other California	42	Female	Mexican White	296	65	49	1068	HT_00023608	42	53.6	49	-0.1843222	-0.038455	7.22805	1.526
13-1568_S08_F2_797fe63f781505206b70b8e3a870a01c	8/12/17	8/16/17	Other California	52	Female	Mexican White	161	64	28	1068	HT_00023576	52	57.7	53.9	-0.0239909	-0.005763	6.50076	1.6519
13-1568_S08_F3_ba0363b29eca0af5200db278932cd03c	8/5/17	8/9/17	Other California	71	Female	Non-Hispanic White	120	62	22	1068	HT_00023456	71	66.3	69.6	-0.1212296	-0.110562	5.78681	8.2297
13-1568_S08_G1_a13fcb06bb137f4fd70449aea9311ab9	8/4/17	8/8/17	SanFrancisco California	59	Female	Non-Hispanic White	118	64	20	1068	HT_00023364	59	62	61.6	-0.0084433	-0.034752	7.34289	5.9629
13-1568_S08_G2_0d92084629bbce905f97302f7187d7bd	8/5/17	8/9/17	Other California	29	Female	Non-Hispanic White	286	70	41	1068	HT_00023464	29	40	37.8	-0.0434321	0.157838	-0.00038	-3.4925
13-1568_S08_G3_309d6fe67610d938cd94239e4d37fab2	9/11/17	9/15/17	Other California	78	Male	Non-Hispanic White	183	71	26	1068	HT_00023753	78	71	68.4	0.2666534	-0.112286	7.10574	3.7582
13-1568_S08_H1_8b5c120dca3dc4297292ec069e8f3976	9/11/17	9/15/17	SanFrancisco California	24	Male	Other Hispanic/Spanish Chinese	144	68	22	1068	HT_00023744	24	47	39	-0.0080973	-0.111484	9.48397	0.0674
13-1568_S08_H2_9f57855202273cf00be2e84e922c91f7	8/13/17	8/17/17	Other California	74	Female	Non-Hispanic White	176	61	33	1068	HT_00023617	74	72.2	68.7	0.4877864	-0.020052	10.24521	5.9704
13-1568_S08_H3_07545ccebf14e6af05e509585f77198e	8/14/17	8/18/17	Other California	57	Male	Non-Hispanic White	280	70	40	1068	HT_00023631	57	66.2	55.7	0.7139305	0.149823	12.51421	1.0471
13-1568_S09_A1_f10b2faba2959266c2f8f01a8cf83160	NA	NA	NA	NA	NA	NA	NA	NA	NA	NA	NA	NA	56.8	66.4	0.001137	0.208035	NA	NA
13-1568_S09_A2_1148867e532f16a95398cfa0180adfef	9/10/17	9/14/17	Other California	76	Male	Non-Hispanic White	170	70	24	1068	HT_00023738	76	77.7	73.1	0.5229942	0.058969	14.74148	9.3464
13-1568_S09_A3_8c2928f7c6004820f82780b00e4b8f80	8/5/17	8/9/17	Other California	71	Male	Non-Hispanic White	235	74	30	1068	HT_00023448	71	68.5	66	-0.1041654	-0.0379	8.01022	4.6077
13-1568_S09_B1_6485385cfbfe14357a85e83eb2803628	NA	NA	NA	NA	NA	NA	NA	NA	NA	1068	HT_00019647	NA	43.6	44.7	-0.1362129	0.173599	NA	NA
13-1568_S09_B2_903ce9564e89f62bc1b773ac70a42d81	8/11/17	8/15/17	Other California	57	Female	Non-Hispanic White	141	64	24	1068	HT_00023520	57	61.5	55.4	0.1360179	0.01461	7.87639	0.7842
13-1568_S09_B3_225b71bebe5d9adcc3fba42a9a2a5383	7/29/17	8/2/17	SanFrancisco California	28	Female	Other Hispanic/Spanish White	166	69	24	1068	HT_00023244	28	42.8	45.4	-0.1844389	-0.025098	3.27242	4.6266
13-1568_S09_C1_1358a4fa41a2b0f5055335242b774aad	NA	NA	NA	NA	NA	NA	NA	NA	NA	1068	HT_00019647	NA	43	44.6	-0.1349687	0.172731	NA	NA
13-1568_S09_C2_07673e3f76c82e099dfe94a4c01bdb4d	8/13/17	8/17/17	Other California	77	Female	Non-Hispanic White	160	67	25	1068	HT_00023623	77	72.9	68.2	0.1669335	0.107592	9.45623	3.9955
13-1568_S09_C3_6d32cf342e3c374ba05ad4f7e8f5339f	8/14/17	8/18/17	SanFrancisco California	54	Male	Non-Hispanic White	300	73	40	1068	HT_00023642	54	69.2	56.8	0.2109901	-0.057477	17.05084	3.5218
13-1568_S09_D1_4987e734687471b12e563ddca6755fb9	7/30/17	8/3/17	Other California	75	Female	Non-Hispanic White	141	63	25	1068	HT_00023324	75	75.1	69.3	0.3068102	-0.057846	12.67675	6.0155
13-1568_S09_D2_05d99477ebc43d4120a010d42b519fd3	8/5/17	8/9/17	Other California	26	Female	Non-Hispanic Some other race	185	62	34	1068	HT_00023438	26	43.1	40.5	-0.1327303	-0.062648	4.53848	0.6365
13-1568_S09_D3_889308d8ae67f347c3b90154bf2bf997	7/30/17	8/3/17	Other California	59	Female	Non-Hispanic American Indian / Inuit	299	71	42	1068	HT_00023323	59	58.9	54.8	-0.0035406	-0.069471	4.28346	-0.8179
13-1568_S09_E1_eb4e79a2272943fb9a8dc31c1d70535a	8/18/17	8/22/17	SanFrancisco California	68	Male	Non-Hispanic White	293	70	42	1068	HT_00023659	68	69.7	61.8	-0.1060858	0.013789	10.72177	1.9279
13-1568_S09_E2_05a3f4354f2dbc5a573fe645b694992d	7/29/17	8/2/17	SanFrancisco California	48	Female	Other Hispanic/Spanish White	200	66	32	1068	HT_00023246	48	53.8	55.6	0.3022351	-0.005789	4.52922	5.2101
13-1568_S09_E3_7b2d36de5dd3fdd5e74c21cfdaa2682d	7/28/17	8/1/17	SanFrancisco California	27	Male	Non-Hispanic Filipino	242	68	37	1068	HT_00023232	27	40.5	34.9	-0.19722	0.095307	1.48606	-5.45
13-1568_S09_F1_607e4f18a5ddbefb581db35b905e7b66	8/11/17	8/15/17	Other California	50	Male	Non-Hispanic White	170	70	24	1068	HT_00023537	50	63.7	56.1	0.0442741	-0.011681	13.48106	4.7901
13-1568_S09_F2_5d89791c03851e4a0da759d51ba70a08	8/13/17	8/17/17	Other California	36	Male	Non-Hispanic White	250	71	35	1068	HT_00023595	36	51.7	46	-0.0834585	0.092337	8.30772	1.407
13-1568_S09_F3_c5e01f777780e466fe89aef0563aa5fb	8/5/17	8/9/17	SanFrancisco California	65	Male	Other Hispanic/Spanish White	220	66	36	1068	HT_00023422	65	65	53.7	0.2530237	-0.066135	7.4189	-4.7898
13-1568_S09_G1_7a7e971c421b6188b2377b64b9933808	7/29/17	8/2/17	SanFrancisco California	62	Female	Non-Hispanic White	180	65	30	1068	HT_00023273	62	61.4	57.2	0.1781824	0.079649	5.26427	0.1982
13-1568_S09_G2_1e4f5288a4a890636e00b88415cbc328	7/28/17	8/1/17	SanFrancisco California	40	Female	Non-Hispanic Chinese	138	65	23	1068	HT_00023233	40	51.4	46.6	-0.2444463	-0.094196	6.0779	0.0165
13-1568_S09_G3_f28cddb2793b2f151fd3bde16cdfe88b	7/28/17	8/1/17	SanFrancisco California	47	Male	Non-Hispanic White	183	70	26	1068	HT_00023194	47	53.1	51.4	-0.1217717	0.026891	4.30964	1.4653
13-1568_S09_H1_0f102df5142610dd55a485c278c646f3	8/27/17	8/31/17	Other California	72	Male	Non-Hispanic White	245	68	37	1068	HT_00023701	72	65.4	62.9	0.0521083	0.054756	4.39487	1.0683
13-1568_S09_H2_22516ba8866113d9dee785f9fbc99a12	7/30/17	8/3/17	SanFrancisco California	75	Male	Non-Hispanic White	220	72	30	1068	HT_00023313	75	73.7	62.5	0.0721498	0.031782	11.22907	-0.7341
13-1568_S09_H3_dc50926e764d54a2292a6aa4530de6ff	8/18/17	8/22/17	SanFrancisco California	37	Male	Non-Hispanic White	270	76	33	1068	HT_00023658	37	43.5	40.6	-0.1551366	-0.099395	-0.39086	-4.4954
13-1568_S10_A1_c2119b26ccc4d3618e2032dabd36b718	NA	NA	NA	NA	NA	NA	NA	NA	NA	NA	NA	NA	57.1	66.2	0.0014944	0.208717	NA	NA
13-1568_S10_A2_3d111c6f0aa14d5d486fe994406331b2	8/11/17	8/15/17	Other California	65	Male	Non-Hispanic White	155	72	21	1068	HT_00023530	65	60.2	58.3	-0.1508096	-0.085822	2.65157	-0.2269
13-1568_S10_A3_83f3adc8918fec665240355b459c3f61	8/21/17	8/25/17	SanFrancisco California	70	Female	Non-Hispanic White	234	62	43	1068	HT_00023699	70	71.8	60.7	-0.0981757	0.008618	11.79666	-0.1219
13-1568_S10_B1_9c64083574697f97c72ecbfe34dddd7b	8/5/17	8/9/17	SanFrancisco California	44	Female	Non-Hispanic White	189	68	29	1068	HT_00023418	44	54.2	46.9	0.194388	-0.185189	6.90011	-1.5124
13-1568_S10_B2_3e342978daff64a167c53f71b778c398	8/18/17	8/22/17	SanFrancisco California	54	Female	Non-Hispanic White	233	63	41	1068	HT_00023666	54	65.9	56.5	0.2267615	-0.216701	13.6637	3.3013
13-1568_S10_B3_4b2f8dcf6b1c0c0a4286527a1cdbea37	8/13/17	8/17/17	Other California	50	Male	Non-Hispanic White	235	66	38	1068	HT_00023596	50	53.4	54	-0.3549749	-0.213339	3.19803	2.6686
13-1568_S10_C1_2f84b70545af77aa57421d738ec1f141	7/28/17	8/1/17	SanFrancisco California	50	Female	Non-Hispanic White	140	63	25	1068	HT_00023234	50	58.9	49.1	-0.030943	0.063665	8.64125	-2.2216
13-1568_S10_C2_0eb64426c4fb5f2469b82cec205ac3aa	8/13/17	8/17/17	Other California	60	Male	Non-Hispanic White	240	66	39	1068	HT_00023604	60	56.8	54.2	-0.2328654	-0.210364	1.69603	-1.8473
13-1568_S10_C3_d7c041b7994f012df737ef7def2b36b8	8/5/17	8/9/17	SanFrancisco California	56	Male	Non-Hispanic White	294	62	54	1068	HT_00023419	56	63.1	55.5	0.4704919	0.045395	9.95399	1.2999
13-1568_S10_D1_40fc72134a292034c399717de14a9227	8/6/17	8/10/17	SanFrancisco California	69	Male	Non-Hispanic Chinese	261	69	38	1068	HT_00023469	69	62.8	51	-0.1727918	0.036121	3.31794	-9.4013
13-1568_S10_D2_9b9e6a071288b85636174218513b1df5	7/28/17	8/1/17	SanFrancisco California	35	Female	Non-Hispanic White	196	65	33	1068	HT_00023211	35	46.4	47	-0.1953104	-0.082641	3.51966	2.8815
13-1568_S10_D3_96c892456d9505938396266f3b4cf349	8/11/17	8/15/17	Other California	58	Female	Non-Hispanic White	161	63	28	1068	HT_00023539	58	63	60.2	0.6433835	-0.002342	8.89803	5.058
13-1568_S10_E1_1b239a3dc0c6808c0e53ac5b7c3bd01e	7/29/17	8/2/17	SanFrancisco California	29	Male	Non-Hispanic White	175	71	24	1068	HT_00023247	29	53.9	44.2	0.3408487	-0.089698	13.88913	2.9265
13-1568_S10_E2_da8889f107c8d8f88ffa8732524ffa58	9/11/17	9/15/17	SanFrancisco California	75	Male	Non-Hispanic White	200	70	29	1068	HT_00023758	75	85.4	63.9	0.9131216	-0.11923	22.94743	0.6488
13-1568_S10_E3_49d70b55c8fcd9ec82f9980a184a2a2a	8/11/17	8/15/17	Other California	53	Female	Non-Hispanic White	170	65	28	1068	HT_00023544	53	51.8	54	0.0153149	0.416369	0.12443	1.1979
13-1568_S10_F1_37d7004c98c67af57ea36b4e87c32aa4	8/4/17	8/8/17	SanFrancisco California	71	Male	Non-Hispanic White	230	72	31	1068	HT_00023367	71	75	68.8	0.9286174	-0.005169	14.49393	7.4671
13-1568_S10_F2_b3cdb99de8bcfacc3f2b2d1af17cf364	8/5/17	8/9/17	Other California	42	Female	Non-Hispanic White	185	65	31	1068	HT_00023436	42	52.3	40.8	-0.233638	-0.143834	5.93278	-6.6675
13-1568_S10_F3_9c59e3716a97ed3a6c6a6e8f21db02d7	9/11/17	9/15/17	SanFrancisco California	76	Male	Non-Hispanic White	177	71	25	1068	HT_00023757	76	65.8	60.1	-0.2193701	-0.121898	2.86548	-3.6131
13-1568_S10_G1_c7f4b8eefac6b12a7ae5785bd62caa74	9/1/17	9/5/17	Other California	42	Female	Non-Hispanic White	260	68	40	1068	HT_00023717	42	47.6	46.3	-0.1933245	-0.128474	1.31387	-1.2164
13-1568_S10_G2_9997bae32cbe72bd8b602172709e80ba	NA	NA	NA	NA	NA	NA	NA	NA	NA	1068	HT_00019647	NA	43.2	43.5	-0.1575572	0.130494	NA	NA
13-1568_S10_G3_ecfaec53b74e0c405ee83660f596c8de	8/28/17	9/1/17	Other California	81	Female	Non-Hispanic White	124	66	20	1068	HT_00023707	81	58.3	63.4	-0.2636443	-0.265741	-7.04964	-2.7372
13-1568_S10_H1_8f258ab88da062852a1e1f25f3b13ac3	8/6/17	8/10/17	SanFrancisco California	66	Male	Non-Hispanic White	170	73	22	1068	HT_00023502	66	70.4	59.3	-0.0085792	-0.009756	12.31744	0.3861
13-1568_S10_H2_0e2d219498d099ecd72d9f36c91b49cf	8/18/17	8/22/17	SanFrancisco California	28	Female	Non-Hispanic White	253	70	36	1068	HT_00023683	28	39.8	38.8	-0.0835945	0.009963	0.29077	-2.0304
13-1568_S10_H3_fc1117020364c612ec86449251182f3a	8/6/17	8/10/17	SanFrancisco California	80	Female	Non-Hispanic White	170	64	29	1068	HT_00023483	80	74	65.8	0.0683244	-0.140007	9.10701	0.1763
13-1568_S11_A1_55f20ab4ee50291b7ddfe0dfdab8f69a	7/30/17	8/3/17	Other California	39	Female	Mexican Some other race	215	66	35	1068	HT_00023339	39	40.2	38.3	-0.1751589	0.483094	-4.64185	-7.7522
13-1568_S11_A2_156397b7975cd1699c3bc6b57e495806	7/28/17	8/1/17	Other California	29	Female	Non-Hispanic White	120	63	21	1068	HT_00023198	29	40.3	41.9	-0.0248029	-0.044871	0.25866	0.6217
13-1568_S11_A3_c2ec19e5eb6f19873e2983d4873d58fb	8/4/17	8/8/17	Other California	30	Male	Mexican Some other race	297	73	39	1068	HT_00023388	30	45.2	44.8	0.1952217	-0.048687	4.73104	3.0758
13-1568_S11_B1_c805959e732bbcba2a83f92a43dbe724	7/29/17	8/2/17	Other California	59	Male	Non-Hispanic White	180	70	26	1068	HT_00023267	59	58.8	51.2	-0.0983157	-0.042162	4.20918	-4.4619
13-1568_S11_B2_05c981464e726a4c969c6611efcb257c	8/5/17	8/9/17	Other California	49	Male	Non-Hispanic White	198	67	31	1068	HT_00023465	49	56.5	49.8	-0.1051749	0.066731	6.72303	-1.0714
13-1568_S11_B3_aebafd5db61c545b5866eb607773847c	NA	NA	NA	NA	NA	NA	NA	NA	NA	1068	HT_00019647	NA	43.8	44	-0.1282632	0.172219	NA	NA
13-1568_S11_C1_5e2dd8133672b6d036ad5059fe480e15	8/11/17	8/15/17	Other California	72	Female	Non-Hispanic White	147	62	27	1068	HT_00023546	72	67.1	62.6	0.0649453	-0.014953	6.10406	0.8158
13-1568_S11_C2_c18c7829b7d8490abcd1d5680558242a	7/30/17	8/3/17	Other California	48	Male	Non-Hispanic American Indian / Inuit	307	72	42	1068	HT_00023341	48	57.1	55.4	-0.1218781	0.103072	7.856	5.0204
13-1568_S11_C3_efe847bec806be0a6e6263844322e3e4	9/11/17	9/15/17	Other California	46	Female	Non-Hispanic White	175	68	27	1068	HT_00023770	46	55.9	48.2	0.1685078	0.180471	7.62855	-1.2193
13-1568_S11_D1_bf57937b2f2ff6da370e20406ff3c6ff	7/29/17	8/2/17	SanFrancisco California	58	Female	Non-Hispanic White	183	63	32	1068	HT_00023248	58	62.4	57.2	0.0899726	0.073526	8.31145	2.0282
13-1568_S11_D2_d37829d0f2838a22d1781443967b1711	8/4/17	8/8/17	SanFrancisco California	81	Male	Non-Hispanic Filipino	175	69	26	1068	HT_00023357	81	72.7	67.5	-0.0658926	-0.181854	7.33482	1.4158
13-1568_S11_D3_9bec83f9258485d2f593a6005f1f3a66	NA	NA	NA	NA	NA	NA	NA	NA	NA	1068	HT_00019647	NA	44.2	43.4	-0.1309164	0.173591	NA	NA
13-1568_S11_E1_fc561c965223a02b14c20aedb758928c	8/14/17	8/18/17	SanFrancisco California	40	Male	Non-Hispanic White	298	69	44	1068	HT_00023632	40	53.2	52.5	-0.1655103	-0.015412	7.8718	5.9483
13-1568_S11_E2_8ee65a28022259603f80f54980bf5f93	8/13/17	8/17/17	Other California	68	Male	Non-Hispanic Chinese	161	71	22	1068	HT_00023600	68	63.6	58.5	-0.1949506	-0.127472	4.57992	-1.421
13-1568_S11_E3_5b597ca6c9d003bd75599461be9c72c2	7/30/17	8/3/17	SanFrancisco California	77	Female	Non-Hispanic White	183	63	32	1068	HT_00023302	77	63.5	53.1	0.0482929	0.02527	0.09528	-11.0657
13-1568_S11_F1_024d20c2f2d83259ddb51b582f1d6450	8/4/17	8/8/17	Other California	38	Male	Non-Hispanic White	230	67	36	1068	HT_00023383	38	41	45.5	-0.1720902	-0.051695	-3.42262	-0.0968
13-1568_S11_F2_3c648ede26735a643f6a1fa01fbcc242	8/14/17	8/18/17	SanFrancisco California	82	Female	Non-Hispanic White	142	67	22	1068	HT_00023636	82	72.1	75	0.0446736	-0.064622	6.24915	8.3585
13-1568_S11_F3_876e05e8ac6c1baaeaffc6b8ae4aa1a9	NA	NA	NA	NA	NA	NA	NA	NA	NA	NA	NA	NA	57.3	66.6	0.0004944	0.208552	NA	NA
13-1568_S11_G1_a9e104afc16d1688f724735b69f5bfef	8/28/17	9/1/17	Other California	66	Male	Non-Hispanic White	238	68	36	1068	HT_00023709	66	72.7	66.9	1.3206815	-0.0445	14.64746	7.9788
13-1568_S11_G2_a6901215d4969c9d54a652802f4596a8	8/13/17	8/17/17	Other California	60	Female	Non-Hispanic White	238	64	41	1068	HT_00023587	60	60.4	53	1.2866751	-0.107345	5.24921	-3.092
13-1568_S11_G3_d58fe0fc476aaa34eca65492414a6033	7/30/17	8/3/17	SanFrancisco California	58	Female	Non-Hispanic White	111	63	20	1068	HT_00023334	58	53.1	56.9	0.0978854	0.461034	-0.98903	1.7135
13-1568_S11_H1_1b358c49eb8725253076296457151653	7/29/17	8/2/17	SanFrancisco California	31	Male	Other Hispanic/Spanish White	212	72	29	1068	HT_00023270	31	40	38.6	0.283904	0.036314	-0.98599	-3.6307
13-1568_S11_H2_c2df21f84c011d0bf2bdf6cea680361a	8/4/17	8/8/17	SanFrancisco California	55	Female	Non-Hispanic White	155	65	26	1068	HT_00023360	55	50.7	47.7	0.0061134	0.030389	-2.01086	-6.0437
13-1568_S11_H3_6a53b9d7fac8a751a60c3bf18ce19ccc	8/5/17	8/9/17	Other California	43	Male	Non-Hispanic White	182	71	25	1068	HT_00023455	43	51.2	44.5	-0.1265448	0.045958	4.34878	-3.4284
13-1568_S12_A1_fb705b6870b827ce080e5dba1d7caf0b	11/11/17	11/15/17	Washington	60	Female	Non-Hispanic White	230	64	40	1116	HT_00024459	60	66.4	57	0.2476233	-0.012004	11.25961	0.8644
13-1568_S12_A2_fdaf7e0f696edf4d30b8fa62561c02e6	11/16/17	11/21/17	California	55	Male	Non-Hispanic Filipino	180	71	25	1116	HT_00025009	55	60.2	55.7	0.8812191	-0.012266	7.51717	2.0374
13-1568_S12_A3_24cd4596a67aa7ca37e97825bbf9f785	11/13/17	11/16/17	Nevada	34	Female	Non-Hispanic Guamanian / Chamorro	190	63	34	1116	HT_00024607	34	44.9	52.4	0.0117026	0.664451	2.46218	8.7559
13-1568_S12_B1_85b8b4b93a1191cb119ee0b279d9d863	11/11/17	11/15/17	Washington	66	Female	Non-Hispanic White	200	65	33	1116	HT_00024468	66	64.6	63.1	0.0270269	0.04116	6.52704	4.1264
13-1568_S12_B2_e573d5413af871d5ff2442bd2cd14142	11/4/17	11/10/17	Arizona	77	Male	Non-Hispanic White	210	70	30	1116	HT_00024184	77	50.6	53.3	0.2036605	0.211323	-12.76318	-10.9257
13-1568_S12_B3_914a76b6e2726fb0e45f64cec9c181cf	11/8/17	11/13/17	South Dakota	34	Female	Non-Hispanic White	135	65	22	1116	HT_00024332	34	57.3	57.1	-0.1520313	0.036179	14.85698	13.4149
13-1568_S12_C1_d5b8a84b4af26dd54f8f5712e19fb620	11/13/17	11/16/17	Montana	37	Female	Non-Hispanic American Indian / Inuit	162	63	29	1116	HT_00024621	37	54.4	58	-0.2026317	-0.091133	10.54982	12.9211
13-1568_S12_C2_fb2d097a4ab82e178b6779b1eb8f50c2	NA	NA	NA	NA	NA	NA	NA	NA	NA	1068	HT_00019647	NA	43.4	43.2	-0.1306891	0.169905	NA	NA
13-1568_S12_C3_4b3e2b2c7fb1d963aff21c6fe7106beb	11/11/17	11/15/17	Nevada	67	Male	Other Hispanic/Spanish White	167	65	28	1116	HT_00024477	67	74.9	67.7	0.9758236	-0.009805	16.39306	8.2526
13-1568_S12_D1_b4d6b78d07d02c5cfa3d9e6300dc1387	11/13/17	11/17/17	North Dakota	54	Female	Non-Hispanic White	215	67	34	1116	HT_00024751	54	63	61.9	0.1301627	-0.145001	10.84285	8.7134
13-1568_S12_D2_20537b660281667a2ffc7ea75768807c	11/13/17	11/16/17	Nevada	35	Female	Non-Hispanic Other Asian	167	66	27	1116	HT_00024604	35	42.4	44.2	-0.2822156	0.041718	-0.50971	0.0855
13-1568_S12_D3_ac237b3d404d42a8279c553fd3214c6d	11/12/17	11/15/17	Nevada	37	Male	Non-Hispanic Samoan	312	74	40	1116	HT_00024528	37	54.3	44	-0.1327093	0.012122	10.38988	-1.1168
13-1568_S12_E1_707d162bb8af1327d825cbd739a96e1d	11/13/17	11/16/17	California	76	Female	Non-Hispanic White	175	64	30	1116	HT_00024606	76	64.5	59.2	0.1357157	-0.016907	1.58623	-4.4921
13-1568_S12_E2_4cac432d6166ff19385f5d9a687a62f2	11/11/17	11/16/17	Nevada	43	Male	Non-Hispanic White	210	70	30	1116	HT_00024654	43	55.5	49.8	-0.0881806	0.067236	8.69467	1.7826
13-1568_S12_E3_60a974bdcae3a9026d0d3216ca65cc6c	11/15/17	11/21/17	Arizona	61	Female	Non-Hispanic White	118	62	22	1116	HT_00024926	61	58.5	61.3	-0.065545	0.281013	2.8746	4.6999
13-1568_S12_F1_8678886d8a9690378066c2aa4a4d5e26	11/15/17	11/21/17	Arizona	35	Female	Non-Hispanic White	200	60	39	1116	HT_00024945	35	54.4	52.7	0.3292724	0.065347	11.49065	8.5773
13-1568_S12_F2_0feac041c99ea899c3b62e0b6c68312a	11/9/17	11/14/17	Nevada	74	Female	Non-Hispanic White	275	65	46	1116	HT_00024363	74	72.6	73.7	0.4561481	0.029877	10.65746	10.9093
13-1568_S12_F3_7598924a5bf2fa3573294f14c760985c	11/12/17	11/17/17	Arizona	54	Female	Non-Hispanic White	213	64	37	1116	HT_00024804	54	60.6	55.1	0.0430198	0.035376	8.41719	1.8404
13-1568_S12_G1_02fce3ed86bbcf0d3739816ce31b1ee6	NA	NA	NA	NA	NA	NA	NA	NA	NA	NA	NA	NA	65	66	-0.0171322	0.189853	NA	NA
13-1568_S12_G2_ef504be1fae0384286a0086a0c6c6a54	11/16/17	11/21/17	Washington	64	Male	Non-Hispanic White	168	68	26	1116	HT_00024979	64	44.5	45.5	-0.0715664	0.000393	-12.52149	-12.506
13-1568_S12_G3_5ede2dbaf4819ed9fe6f0fe725517d9f	11/16/17	11/21/17	Arizona	55	Female	Non-Hispanic Black	215	69	32	1116	HT_00025011	55	61.8	58.7	-0.1617229	0.017249	9.10699	5.0206
13-1568_S12_H1_3b9071fc312b83c52477123104513ecb	11/18/17	11/22/17	South Dakota	31	Male	Non-Hispanic White	280	72	38	1116	HT_00025159	31	40	39.2	-0.1925431	0.059716	-0.98981	-3.0802
13-1568_S12_H2_ead57bedcc997c028e18240ab6a2bf3f	11/15/17	11/20/17	California	76	Male	Non-Hispanic White	270	74	35	1116	HT_00024858	76	57	53.4	0.0900326	0.16517	-5.96682	-10.3589
13-1568_S12_H3_f9c7e8e255935180259d1d4207cdf28b	11/11/17	11/15/17	Nevada	25	Female	Non-Hispanic White	286	69	42	1116	HT_00024485	25	46.2	40.1	-0.0808098	0.028837	8.14694	0.6874
13-1571_S01_A1_33596b4e5e6765c1834e56190f94dd5a	11/19/17	11/24/17	Arizona	76	Female	Non-Hispanic White	112	64	19	1116	HT_00025215	76	57.4	71.4	0.9751309	-0.02818	-5.47382	7.6383
13-1571_S01_A2_c813dfbbdd6bcafebece905079fb2220	11/13/17	11/17/17	Arizona	70	Female	Non-Hispanic White	125	63	22	1116	HT_00024780	70	58.9	67.8	0.5420732	0.014441	-1.1081	6.8923
13-1571_S01_A3_c4196953f9e97c9cdfaa19019c93c76a	11/18/17	11/22/17	Arizona	68	Female	Non-Hispanic White	160	64	28	1116	HT_00025125	68	51.1	58.7	0.0439849	0.18566	-7.95963	-1.2011
13-1571_S01_B1_d0f96059d9d1cc46e1f59b4197d606aa	11/15/17	11/21/17	Washington	53	Male	Non-Hispanic White	185	74	24	1116	HT_00024961	53	43.5	47.2	0.0574492	-0.002223	-8.2421	-5.5504
13-1571_S01_B2_8cd089e5b0ecbdf786596b916d357947	11/7/17	11/10/17	Arizona	75	Female	Non-Hispanic White	150	61	28	1116	HT_00024263	75	51.3	56.4	0.1895078	0.040267	-11.10429	-6.8583
13-1571_S01_B3_21e12a0413e29fdd4ffed6fe34f17462	11/17/17	11/21/17	California	66	Male	Non-Hispanic White	235	69	35	1116	HT_00025052	66	47.5	58.7	0.2998111	0.006187	-10.56518	-0.2745
13-1571_S01_C1_3c2252356b5373009d40dceb19c9d9eb	11/12/17	11/16/17	Nevada	36	Male	Non-Hispanic White	195	74	25	1116	HT_00024680	36	51.1	51.7	0.1798735	-0.074891	7.68523	7.0346
13-1571_S01_C2_b40e626c33ff88d7a0a1e1f341e6cc74	11/9/17	11/14/17	Montana	66	Male	Non-Hispanic White	290	71	40	1116	HT_00024371	66	59.7	61.8	1.2891206	0.004968	1.69052	2.8163
13-1571_S01_C3_a2e94b0351ab6be3a5e6ef45d9616558	11/12/17	11/16/17	Nevada	29	Male	Non-Hispanic Korean	189	65	31	1116	HT_00024706	29	43.8	46.9	0.0968965	-0.038982	3.80998	5.5995
13-1571_S01_D1_b0c53e6e11e4da01eeac3e8d032b41a7	11/24/17	11/28/17	Nevada	67	Male	Non-Hispanic White	300	72	41	1116	HT_00025237	67	49.4	58.3	0.9129692	-0.01466	-9.13356	-1.1662
13-1571_S01_D2_b44150895e9fb70ffec24027eb9f7a02	11/15/17	11/21/17	Montana	51	Male	Non-Hispanic White	195	71	27	1116	HT_00024941	51	34.3	37.6	-0.0440788	0.292287	-16.43551	-14.1721
13-1571_S01_D3_d43adcc0f3dc7608728273e39789bf01	NA	NA	NA	NA	NA	NA	NA	NA	NA	1068	HT_00019647	NA	35.4	47	-0.0219698	0.231088	NA	NA
13-1571_S01_E1_0f520569ea3eeaca093d511dcd6b2e49	11/9/17	11/14/17	Nevada	35	Female	Mexican White	120	65	20	1116	HT_00024382	35	41.4	44.5	-0.211403	-0.016738	-1.54753	0.3789
13-1571_S01_E2_48aefa0ac14922d4c5cd37bc28175f6b	11/13/17	11/16/17	Montana	27	Female	Non-Hispanic White	175	67	27	1116	HT_00024640	27	27.2	38.4	0.0158998	0.504822	-11.81023	-1.9095
13-1571_S01_E3_ceaea9bb5bf83391cfe67de020c48ff6	11/11/17	11/17/17	North Dakota	51	Female	Non-Hispanic White	200	64	34	1116	HT_00024832	51	48.1	58.4	0.4721565	0.189715	-2.59995	6.6402
13-1571_S01_F1_fee33492bf7e05e3dbcd1e06a17512ec	11/7/17	11/10/17	California	75	Female	Non-Hispanic White	220	67	34	1116	HT_00024194	75	56.7	60.4	0.1975343	0.074116	-5.74605	-2.8125
13-1571_S01_F2_e463e2929c8a8ba6d14f8d60159052c8	11/11/17	11/16/17	California	38	Female	Non-Hispanic Chinese	176	63	31	1116	HT_00024683	38	36.5	47.3	-0.1028713	0.378289	-7.91361	1.7131
13-1571_S01_F3_ebaccfee5fbc13419bfcc08347d1ce1a	11/16/17	11/21/17	California	56	Male	Non-Hispanic White	274	73	36	1116	HT_00025007	56	50.6	51.8	0.0598999	-0.033046	-2.57189	-2.3988
13-1571_S01_G1_a33688c572e697fee2906dbc1319aac5	11/18/17	11/22/17	Arizona	58	Female	Mexican Some other race	165	64	28	1116	HT_00025168	58	55.9	59.1	0.1570371	0.092721	1.72036	3.9205
13-1571_S01_G2_1ad48a09a86f0c4854684def592f7ea1	11/18/17	11/22/17	Arizona	61	Male	Non-Hispanic White	155	71	22	1116	HT_00025126	61	57.3	59.4	0.0648315	0.01596	1.6996	2.8283
13-1571_S01_G3_a125403413c1a0eb88dd14dacec81b6d	11/9/17	11/14/17	California	60	Female	Non-Hispanic White	264	68	40	1116	HT_00024370	60	48.5	54.2	0.0120097	0.081979	-6.63257	-1.9377
13-1571_S01_H1_add31922970f4e59a4c4451af09b7040	11/8/17	11/13/17	Arizona	27	Female	Non-Hispanic Other Asian	138	63	24	1116	HT_00024309	27	33.3	43.3	0.072678	0.026096	-5.72582	2.9878
13-1571_S01_H2_716d05ec7bcae87bd92a7390931bb2f6	NA	NA	NA	NA	NA	NA	NA	NA	NA	NA	NA	NA	56.8	65.3	-0.0028409	0.205132	NA	NA
13-1571_S01_H3_9425b6950a33714a875d441dd42c5c80	11/12/17	11/15/17	Nevada	45	Male	Non-Hispanic Black	316	70	45	1116	HT_00024498	45	43	47.5	-0.1206584	-0.057163	-4.80525	-1.4146
13-1571_S02_A1_8032ef9ad16308a77d1b6f3ef0dd1610	9/7/17	9/11/17	Other California	72	Female	Non-Hispanic White	210	62	38	1068	HT_00023729	72	70.2	70.6	0.8002472	-0.132368	9.24602	8.7423
13-1571_S02_A2_ef8c03ed129dccefa66bb1ea18cb2c11	NA	NA	NA	NA	NA	NA	NA	NA	NA	NA	NA	59	51.3	58.3	0.30492	0.052023	NA	NA
13-1571_S02_A3_42d24407bdd73115311efc82b6c013d5	8/18/17	8/22/17	SanFrancisco California	34	Female	Other Hispanic/Spanish Some other race	250	66	40	1068	HT_00023653	34	35.9	37.4	-0.2060754	-0.135856	-6.5563	-6.2612
13-1571_S02_B1_0d08afe3c3aad892609285783effe560	7/30/17	8/3/17	Other California	60	Male	Non-Hispanic White	240	66	39	1068	HT_00023310	60	60.2	61.9	-0.0603944	-0.108312	5.13057	5.7985
13-1571_S02_B2_b633356a794c528e3723435ceaf8951e	8/13/17	8/17/17	Other California	71	Female	Non-Hispanic White	150	64	26	1068	HT_00023618	71	64.8	69.1	0.017313	-0.05474	4.33694	7.7725
13-1571_S02_B3_46790dcae5a3dd0f9a50a8f5101a50d1	NA	NA	NA	NA	NA	NA	NA	NA	NA	1068	HT_00019647	NA	38.2	46	-0.054055	0.194647	NA	NA
13-1571_S02_C1_47ecaeddd5839bbc7e0d6c01fb2cc2a0	7/28/17	8/1/17	Other California	27	Female	Non-Hispanic White	140	68	21	1068	HT_00023223	27	35.2	41.9	-0.1089701	-0.081237	-3.78412	1.5971
13-1571_S02_C2_73df853b5d21ebd0237772f3b0eff80f	NA	NA	NA	NA	NA	NA	NA	NA	NA	1068	HT_00019647	NA	38.7	45.7	-0.0696621	0.180447	NA	NA
13-1571_S02_C3_ea294aa90ac2b4ee726b5e851423150e	8/4/17	8/8/17	Other California	41	Male	Non-Hispanic White	180	67	28	1068	HT_00023381	41	42.1	40.7	-0.1467526	-0.116714	-3.71502	-6.3064
13-1571_S02_D1_561aff61d0e547691bd771ecace8cebd	9/11/17	9/15/17	SanFrancisco California	28	Female	Non-Hispanic White	130	64	22	1068	HT_00023763	28	32.4	40.4	0.1923262	0.194653	-7.14813	-0.4525
13-1571_S02_D2_0a1ae58c167014b4be052bc042745067	8/11/17	8/15/17	SanFrancisco California	42	Male	Non-Hispanic Filipino	196	62	36	1068	HT_00023565	42	52.6	51.7	-0.1051761	-0.005273	6.26124	4.1552
13-1571_S02_D3_cd374c3455a673f6781f221470253486	7/30/17	8/3/17	SanFrancisco California	58	Female	Non-Hispanic White	171	63	30	1068	HT_00023335	58	55.3	59	0.2927871	-0.063871	1.16352	3.8401
13-1571_S02_E1_4aa457bca9cf9a82cb5c34311b72ee07	8/4/17	8/8/17	SanFrancisco California	50	Male	Non-Hispanic White	155	69	23	1068	HT_00023394	50	43.9	49.9	-0.1487747	-0.03743	-6.33158	-1.3872
13-1571_S02_E2_fa6979a7d6426ad0e05cb821a2eb12a1	9/1/17	9/5/17	Other California	80	Female	Non-Hispanic White	135	61	26	1068	HT_00023714	80	73.7	78.1	0.4425907	0.071996	8.81608	12.4764
13-1571_S02_E3_cb80bfdd6533905954b7e1587d1177be	7/30/17	8/3/17	SanFrancisco California	72	Male	Non-Hispanic Japanese	166	66	27	1068	HT_00023326	72	60.1	63.7	-0.0715577	-0.162706	-0.85043	1.9
13-1571_S02_F1_1de714e879ea5aeeeaafbb0d4a661b4d	8/4/17	8/8/17	SanFrancisco California	34	Male	Non-Hispanic White	237	71	33	1068	HT_00023361	34	39.6	46.3	0.2699397	0.23513	-2.78183	2.5817
13-1571_S02_F2_0b08399e2863ca3cd33f50bf7991e3cc	8/4/17	8/8/17	SanFrancisco California	52	Male	Non-Hispanic White	228	71	32	1068	HT_00023405	52	50.7	53.3	0.1502798	-0.102865	-0.5469	0.9819
13-1571_S02_F3_a88e479ec71693cb083267c667b5b3d3	7/28/17	8/1/17	SanFrancisco California	43	Female	Other Hispanic/Spanish White	285	68	43	1068	HT_00023212	43	46.6	43.5	-0.2067382	0.210894	-0.17828	-4.5249
13-1571_S02_G1_27c89290179179a1a5bad1887c907496	8/4/17	8/8/17	Other California	41	Male	Non-Hispanic Black	150	67	24	1068	HT_00023387	41	41.4	49.1	-0.0738788	-0.041039	-4.48119	2.035
13-1571_S02_G2_b4aaecb4e9261ae5cc449cf5a1da82df	NA	NA	NA	NA	NA	NA	NA	NA	NA	NA	NA	NA	56.2	66.1	-0.0016849	0.206067	NA	NA
13-1571_S02_G3_61d36b417613a257311aa17aeab9d3bc	9/14/17	9/18/17	SanFrancisco California	78	Female	Non-Hispanic White	149	62	27	1068	HT_00023787	78	67.9	73.3	0.1627176	0.039959	4.0201	8.6094
13-1571_S02_H1_ea26e3e8fd643826e61230d1439c2eae	7/29/17	8/2/17	SanFrancisco California	29	Female	Non-Hispanic White	159	66	26	1068	HT_00023274	29	36.2	36.7	0.0188771	0.100546	-3.80676	-4.5793
13-1571_S02_H2_04c5c802ad2a2d01edb1b5b07fd2ea97	8/13/17	8/17/17	SanFrancisco California	47	Male	Other Hispanic/Spanish Some other race	252	70	36	1068	HT_00023585	47	52.5	51.9	0.9312471	-0.082748	3.70644	2.0015
13-1571_S02_H3_c60e5627038454bde55539fe4ed7c713	8/14/17	8/18/17	SanFrancisco California	79	Male	Non-Hispanic White	215	70	31	1068	HT_00023639	79	67.5	68.2	-0.1800878	-0.109469	3.15915	3.028
13-1571_S03_A1_af0fbae7e0717347eaf179f97884c964	11/11/17	11/16/17	California	39	Male	Non-Hispanic Asian Indian	210	72	28	1116	HT_00024723	39	48.4	48.9	0.3718933	0.083272	3.50108	2.783
13-1571_S03_A2_0e2dde30614c2dc3fa81bba80891b934	11/12/17	11/15/17	Nevada	50	Female	Non-Hispanic White	300	72	41	1116	HT_00024511	50	42.2	48.4	0.343684	-0.021726	-8.08279	-2.9455
13-1571_S03_A3_bca5064cdfcf8d06340f93f22a20bb4e	11/8/17	11/13/17	Nevada	26	Male	Non-Hispanic White	145	68	22	1116	HT_00024304	26	40.1	47.3	0.0274449	0.053017	1.52477	7.4876
13-1571_S03_B1_1beaf54cb5872466af087a8609b217a8	11/8/17	11/13/17	South Dakota	75	Female	Non-Hispanic White	170	64	29	1116	HT_00024287	75	49.3	54	0.0612795	0.014425	-13.08939	-9.2204
13-1571_S03_B2_ea197d7106ba798204e63f8ef9b83b21	NA	NA	NA	NA	NA	NA	NA	NA	NA	1068	HT_00019647	NA	32.7	43.5	-0.0358183	0.21602	NA	NA
13-1571_S03_B3_e8af1a101b2198a9dd64ee1da868f228	NA	NA	NA	NA	NA	NA	NA	NA	NA	NA	NA	67	67.7	71.3	0.2114609	-0.070406	NA	NA
13-1571_S03_C1_624cb8190ffd1bd79c2a1c0e82827a94	11/8/17	11/13/17	Arizona	90	Male	Non-Hispanic White	155	72	21	1116	HT_00024338	90	54	53.6	-0.1619659	-0.196966	-15.79099	-16.8644
13-1571_S03_C2_a42e4773824ea0d99c538fa1f7cd2f85	11/7/17	11/10/17	North Dakota	77	Female	Non-Hispanic White	163	62	30	1116	HT_00024189	77	58.6	64.7	0.9998256	0.474483	-4.7895	0.5062
13-1571_S03_C3_e389e33d4444e8d69afaf569e17299e4	11/13/17	11/16/17	California	42	Female	Other Hispanic/Spanish Some other race	199	65	33	1116	HT_00024603	42	45.7	48.7	0.2180908	-0.100224	-0.62131	1.182
13-1571_S03_D1_0663971cd48f8b4f988f9221b0de77fd	11/13/17	11/16/17	Nevada	33	Female	Other Hispanic/Spanish White	139	63	25	1116	HT_00024611	33	34.5	40.7	0.1122418	0.070168	-7.42728	-2.4691
13-1571_S03_D2_322046f9ea4ccb70e1ad4058b1463925	11/17/17	11/21/17	California	71	Female	Other Hispanic/Spanish Black	190	70	27	1116	HT_00025071	71	39.1	46.7	0.3556568	0.451892	-21.39857	-14.6793
13-1571_S03_D3_1b4753efc8d10508eddd9fd1523cd775	11/16/17	11/21/17	Nevada	61	Female	Non-Hispanic White	152	60	30	1116	HT_00025015	61	43.2	50.8	0.1385639	0.044876	-12.44948	-5.7225
13-1571_S03_E1_8bc4ec841f9c84a0503c661cd1294177	11/11/17	11/17/17	Montana	55	Male	Non-Hispanic White	213	69	32	1116	HT_00024838	55	47.3	50.1	0.4070681	-0.008467	-5.37657	-3.6284
13-1571_S03_E2_47d539462bd40fe67b95f3c38e17cafa	11/8/17	11/13/17	Arizona	61	Female	Non-Hispanic White	265	64	46	1116	HT_00024328	61	51.1	53.7	0.1965118	0.018222	-4.51471	-2.8308
13-1571_S03_E3_e1ede2bc09cbd4e7eb0a1ba88d35fc6c	11/15/17	11/21/17	Arizona	45	Male	Non-Hispanic Vietnamese	145	67	23	1116	HT_00024917	45	44.8	47	-0.1252921	-0.074935	-2.99383	-1.9271
13-1571_S03_F1_bfe6b1fed756d9a758d33bed12a9ec4e	11/15/17	11/20/17	Arizona	53	Female	Non-Hispanic White	238	63	42	1116	HT_00024856	53	42.2	43.8	0.0966586	-0.066792	-9.54622	-8.9588
13-1571_S03_F2_7fbf686b5a0d9bd6df8c8ac4500c1a8e	NA	NA	NA	NA	NA	NA	NA	NA	NA	NA	NA	NA	56.4	65.1	-0.0037858	0.203633	NA	NA
13-1571_S03_F3_afa28331297040d19751d5ab0cc71186	11/10/17	11/14/17	Arizona	30	Male	Mexican White	286	66	46	1116	HT_00024421	30	38.2	37.8	-0.132395	0.030996	-2.28128	-4.0136
13-1571_S03_G1_f912d961bb1ac14586764e4330c0235d	11/11/17	11/15/17	Washington	36	Male	Non-Hispanic White	190	73	25	1116	HT_00024449	36	27.3	34.6	-0.1462639	0.19972	-16.09256	-10.0412
13-1571_S03_G2_69b8bbff212aacfeaad137cf8012af4b	11/16/17	11/22/17	Arizona	38	Male	Other Hispanic/Spanish White	259	71	36	1116	HT_00024982	38	40.8	43.1	0.0116474	0.156621	-3.6288	-2.5117
13-1571_S03_G3_82814975b45fd6f298f2ab90ff1f68f7	11/17/17	11/21/17	Washington	56	Male	Mexican White	230	65	38	1116	HT_00025048	56	57.6	60.6	0.7428823	0.059282	4.43179	6.4293
13-1571_S03_H1_fc39ef2fa4eed269d70faedb70809695	11/15/17	11/21/17	Montana	57	Female	Non-Hispanic White	125	63	22	1116	HT_00024938	57	39.5	46.9	0.2393802	0.229072	-14.17994	-7.7385
13-1571_S03_H2_04917fbe0f4af559201600045f387785	11/15/17	11/20/17	California	26	Female	Non-Hispanic White	200	66	32	1116	HT_00024859	26	33.2	39.5	0.3862624	0.267138	-5.37116	-0.4037
13-1571_S03_H3_c8b29a7cb278204f2858e575188f4684	11/15/17	11/21/17	Montana	45	Male	Non-Hispanic White	155	65	26	1116	HT_00024911	45	47.4	47.8	0.2792572	-0.059086	-0.39063	-1.1151
13-1571_S04_A1_73b36a31da5c97ee6f4abb7c0993c146	NA	NA	NA	NA	NA	NA	NA	NA	NA	NA	NA	NA	60.6	58.6	-0.0220547	0.185834	NA	NA
13-1571_S04_A2_d28bd259bd0a5441e176f95cefe78d1f	11/8/17	11/13/17	California	54	Female	Non-Hispanic White	295	65	49	1116	HT_00024264	54	45.4	58.9	0.3042312	0.106885	-6.78622	5.6901
13-1571_S04_A3_1c960d6e39e7f8b1f01d4dede6ca8e22	11/12/17	11/17/17	Arizona	44	Male	Non-Hispanic White	295	73	39	1116	HT_00024806	44	43.1	45.8	0.0554756	0.200686	-4.22244	-2.6845
13-1571_S04_B1_6c3a5649655386d9df903c96911835c3	11/15/17	11/20/17	Nevada	39	Male	Non-Hispanic Some other race	315	70	45	1116	HT_00024872	39	41.9	47.9	0.1201555	0.039463	-2.94089	1.8725
13-1571_S04_B2_5686edd57d43a7097c0b74d6e26b8194	11/18/17	11/22/17	California	65	Female	Non-Hispanic White	146	67	23	1116	HT_00025135	65	44.6	58.6	0.0613647	0.021859	-12.95509	0.1489
13-1571_S04_B3_e726573b1caa7fce3af768644f20b4fd	11/13/17	11/16/17	Nevada	44	Male	Mexican White	180	70	26	1116	HT_00024599	44	41.3	46.9	0.0279681	0.178899	-6.04217	-1.5378
13-1571_S04_C1_aca10db8ce7d80903035f9152908b5a6	11/8/17	11/14/17	North Dakota	72	Female	Non-Hispanic White	324	68	49	1116	HT_00024389	72	43	50.1	0.1856457	0.174457	-17.97599	-11.7482
13-1571_S04_C2_72e426e6238924b7e3cd90d2d68016fa	11/15/17	11/21/17	South Dakota	49	Female	Non-Hispanic White	130	61	25	1116	HT_00024883	49	42.5	52.9	-0.0699736	0.089012	-7.29097	2.0441
13-1571_S04_C3_effe37508423a25e78a2a1b1e9671419	11/13/17	11/17/17	Montana	72	Female	Non-Hispanic White	150	66	24	1116	HT_00024793	72	50.5	52.4	0.2803775	-0.01651	-10.43783	-9.4355
13-1571_S04_D1_eb4c91d334134e19498bbec3e3421e2f	11/6/17	11/10/17	North Dakota	82	Female	Non-Hispanic White	157	60	31	1116	HT_00024199	82	54.6	57.7	0.0636847	0.099082	-11.21656	-8.9278
13-1571_S04_D2_4af0b022f4b079f019a44b312a04ffca	11/8/17	11/13/17	California	81	Male	Non-Hispanic White	225	73	30	1116	HT_00024320	81	72.6	70	0.586285	-0.041018	7.21416	3.8651
13-1571_S04_D3_9366fbb75b741fc0dbf21f278c74d8a6	11/11/17	11/16/17	Montana	33	Male	Non-Hispanic White	265	72	36	1116	HT_00024725	33	46.2	51.3	-0.0157973	0.112743	4.22088	8.1045
13-1571_S04_E1_487a38eca948565aa193a1fd7e879d33	11/7/17	11/10/17	Arizona	78	Male	Non-Hispanic White	125	70	18	1116	HT_00024258	78	72.2	75.9	0.8643616	-0.025534	8.30773	11.1633
13-1571_S04_E2_4d4c3f8b2e2c49c40f628ff9a8bf3722	11/11/17	11/15/17	Washington	37	Male	Non-Hispanic White	140	64	24	1116	HT_00024450	37	43.4	43.8	-0.0788322	0.060464	-0.44887	-1.3452
13-1571_S04_E3_ccaa818c7957d0f4c83433be2ab484de	11/16/17	11/21/17	South Dakota	60	Female	Non-Hispanic White	237	66	38	1116	HT_00024994	60	51.7	57.1	0.1038103	0.105654	-3.4177	1.0452
13-1571_S04_F1_75c9fae742c9ddd2bddc002f258c5ff4	11/8/17	11/13/17	Arizona	33	Female	Mexican Some other race	116	62	21	1116	HT_00024326	33	42	52.6	0.3335113	-0.061093	0.01935	9.3747
13-1571_S04_F2_068104266311d6b5f14da2df14728880	11/12/17	11/15/17	Arizona	68	Male	Non-Hispanic White	297	73	39	1116	HT_00024506	68	65.9	75.1	1.337616	0.220482	6.88287	15.1684
13-1571_S04_F3_63e7eebb37a5a8874e26247c4870b3fc	11/11/17	11/15/17	Arizona	55	Female	Non-Hispanic White	235	64	40	1116	HT_00024472	55	54.2	53.9	0.1498798	0.560869	1.524	0.1776
13-1571_S04_G1_1cdd672ab36960b05e46631938c7d176	11/18/17	11/22/17	Arizona	75	Male	Non-Hispanic White	280	78	32	1116	HT_00025173	75	64.1	73	0.7166487	0.133942	1.71199	9.7225
13-1571_S04_G2_071bdee2ff14d04188f51ae184413934	11/25/17	11/28/17	Arizona	67	Female	Non-Hispanic White	230	68	35	1116	HT_00025252	67	50.6	57.1	0.4248389	0.011899	-7.93253	-2.3318
13-1571_S04_G3_bdbce606ecb14396c80aeb7d1fc29a94	11/16/17	11/21/17	Washington	64	Male	Non-Hispanic White	210	68	32	1116	HT_00025017	64	60.3	65.6	0.3894707	-0.038376	3.24426	7.5671
13-1571_S04_H1_3a555ca193dfd0ab1f4e803604f4d060	11/13/17	11/16/17	California	35	Female	Non-Hispanic Chinese	130	61	25	1116	HT_00024542	35	31.5	36	-0.0427766	-0.072076	-11.41337	-8.1252
13-1571_S04_H2_b55eedf81849251b49bd88cfa0dd0825	NA	NA	NA	NA	NA	NA	NA	NA	NA	1068	HT_00019647	NA	34.7	48.1	0.0105602	0.251235	NA	NA
13-1571_S04_H3_be1ba17f41cf741c5b5f94a62cd18d78	11/15/17	11/21/17	Arizona	47	Female	Non-Hispanic Black	144	68	22	1116	HT_00024927	47	43.8	48.1	0.1782537	0.121033	-4.98613	-1.7927
13-1571_S05_A1_ffc4968f8096d56bf13c665c46cd6acc	11/24/17	11/28/17	Washington	35	Male	Non-Hispanic White	250	62	46	1116	HT_00025223	35	33.4	47.5	0.1670138	0.031651	-9.49846	3.3267
13-1571_S05_A2_efd11dce086bf63fa9746d3f7de89d10	11/17/17	11/21/17	Washington	64	Female	Non-Hispanic White	164	62	30	1116	HT_00025036	64	47.8	55.2	0.0869587	0.065932	-9.23331	-2.843
13-1571_S05_A3_8fc3f5220a0df1c3b168e8fbf0d62d7e	11/14/17	11/20/17	South Dakota	36	Male	Non-Hispanic American Indian / Inuit	340	76	41	1116	HT_00024844	36	46.1	48.5	0.0030964	-0.01404	2.67033	3.8157
13-1571_S05_B1_98b7e0b91a43b1ca54a758b063978b62	11/13/17	11/17/17	Washington	49	Male	Non-Hispanic White	260	74	33	1116	HT_00024794	49	40.4	44.3	0.1125474	0.012021	-9.34369	-6.5388
13-1571_S05_B2_b433260911b70df03be8bcfb36f1dc59	11/13/17	11/16/17	Nevada	75	Female	Non-Hispanic White	235	63	42	1116	HT_00024560	75	58.1	64	0.4628349	0.064553	-4.30901	0.7339
13-1571_S05_B3_4953cfeb946397a667a100339c361c26	11/15/17	11/21/17	Arizona	45	Male	Non-Hispanic White	288	74	37	1116	HT_00024908	45	58.6	55.2	0.2923869	-0.037779	10.83972	6.3149
13-1571_S05_C1_cabcb9ed0e6ddf4389746bcb338a4b09	11/18/17	11/22/17	California	67	Female	Non-Hispanic White	200	67	31	1116	HT_00025196	67	49.7	57.5	0.5959478	0.006814	-8.82179	-1.8894
13-1571_S05_C2_18a63d37b014680475f6d8afc2b00769	NA	NA	NA	NA	NA	NA	NA	NA	NA	NA	NA	NA	56.3	64.8	-0.0061924	0.203167	NA	NA
13-1571_S05_C3_523b6273387a0797b0f30e908eabe8cf	11/18/17	11/22/17	Washington	70	Male	Non-Hispanic White	175	67	27	1116	HT_00025151	70	49.9	50.5	0.0366986	-0.056738	-10.07631	-10.3304
13-1571_S05_D1_b27a94723158a723b44cc5c7ac3855db	11/7/17	11/10/17	California	77	Male	Non-Hispanic White	193	66	31	1116	HT_00024202	77	62.1	63.7	0.3696188	-0.019932	-1.26945	-0.5447
13-1571_S05_D2_531c78ee3d89cb430cfa629979c749fc	11/12/17	11/16/17	North Dakota	26	Female	Non-Hispanic White	281	70	40	1116	HT_00024730	26	28.7	38.8	0.0694743	0.129638	-9.80862	-1.1057
13-1571_S05_D3_a84b638bea9363c6815dd8af89f62c9f	11/15/17	11/21/17	Montana	54	Female	Other Hispanic/Spanish White	129	65	22	1116	HT_00024898	54	52.4	54.5	0.2066878	0.054209	0.16581	1.2378
13-1571_S05_E1_56949b39133054cf252a0a7b70d5fff4	11/14/17	11/20/17	Arizona	75	Female	Non-Hispanic White	208	65	35	1116	HT_00024842	75	60.7	63.9	0.3120009	0.217771	-1.70219	0.6109
13-1571_S05_E2_43e1cc372f1e3e7ab6d79da8af2a6b7a	11/13/17	11/16/17	Arizona	47	Male	Non-Hispanic White	347	70	50	1116	HT_00024625	47	51.5	58.2	0.4892369	0.376789	2.72288	8.3017
13-1571_S05_E3_5e407fb81175cf414701fe1f13f75ed1	11/13/17	11/16/17	North Dakota	71	Female	Non-Hispanic White	212	62	39	1116	HT_00024561	71	67.8	69.8	0.6586146	0.025376	7.35209	8.4502
13-1571_S05_F1_726397f2482e6906cc2a0a50c7c25809	11/12/17	11/16/17	Nevada	35	Female	Non-Hispanic White	240	71	34	1116	HT_00024681	35	45	47.3	-0.1168197	-0.022385	2.08235	3.1624
13-1571_S05_F2_c6c28849b0efdb62db0244d2c58ae2df	11/12/17	11/16/17	California	36	Male	Non-Hispanic Japanese	209	68	32	1116	HT_00024720	36	39.2	41	0.1075215	0.049015	-4.16809	-3.6282
13-1571_S05_F3_b873d6437329ea269eed5be870cb3eb1	11/18/17	11/22/17	Arizona	66	Male	Non-Hispanic White	145	66	23	1116	HT_00025103	66	55.9	59.5	0.1027062	0.061974	-2.15009	0.5267
13-1571_S05_G1_73da370d9e3cac90de167119abdb05be	11/16/17	11/21/17	California	56	Female	Non-Hispanic White	188	60	37	1116	HT_00024988	56	45.5	54.4	0.0791006	0.054142	-7.68884	0.1853
13-1571_S05_G2_75e0285889de41d36ff3124165917b31	11/12/17	11/17/17	Nevada	48	Female	Non-Hispanic White	250	69	37	1116	HT_00024802	48	30	43.2	-0.0045863	0.248765	-19.22011	-7.1962
13-1571_S05_G3_60555b62c0ec1372c22e7af69d7d2752	11/8/17	11/13/17	Nevada	83	Female	Non-Hispanic White	130	62	24	1116	HT_00024314	83	52.7	54.5	-0.0118181	0.058744	-13.68233	-12.5845
13-1571_S05_H1_08d333740a2126116e92c460a2e6dd38	11/9/17	11/14/17	California	37	Male	Non-Hispanic Chinese	145	69	21	1116	HT_00024374	37	51	49.8	0.2287143	0.030899	7.08592	4.7275
13-1571_S05_H2_65c0c3d465062ea632321bf59b4932b1	11/12/17	11/16/17	California	85	Female	Non-Hispanic White	130	60	25	1116	HT_00024693	85	47.7	60.5	-0.0390364	0.133804	-19.61098	-7.5192
13-1571_S05_H3_7e2e357ec97f59230567baeec0d9cf43	11/17/17	11/21/17	Montana	62	Male	Non-Hispanic White	252	72	34	1116	HT_00025057	62	55.5	55.8	-0.036845	0.03441	-0.57192	-1.2508
13-1571_S06_A1_86b47dc6f6205615f755addbc4c2cd78	11/12/17	11/16/17	Nevada	34	Female	Non-Hispanic White	196	66	32	1116	HT_00024682	34	42.5	44.4	-0.0323164	-0.075707	0.11296	0.7527
13-1571_S06_A2_f7565ff58dcfb72a50d1f0ad03dbfd08	11/12/17	11/16/17	Arizona	37	Male	Non-Hispanic White	240	74	31	1116	HT_00024665	37	40.9	47.7	-0.013423	0.037465	-2.99235	2.5518
13-1571_S06_A3_243bbe9165723d9caeef81b74dd40e31	11/7/17	11/10/17	Montana	78	Female	Non-Hispanic White	168	58	35	1116	HT_00024188	78	49.9	53.7	-0.0525099	0.101528	-14.02214	-10.948
13-1571_S06_B1_7dd0ccf022b14abeafeef31d593b9c54	11/10/17	11/14/17	Nevada	36	Female	Non-Hispanic Some other race	130	63	23	1116	HT_00024439	36	40.2	39.4	0.020039	-0.022461	-3.22534	-5.1972
13-1571_S06_B2_345fd35237cc54770eafb3fadb9ab38e	11/15/17	11/21/17	Washington	49	Male	Non-Hispanic Guamanian / Chamorro	170	71	24	1116	HT_00024963	49	40	44.1	0.0396937	0.241224	-9.74329	-6.709
13-1571_S06_B3_e0a94943fa1854575c64e92345422c49	11/10/17	11/14/17	Nevada	33	Male	Non-Hispanic White	400	74	51	1116	HT_00024437	33	39.6	47.9	0.0963477	0.158091	-2.37391	4.6651
13-1571_S06_C1_6fa39e9924fb3664e5119d7e4855638c	11/13/17	11/16/17	California	77	Female	Non-Hispanic White	123	66	20	1116	HT_00024575	77	59.2	62.9	0.2661347	-0.068287	-4.21114	-1.3421
13-1571_S06_C2_ba031380fd0ffc52cde5d87b14ceb8ca	11/13/17	11/17/17	Nevada	75	Female	Non-Hispanic White	115	65	19	1116	HT_00024754	75	54.8	57.8	-0.0705551	-0.004554	-7.66908	-5.429
13-1571_S06_C3_190e983fc457650806a84136917ebcd4	11/12/17	11/15/17	Washington	72	Male	Non-Hispanic White	265	67	42	1116	HT_00024520	72	48.3	52.3	-0.0209834	0.131151	-12.69032	-9.5242
13-1571_S06_D1_84f3e32a3201a77250ded5cdc2df27d5	11/18/17	11/22/17	Montana	66	Male	Non-Hispanic White	192	68	29	1116	HT_00025145	66	60.7	66.1	1.1597868	-0.04534	2.66931	7.1591
13-1571_S06_D2_bf48031117b6907a8e90e684ed6e7b25	11/10/17	11/14/17	California	52	Male	Mexican White	352	70	50	1116	HT_00024432	52	45.7	50.8	-0.2058377	0.278764	-5.47389	-1.4512
13-1571_S06_D3_ff1b557a8243683fa06cd90a2792f55b	11/14/17	11/20/17	South Dakota	35	Male	Non-Hispanic White	350	72	48	1116	HT_00024845	35	44.4	50.6	0.1705381	0.11206	1.52542	6.4323
13-1571_S06_E1_2be93aa9215c8536c4da6f7b2eee72d8	11/13/17	11/17/17	California	48	Male	Non-Hispanic White	258	75	32	1116	HT_00024756	48	52.7	60.1	0.4485243	0.060906	3.43718	9.7558
13-1571_S06_E2_7fa343efe0996cf9998afa148e73dee8	11/16/17	11/21/17	Washington	29	Male	Non-Hispanic White	310	76	38	1116	HT_00024983	29	36.5	41.6	-0.0507733	0.283536	-3.50569	0.2628
13-1571_S06_E3_cd73440a45998e1f66aa57892466d206	11/11/17	11/15/17	Nevada	66	Male	Non-Hispanic White	252	74	32	1116	HT_00024464	66	40.1	48.9	0.1801824	0.264164	-17.92165	-10.0291
13-1571_S06_F1_9f7f58f3308f60358bbab070baf4a580	11/24/17	11/28/17	Arizona	76	Male	Non-Hispanic White	264	68	40	1116	HT_00025226	76	57.7	67.9	0.1425429	-0.019009	-5.25846	4.2041
13-1571_S06_F2_0aec36e06670dbdd94ef45d591810aa6	11/16/17	11/21/17	Arizona	57	Male	Non-Hispanic Black	250	72	34	1116	HT_00024984	57	44.3	54.2	0.0951632	-0.071273	-9.3239	-0.4708
13-1571_S06_F3_1e15936c05b3cc5d8559da2af2cc1268	11/7/17	11/13/17	Nevada	76	Female	Non-Hispanic White	148	64	25	1116	HT_00024347	76	58.3	63.5	0.154405	-0.034012	-4.6226	-0.2804
13-1571_S06_G1_6706d4f7089cd2f1dec74869a00c2c6b	NA	NA	NA	NA	NA	NA	NA	NA	NA	NA	NA	NA	56.4	65.4	0.0007499	0.208247	NA	NA
13-1571_S06_G2_3f8ea1c787c2bfc682d86ae6bd39f0fe	11/13/17	11/17/17	North Dakota	52	Male	Non-Hispanic White	290	75	36	1116	HT_00024765	52	43	53.1	0.33318	0.540448	-8.21652	0.7789
13-1571_S06_G3_22e2415e9691941a94d49c7517ea5b69	11/16/17	11/21/17	Nevada	63	Male	Non-Hispanic White	182	70	26	1116	HT_00024996	63	43.9	49.6	0.1782586	0.000765	-12.63051	-7.8925
13-1571_S06_H1_a3114034cbada0cd7546b2aa0b089545	11/11/17	11/15/17	Montana	71	Female	Non-Hispanic White	220	64	38	1116	HT_00024536	71	69.5	70.5	1.2072662	-0.096126	9.00411	9.1134
13-1571_S06_H2_a18fbb849f0ea604f13b8648504b00f3	11/16/17	11/21/17	Washington	58	Male	Non-Hispanic White	280	73	37	1116	HT_00025018	58	51.1	59.2	0.0727584	0.024566	-2.99097	4.0827
13-1571_S06_H3_e41c729d369064a68fb856770a50ef7f	11/16/17	11/21/17	Arizona	44	Female	Mexican Some other race	180	59	36	1116	HT_00024978	44	40	46.9	-0.0001877	-0.06808	-7.32516	-1.6031
13-1571_S07_A1_3d5af8ba606812268a67aca809c82c39	11/17/17	11/21/17	California	61	Male	Non-Hispanic White	270	72	37	1116	HT_00025064	61	40	52.6	0.188583	-0.038422	-15.58984	-4.003
13-1571_S07_A2_c3692dbd6074f6852628010adbf54919	11/12/17	11/15/17	Nevada	53	Female	Non-Hispanic White	320	69	47	1116	HT_00024510	53	29.5	46.3	-0.0024865	0.370169	-22.22901	-6.4888
13-1571_S07_A3_223c9e9e22b58ab148632bf165b5e2bf	11/13/17	11/17/17	Nevada	70	Female	Non-Hispanic White	141	64	24	1116	HT_00024771	70	53.9	65.4	0.5640137	-0.000524	-6.14083	4.542
13-1571_S07_B1_5f4430a554db9898a4839b2c654a4782	11/12/17	11/15/17	Montana	74	Male	Non-Hispanic White	230	68	35	1116	HT_00024527	74	59.2	63.3	0.8847302	0.059945	-2.70009	0.4943
13-1571_S07_B2_04209d5f97cc7f57ad1f6613926fa0e2	11/11/17	11/15/17	Arizona	39	Male	Non-Hispanic White	180	71	25	1116	HT_00024453	39	37.3	50.4	0.1545696	0.040193	-7.61506	4.3206
13-1571_S07_B3_d30abfefe033586ee52765b120ea0928	11/12/17	11/15/17	Arizona	38	Female	Non-Hispanic White	291	60	57	1116	HT_00024533	38	39	46.1	0.0247838	0.304835	-5.36167	0.5091
13-1571_S07_C1_a1af0e59e23b6af129baa29a5bdd70ef	11/18/17	11/22/17	California	64	Male	Non-Hispanic White	255	74	33	1116	HT_00025118	64	45	51.3	-0.0633953	0.175813	-12.01636	-6.7501
13-1571_S07_C2_02b7e434af9cf6c257bcd77796cbb69d	11/18/17	11/22/17	California	61	Male	Non-Hispanic White	186	72	25	1116	HT_00025084	61	53.9	61.6	0.0900171	-0.028727	-1.67699	5.0436
13-1571_S07_C3_f8ac3149d866a9a91076318091c03d3c	11/7/17	11/10/17	California	82	Female	Non-Hispanic White	180	61	34	1116	HT_00024197	82	67.2	75.5	0.8354251	0.082173	1.38141	8.8912
13-1571_S07_D1_0ca8e479003c562b12405cf7d014ecff	11/24/17	11/28/17	Washington	86	Male	Cuban White	237	69	35	1116	HT_00025231	86	57	63.3	0.2757934	-0.141526	-10.80175	-5.2261
13-1571_S07_D2_eb983ca10f8791afe35a42a7a5cde17e	11/12/17	11/16/17	Nevada	44	Female	Mexican White	160	62	29	1116	HT_00024716	44	32.4	40	-0.1396119	-0.089019	-14.95373	-8.4746
13-1571_S07_D3_b2c51dc3cac6d54645f48dcf84aac60e	11/4/17	11/10/17	Montana	61	Male	Non-Hispanic White	350	74	45	1116	HT_00024234	61	48.4	53.9	-0.0092422	-0.060635	-7.16376	-2.7151
13-1571_S07_E1_0f26d6b785b2122c941c741803b9822e	11/12/17	11/17/17	Arizona	76	Male	Mexican Some other race	185	68	28	1116	HT_00024805	76	58.9	63.3	0.4024366	-0.091042	-4.05175	-0.469
13-1571_S07_E2_aabf12b65821bd450b6c610dc464843c	11/15/17	11/21/17	Nevada	51	Female	Non-Hispanic White	174	69	26	1116	HT_00024888	51	46.6	55	0.2253336	-0.099047	-4.14734	3.2446
13-1571_S07_E3_5badbdd6f9d1ae4312fd4b6cbfbad31a	11/8/17	11/13/17	California	30	Female	Non-Hispanic Chinese	125	63	22	1116	HT_00024306	30	42.3	50	0.1125733	-0.027993	1.84735	8.227
13-1571_S07_F1_9816cf6645761068fcf6a04f782d3872	11/7/17	11/10/17	California	81	Female	Non-Hispanic White	115	66	19	1116	HT_00024240	81	60.1	67.2	0.4338069	-0.057031	-5.22567	1.0765
13-1571_S07_F2_009952180f9d8d578c696fb8982a84f2	11/15/17	11/21/17	South Dakota	49	Female	Non-Hispanic White	140	66	23	1116	HT_00024940	49	44.6	54.2	0.4995734	0.147303	-5.15386	3.4005
13-1571_S07_F3_70abcf1b004bae2425aa05cf804bd787	NA	NA	NA	NA	NA	NA	NA	NA	NA	NA	NA	NA	57.1	65.9	-0.0061554	0.203252	NA	NA
13-1571_S07_G1_cd8ba3e2cf0107e11ec96456d3788d5a	11/18/17	11/22/17	Nevada	72	Male	Non-Hispanic White	222	68	34	1116	HT_00025090	72	53.3	61.8	0.5312267	-0.105313	-7.71002	-0.0703
13-1571_S07_G2_77d6ca009dd3d260718bd0bdf50372fc	11/12/17	11/16/17	Arizona	28	Female	Puerto Rican Some other race	175	66	28	1116	HT_00024686	28	32.5	44.7	-0.095084	0.061854	-6.99238	3.9215
13-1571_S07_G3_52470554a147c454a0ad5f1d329c75f1	11/11/17	11/17/17	North Dakota	51	Female	Non-Hispanic White	200	62	37	1116	HT_00024833	51	53.8	61.5	0.9394233	0.024991	3.07268	9.7184
13-1571_S07_H1_e2c09150ebf503e53dfcc3bbbdf04e8d	NA	NA	NA	NA	NA	NA	NA	NA	NA	1068	HT_00019647	NA	32	46.2	-0.0125016	0.240909	NA	NA
13-1571_S07_H2_ff01588aabd360344fbac0e6777ebac5	11/18/17	11/22/17	Nevada	26	Female	Non-Hispanic White	228	68	35	1116	HT_00025171	26	33.6	42.2	-0.0577017	0.017688	-4.89447	2.3666
13-1571_S07_H3_f8482986011591f136d12eb370f60322	11/10/17	11/14/17	Nevada	58	Female	Non-Hispanic White	260	63	46	1116	HT_00024431	58	58.6	60.2	0.6405557	0.100982	4.42765	5.0908
13-1571_S08_A1_e6f790ac5d359e69dcd55b0bfd1dad7b	11/24/17	11/28/17	Washington	75	Male	Non-Hispanic White	260	68	40	1116	HT_00025220	75	48	60.1	0.074551	0.000908	-14.41526	-3.1947
13-1571_S08_A2_c19034b210f412a3efeb255f75e248e1	11/17/17	11/21/17	Arizona	36	Male	Non-Hispanic White	240	68	36	1116	HT_00025075	36	34.1	44.5	-0.0016387	0.05437	-9.30183	-0.1055
13-1571_S08_A3_ed969d25b5f65b3fb6bf7b2896bd8823	11/7/17	11/10/17	South Dakota	81	Male	Non-Hispanic White	160	68	24	1116	HT_00024239	81	66.6	71.6	1.145232	-0.027766	1.25067	5.464
13-1571_S08_B1_60f2fa482e9558c761a2dc1cf007f4af	11/18/17	11/22/17	Arizona	55	Female	Mexican Some other race	180	65	30	1116	HT_00025098	55	41.7	50.9	0.0328956	-0.026669	-10.97487	-2.8396
13-1571_S08_B2_82dc632543822a8595b7b51f1f44743e	11/12/17	11/15/17	North Dakota	41	Male	Non-Hispanic White	317	75	40	1116	HT_00024514	41	45	48.2	0.0949678	0.116845	-0.87851	1.1517
13-1571_S08_B3_c268b033634db0c610f49b3d6e6081ab	11/20/17	11/24/17	California	48	Female	Non-Hispanic White	143	66	23	1116	HT_00025198	48	48	52.9	0.200361	-0.080745	-1.21617	2.5029
13-1571_S08_C1_8e29bae07fbbe15af8f1bf70f9214144	11/12/17	11/15/17	Nevada	54	Male	Non-Hispanic White	305	72	41	1116	HT_00024509	54	47.6	59	-0.1756301	0.370391	-4.557	5.7236
13-1571_S08_C2_81865185a2a264197a6becef4243dffe	11/12/17	11/17/17	California	44	Female	Mexican White	190	62	35	1116	HT_00024840	44	31.9	37.6	0.1700797	0.009368	-15.44943	-10.8721
13-1571_S08_C3_95df7721758ebc7b61cc779c9ec063de	11/12/17	11/16/17	Nevada	36	Female	Puerto Rican Some other race	177	61	33	1116	HT_00024721	36	39.2	44	-0.1247736	-0.040704	-4.16618	-0.6163
13-1571_S08_D1_53b0fcc4c575a533c6f148e065172fbf	11/9/17	11/14/17	Montana	65	Female	Non-Hispanic White	227	63	40	1116	HT_00024402	65	41.7	58.5	0.3665793	0.092372	-15.86396	0.067
13-1571_S08_D2_ded3b9909a36bc80b9861dcb0b38a7c9	11/9/17	11/14/17	Montana	34	Male	Non-Hispanic White	310	69	46	1116	HT_00024419	34	40.2	47.5	-0.1207023	-0.023155	-2.27416	3.7912
13-1571_S08_D3_8a87c38aa828ded06955cb073555f940	11/24/17	11/28/17	Washington	75	Female	Non-Hispanic White	230	66	37	1116	HT_00025219	75	60	63.1	0.5429175	0.082654	-2.46895	-0.203
13-1571_S08_E1_970b630345077f86451263487b10db1a	11/8/17	11/13/17	Nevada	87	Female	Non-Hispanic White	160	66	26	1116	HT_00024280	87	62.7	66.9	-0.0921765	-0.070565	-5.55124	-2.1193
13-1571_S08_E2_fcd10c9c1abef9d7bc93439a62124a8c	NA	NA	NA	NA	NA	NA	NA	NA	NA	NA	NA	NA	56.8	66.2	-0.0019477	0.206961	NA	NA
13-1571_S08_E3_aa7f5ab1b1a7d7561a243f6ff335f6b8	11/13/17	11/16/17	North Dakota	65	Female	Non-Hispanic White	250	68	38	1116	HT_00024592	65	43.4	50	-0.0228054	0.24769	-14.13651	-8.4394
13-1571_S08_F1_2d1cbf218c27689a3d353c89c8dbef94	11/13/17	11/16/17	Nevada	35	Female	Mexican Some other race	215	67	34	1116	HT_00024598	35	40.3	51.2	0.2429745	0.218439	-2.62158	7.0124
13-1571_S08_F2_0ced9ccedfa09f25331f39982327f0e3	11/16/17	11/21/17	Washington	62	Female	Non-Hispanic White	216	65	36	1116	HT_00025002	62	47.3	55	0.2242524	0.134201	-8.78114	-2.0264
13-1571_S08_F3_211603a9345b2bf292e805311c9acffc	11/16/17	11/21/17	Arizona	59	Male	Mexican Some other race	200	66	32	1116	HT_00024990	59	49.6	58	0.3608446	0.387797	-4.99366	2.386
13-1571_S08_G1_1fd2a29bb354a8a4abb13d0f3a2a516d	11/16/17	11/21/17	North Dakota	32	Male	Non-Hispanic White	235	69	35	1116	HT_00025040	32	33.1	45.3	0.0168331	0.016278	-8.40297	2.622
13-1571_S08_G2_bf82df04b09c717827f286f07fcfd1c1	11/18/17	11/22/17	Nevada	65	Female	Non-Hispanic White	220	68	33	1116	HT_00025134	65	62.9	72.3	0.6853832	0.014722	5.3648	13.8363
13-1571_S08_G3_f957373b3ad548a17dc83ec30886e00c	11/13/17	11/17/17	North Dakota	47	Female	Non-Hispanic White	180	64	31	1116	HT_00024777	47	48.1	52	0.1656787	0.413534	-0.68214	2.0758
13-1571_S08_H1_af40f0bf2727e6cad6afc22e1b9c7633	11/10/17	11/14/17	Nevada	35	Female	Non-Hispanic Vietnamese	133	67	21	1116	HT_00024438	35	39.7	47.9	0.2955099	-0.039914	-3.18637	3.7576
13-1571_S08_H2_9a039d04311c81018de3f00437a8d95b	11/13/17	11/17/17	California	70	Male	Non-Hispanic White	165	72	22	1116	HT_00024779	70	53.2	56.1	0.1692969	-0.020986	-6.83444	-4.7662
13-1571_S08_H3_1ec2e43bdceda758c178078246348bd2	11/18/17	11/22/17	South Dakota	68	Male	Non-Hispanic White	185	68	28	1116	HT_00025158	68	47.7	56.3	0.1872639	0.010885	-11.30585	-3.6168
13-1571_S09_A1_bfb9bfe2917d2df6f28bd8493fd0e17a	11/11/17	11/16/17	North Dakota	41	Male	Non-Hispanic White	260	73	34	1116	HT_00024731	41	36.3	42.8	0.1450527	-0.009818	-9.51813	-4.1936
13-1571_S09_A2_71299b3a65f063b270e7f29708c3ee90	11/8/17	11/13/17	California	35	Male	Non-Hispanic Filipino	160	67	25	1116	HT_00024319	35	36.6	51.2	-0.1162533	-0.119986	-6.33882	7.0619
13-1571_S09_A3_f6ba93d749426e9be423e6d32cbc0617	11/25/17	11/28/17	Nevada	28	Male	Mexican White	260	70	37	1116	HT_00025229	28	32.8	45.2	-0.0651234	-0.041195	-6.65729	4.339
13-1571_S09_B1_ed8a61824a1a80bfc2715c75c9ac0c70	11/18/17	11/22/17	Washington	70	Female	Non-Hispanic White	201	65	33	1116	HT_00025111	70	58.2	67.3	0.6266265	0.048951	-1.828	6.4236
13-1571_S09_B2_9f502b1f43409356375cb84ad8a0caf8	11/12/17	11/15/17	Nevada	59	Female	Non-Hispanic White	258	67	40	1116	HT_00024497	59	47.7	56.1	0.1243488	0.053919	-6.911	0.4661
13-1571_S09_B3_f154b01bd786d9e8d44e9e14c7caf757	11/18/17	11/22/17	Nevada	56	Female	Mexican Some other race	188	62	34	1116	HT_00025076	56	49.4	49.8	0.4567014	0.348363	-3.79875	-4.3852
13-1571_S09_C1_acd92f82b08b86906f520b48a4452535	11/13/17	11/17/17	Arizona	49	Female	Non-Hispanic White	213	70	31	1116	HT_00024792	49	48.4	59.1	0.597991	0.023864	-1.30015	8.3072
13-1571_S09_C2_8fc9d5aa65ffb08876d6b182add5ebdd	11/18/17	11/22/17	Nevada	68	Female	Non-Hispanic White	145	63	26	1116	HT_00025150	68	48.3	47.4	0.510472	-0.037074	-10.74614	-12.553
13-1571_S09_C3_2d73dd6c9ac7d45b4b20e0e096a465f2	NA	NA	NA	NA	NA	NA	NA	NA	NA	1068	HT_00019647	NA	35.8	48.3	-0.0399696	0.211857	NA	NA
13-1571_S09_D1_33a8fa2d7ca5616070be22b2e51fb484	11/17/17	11/21/17	South Dakota	63	Female	Other Hispanic/Spanish White	160	64	28	1116	HT_00025058	63	63	62.3	0.242227	-0.042584	6.44137	4.7668
13-1571_S09_D2_5ef48aa20b944210989be29984d49d3c	11/13/17	11/16/17	Washington	45	Male	Non-Hispanic White	190	72	26	1116	HT_00024652	45	56.8	64.7	0.8296822	0.029353	8.95686	15.8167
13-1571_S09_D3_41e662ab1c3263e71500f7c6c2d6efa5	11/6/17	11/10/17	North Dakota	77	Male	Non-Hispanic White	235	71	33	1116	HT_00024200	77	41.3	46	-0.1215129	-0.139374	-22.05812	-18.2382
13-1571_S09_E1_a20a22b1142026466fc4cf47c5d54fb2	11/15/17	11/21/17	Montana	57	Male	Non-Hispanic White	150	70	22	1116	HT_00024901	57	55.9	59.5	0.2170504	-0.049021	2.27892	4.849
13-1571_S09_E2_85d4f1ac3a1b4eeaca1785763772c341	11/12/17	11/16/17	Arizona	29	Male	Mexican Some other race	180	64	31	1116	HT_00024679	29	34.2	35	-0.0763781	-0.014599	-5.79476	-6.3267
13-1571_S09_E3_f2cc1c4ada09b92b465faf95dbbba526	NA	NA	NA	NA	NA	NA	NA	NA	NA	NA	NA	NA	60.7	65.2	0.0038126	0.229311	NA	NA
13-1571_S09_F1_f9e0f321fbccb05094dc43341a19b386	11/16/17	11/21/17	California	47	Female	Non-Hispanic Black	155	66	25	1116	HT_00025013	47	51.6	59.9	0.1105183	-0.051588	2.83124	9.9709
13-1571_S09_F2_8b3ae993a55e61f6cf2821d74e67d055	11/8/17	11/13/17	California	82	Female	Non-Hispanic White	227	67	36	1116	HT_00024335	82	70.8	76	0.9921514	-0.001294	4.91527	9.4196
13-1571_S09_F3_775228e99673009265fcceb8943432a0	11/13/17	11/17/17	Arizona	69	Female	Non-Hispanic White	120	65	20	1116	HT_00024757	69	61.5	67.9	0.6427842	-0.102621	2.0305	7.5106
13-1571_S09_G1_794f2f416c2cac6b970a91fc0a1d7c7d	11/15/17	11/21/17	Montana	42	Male	Non-Hispanic White	314	76	38	1116	HT_00024899	42	46.8	52	-0.0225221	-0.101509	0.46737	4.5075
13-1571_S09_G2_620ed249518917934f7cbc8cf698b619	11/18/17	11/22/17	California	35	Male	Non-Hispanic White	280	70	40	1116	HT_00025083	35	40.7	42.7	-0.0952199	-0.065943	-2.26323	-1.42
13-1571_S09_G3_6024ace820a9392d38d4c8c00a947551	11/11/17	11/17/17	Nevada	47	Female	Non-Hispanic White	198	61	37	1116	HT_00024820	47	45.4	45.3	0.2430698	-0.031013	-3.35954	-4.5672
13-1571_S09_H1_c8843cb8688a28f0a05555641b992925	11/13/17	11/16/17	California	25	Male	Non-Hispanic White	160	67	25	1116	HT_00024543	25	28.9	38.7	0.6742173	0.149106	-9.13545	-0.7333
13-1571_S09_H2_8651e711824e61bff8f3897d4b3ba8f1	11/7/17	11/13/17	Montana	86	Male	Non-Hispanic White	185	67	29	1116	HT_00024324	86	76.9	79.1	0.1215619	-0.240654	9.08626	10.5941
13-1571_S09_H3_9428747148e87b24cd53224fac22a4a3	11/13/17	11/16/17	Nevada	39	Female	Non-Hispanic White	356	68	54	1116	HT_00024594	39	50.2	55.3	-0.0974639	0.066549	5.31343	9.2711
13-1571_S10_A1_3b8b8c641d917b2009b1f6e2e2ae3a9f	11/7/17	11/13/17	Montana	77	Male	Non-Hispanic White	185	69	27	1116	HT_00024327	77	46.3	63.5	0.1284503	-0.043431	-17.09119	-0.7089
13-1571_S10_A2_a59a54d186fe83c9a761dc570f877b3e	11/7/17	11/10/17	California	75	Male	Non-Hispanic White	223	69	33	1116	HT_00024203	75	55.9	64.3	1.3563046	0.069034	-6.50759	1.021
13-1571_S10_A3_ccc699ca4419cc71c9c49a3eb3af8b8b	11/13/17	11/17/17	Nevada	66	Male	Non-Hispanic Some other race	185	74	24	1116	HT_00024775	66	57.7	61.2	0.8352692	-0.015516	-0.37854	2.2363
13-1571_S10_B1_37d9a7fdfa7b7036da388bfc0ed121d2	11/18/17	11/22/17	Nevada	60	Female	Non-Hispanic White	181	67	28	1116	HT_00025149	60	40.8	49.2	-0.1318755	0.364408	-14.31071	-6.9358
13-1571_S10_B2_fde2715fe1139f3711f7e8411632c4dd	11/11/17	11/15/17	Arizona	68	Female	Non-Hispanic White	195	66	32	1116	HT_00024451	68	53.7	62	-0.0493074	-0.018227	-5.31186	2.0507
13-1571_S10_B3_60cf5ac1c31a3234834a64898281fed0	11/18/17	11/22/17	Nevada	65	Female	Non-Hispanic White	165	67	26	1116	HT_00025190	65	53.3	66.6	0.6360629	0.058516	-4.27743	8.1018
13-1571_S10_C1_4d12b641952f9cf37c9b9ad8c71a32ad	11/12/17	11/16/17	North Dakota	31	Male	Non-Hispanic White	240	74	31	1116	HT_00024690	31	27.1	45.7	-0.134394	-0.068154	-13.87218	3.487
13-1571_S10_C2_b4736a7488b310169b04e87d8f32cf0e	11/13/17	11/16/17	Montana	39	Female	Non-Hispanic White	240	70	34	1116	HT_00024549	39	43.6	53.5	0.0911658	0.044407	-1.25383	7.4495
13-1571_S10_C3_fb4abcff719e427dd45b2220ae9e026b	11/15/17	11/21/17	Nevada	60	Male	Non-Hispanic White	149	68	23	1116	HT_00024881	60	47.9	51.8	0.6449757	0.100742	-7.17958	-4.3444
13-1571_S10_D1_e605de3362e05982c337e878bed04aa4	11/16/17	11/21/17	South Dakota	64	Female	Non-Hispanic White	230	68	35	1116	HT_00024998	64	58.3	62.1	0.080395	-0.151501	1.27967	4.0826
13-1571_S10_D2_9d2b150ee48a50d21764a4d04675c363	11/15/17	11/21/17	Arizona	40	Female	Other Hispanic/Spanish White	227	66	37	1116	HT_00024919	40	36.2	41.7	0.1611066	0.859267	-9.10966	-4.816
13-1571_S10_D3_463e8b2e390771ca816da2bff0aeadb3	11/13/17	11/16/17	North Dakota	38	Male	Non-Hispanic White	210	71	29	1116	HT_00024630	38	47.2	55.4	0.30529	-0.080019	2.82802	9.8504
13-1571_S10_E1_c6941a2f81d4f205ae3dac34b26d1cd2	11/13/17	11/17/17	California	50	Male	Non-Hispanic White	280	75	35	1116	HT_00024789	50	43.6	47.7	0.0273984	-0.020907	-6.62867	-3.6292
13-1571_S10_E2_49fe681dbaa303c856d85f4d6ec5ee2e	11/13/17	11/16/17	North Dakota	30	Female	Non-Hispanic White	256	69	38	1116	HT_00024629	30	46.5	51.7	0.1347044	0.088931	6.02634	9.8971
13-1571_S10_E3_48a09349c72c6b4882b43404ef715e42	NA	NA	NA	NA	NA	NA	NA	NA	NA	NA	NA	NA	55.4	65.4	-0.0005316	0.207555	NA	NA
13-1571_S10_F1_065e93e6026ccae3c63033fa71c08bcf	11/15/17	11/21/17	Montana	51	Female	Non-Hispanic White	165	64	28	1116	HT_00024937	51	36.5	47.4	-0.0645598	0.052432	-14.21877	-4.3698
13-1571_S10_F2_794227f65b00bec5700277a577128ee2	11/11/17	11/15/17	Washington	25	Female	Non-Hispanic White	270	66	44	1116	HT_00024466	25	39.6	41.7	0.0113055	0.001442	1.57083	2.2785
13-1571_S10_F3_1aab5c47cb51d10f407bac7329431fb5	11/8/17	11/13/17	Nevada	33	Male	Non-Hispanic White	127	64	22	1116	HT_00024271	33	34.5	41.1	-0.0344638	0.133638	-7.4668	-2.1176
13-1571_S10_G1_49c35a885d41d4eef8b0985ac8b0a393	11/13/17	11/16/17	North Dakota	33	Female	Non-Hispanic White	160	64	28	1116	HT_00024622	33	40.6	55	0.3919373	0.101253	-1.36617	11.8306
13-1571_S10_G2_dbea7075b6d2173a3861b6c343d2cff2	NA	NA	NA	NA	NA	NA	NA	NA	NA	1068	HT_00019647	NA	33.2	45.9	-0.0244945	0.246827	NA	NA
13-1571_S10_G3_2f45544564b36b9675dced135d52d9c1	11/11/17	11/15/17	Nevada	57	Female	Non-Hispanic White	285	69	42	1116	HT_00024486	57	46.5	51.6	0.5282883	1.336328	-7.15531	-3.0736
13-1571_S10_H1_bf13d0bae60f3966da5da4d605a90d0d	11/7/17	11/10/17	Nevada	38	Female	Other Hispanic/Spanish Some other race	225	63	40	1116	HT_00024243	38	36.8	42.7	0.0253053	0.048181	-7.55038	-2.8564
13-1571_S10_H2_054ca2f6c5328cb55da76a974f346123	11/13/17	11/17/17	Montana	51	Male	Non-Hispanic White	230	72	31	1116	HT_00024784	51	52.1	58.9	0.7387925	0.295115	1.3515	7.1064
13-1571_S10_H3_06edd443cf5191e857b93eaf18127454	11/7/17	11/10/17	California	75	Male	Non-Hispanic White	247	70	35	1116	HT_00024196	75	61.6	66.4	0.2167033	-0.032178	-0.78559	3.128
13-1571_S11_A1_4eea78ea29d96796cc02a5c250fdf3aa	11/13/17	11/16/17	California	41	Female	Other Hispanic/Spanish White	170	67	27	1116	HT_00024601	41	39.6	51.8	0.127279	0.317185	-6.25749	4.7343
13-1571_S11_A2_22b07956de73b525ccf9caaab20715cc	11/18/17	11/22/17	Arizona	67	Male	Non-Hispanic White	285	73	38	1116	HT_00025094	67	49.4	55.9	0.3844537	0.054064	-9.16951	-3.5119
13-1571_S11_A3_df0a24de17b3eb1aa19d401cf8d363a2	11/10/17	11/14/17	Nevada	40	Male	Non-Hispanic White	175	70	25	1116	HT_00024414	40	41.8	52.3	0.0784785	0.095663	-3.52294	5.7105
13-1571_S11_B1_6d368c3c151d4f67209f979910cc5b34	11/12/17	11/17/17	Arizona	54	Female	Mexican White	190	65	32	1116	HT_00024823	54	43.4	52.5	0.5268336	0.274444	-8.81894	-0.7559
13-1571_S11_B2_64e46bb1e6178e2917d28b5e37c5697d	11/15/17	11/21/17	Montana	64	Female	Non-Hispanic White	135	63	24	1116	HT_00024891	64	50.8	62.4	0.1546479	-0.020682	-6.23203	4.3538
13-1571_S11_B3_5635178cd88aab4de7867402b52c5448	11/11/17	11/15/17	Arizona	69	Male	Non-Hispanic Black	198	74	25	1116	HT_00024455	69	48.7	52.7	0.1594429	0.026452	-10.80482	-7.724
13-1571_S11_C1_f0db14a4e1f7a5f558b25328a52e0a6f	11/18/17	11/22/17	Nevada	58	Male	Non-Hispanic Vietnamese	172	67	27	1116	HT_00025148	58	59.9	66.2	0.6732968	-0.022539	5.81111	11.0497
13-1571_S11_C2_438e8e0056f81089c2dfd197258436e7	11/12/17	11/16/17	Arizona	44	Male	Non-Hispanic Asian Indian	196	67	31	1116	HT_00024666	44	42.2	44.8	-0.0570628	-0.125272	-5.10252	-3.6664
13-1571_S11_C3_0d9f9a96118467bce4fc04f5dd449f00	11/8/17	11/10/17	California	78	Male	Non-Hispanic White	145	66	23	1116	HT_00024235	78	49.1	58.7	0.6088163	-0.015548	-14.7822	-5.979
13-1571_S11_D1_4c0c8256c73fca00ddf5887e03502fd0	11/15/17	11/20/17	California	61	Male	Non-Hispanic White	264	67	41	1116	HT_00024849	61	44.9	48.8	0.0882366	0.568721	-10.66678	-7.737
13-1571_S11_D2_5e734d430cc0b1ba407bfadafe301fad	11/19/17	11/24/17	Arizona	29	Male	Non-Hispanic Chinese	145	68	22	1116	HT_00025211	29	34.6	42.9	0.0385819	-0.155516	-5.4198	1.5953
13-1571_S11_D3_808a90081f42e0cc7e397522c8af13e1	11/12/17	11/16/17	Nevada	26	Female	Mexican Some other race	140	62	26	1116	HT_00024692	26	35.8	41.2	-0.0555662	0.03044	-2.71024	1.3008
13-1571_S11_E1_4561e95f7fc7646f8eac502f44e9fdcf	11/22/17	11/28/17	Montana	72	Female	Non-Hispanic White	225	62	41	1116	HT_00025239	72	57.1	62	0.4578154	-0.016148	-3.89031	0.1581
13-1571_S11_E2_30d270963871cad949b71741e469cd6a	11/6/17	11/10/17	North Dakota	61	Female	Non-Hispanic White	245	66	40	1116	HT_00024261	61	48.8	55.2	0.3089769	0.240891	-6.79692	-1.3294
13-1571_S11_E3_347fabeaa2da2cc2de38aceab5f615f8	11/9/17	11/14/17	Arizona	29	Female	Non-Hispanic White	325	66	52	1116	HT_00024399	29	33.2	45.6	0.0447173	0.633214	-6.80639	4.2625
13-1571_S11_F1_65373a4ada6fd8ac0ae729304c2ab1c8	11/15/17	11/21/17	Arizona	48	Male	Non-Hispanic White	170	71	24	1116	HT_00024918	48	42.5	45.3	-0.1554783	0.051779	-6.79673	-5.1114
13-1571_S11_F2_c2ae7bd230a4fc3edacdfaed999c4260	11/11/17	11/17/17	North Dakota	79	Male	Non-Hispanic White	185	69	27	1116	HT_00024817	79	49	59.5	0.3043519	-0.000665	-15.42327	-5.6675
13-1571_S11_F3_51d9d52138d5b15abb2ee7338cd8fe62	11/6/17	11/10/17	Arizona	78	Male	Non-Hispanic White	220	67	34	1116	HT_00024213	78	73.3	74.5	-0.1195373	0.061967	9.43941	9.8425
13-1571_S11_G1_5fee14644bb7b923cc9b6b863d280e85	11/12/17	11/16/17	Arizona	32	Male	Non-Hispanic White	225	73	30	1116	HT_00024740	32	27.4	30.7	-0.1288412	-0.049378	-14.07054	-12.0007
13-1571_S11_G2_b0beaf266afd2fce7de00e36e35d3aee	11/6/17	11/10/17	North Dakota	54	Female	Non-Hispanic White	210	61	40	1116	HT_00024262	54	30.1	44.9	-0.0589882	1.186379	-22.09344	-8.3577
13-1571_S11_G3_a3378a7a5543b46a6adb886e80108dfd	NA	NA	NA	NA	NA	NA	NA	NA	NA	NA	NA	NA	58.5	66.6	-0.005567	0.205763	NA	NA
13-1571_S11_H1_99cad868ae821e384081e11616e8609d	11/15/17	11/21/17	South Dakota	47	Female	Non-Hispanic White	133	58	28	1116	HT_00024930	47	36.9	47	0.4284458	0.108832	-11.86216	-2.9011
13-1571_S11_H2_41fbcd3842f2b2ba4d61fcbff22a9718	NA	NA	NA	NA	NA	NA	NA	NA	NA	1068	HT_00019647	NA	32.3	44.6	-0.0221608	0.221774	NA	NA
13-1571_S11_H3_8e9e2f29d39404fa903ef8e1fb310275	11/16/17	11/21/17	Arizona	61	Male	Other Hispanic/Spanish Some other race	250	66	40	1116	HT_00024992	61	46	56	0.110273	0.081556	-9.5553	-0.5559
13-1571_S12_A1_6f62967f1f70fe667a0945b7a9c664fc	11/15/17	11/20/17	Arizona	39	Male	Non-Hispanic White	305	73	40	1116	HT_00024866	39	42	51.8	-0.0105706	0.004297	-2.89095	5.7353
13-1571_S12_A2_85e9f101ee130a1608cdeac2724b580f	11/11/17	11/15/17	Arizona	73	Female	Mexican White	150	61	28	1116	HT_00024471	73	55	53.3	0.360227	-0.00664	-6.42902	-8.9603
13-1571_S12_A3_cfd3de409bba68682a2a4ff83aaf1675	11/12/17	11/16/17	Montana	30	Male	Non-Hispanic White	188	69	28	1116	HT_00024658	30	35.8	40.5	0.0583675	0.224608	-4.67225	-1.2885
13-1571_S12_B1_7cf72c14d735e7e3af448493731ec766	11/8/17	11/14/17	North Dakota	56	Male	Non-Hispanic White	321	72	44	1116	HT_00024444	56	56.3	59.6	0.6700263	-0.007651	3.11971	5.4527
13-1571_S12_B2_5699ca97c573cb2c64c5d24421084fca	11/17/17	11/21/17	California	63	Male	Non-Hispanic Japanese	195	70	28	1116	HT_00025054	63	56.2	63.1	0.7514704	-0.01121	-0.37122	5.6026
13-1571_S12_B3_88a122f5c6fbd36ca7068f98ab00452a	11/12/17	11/16/17	Arizona	28	Female	Non-Hispanic White	200	63	35	1116	HT_00024704	28	31.7	41.4	-0.1008182	-0.004447	-7.83922	0.6195
13-1571_S12_C1_a3edd64041407490292e6dba85d7c5bd	11/15/17	11/21/17	Nevada	52	Female	Non-Hispanic White	137	62	25	1116	HT_00024884	52	39.6	44.6	0.1362191	0.131613	-11.56317	-7.6524
13-1571_S12_C2_011172c6dedb4bf70b15793f2ea56b4c	11/15/17	11/21/17	Nevada	58	Male	Non-Hispanic White	192	73	25	1116	HT_00024962	58	54.5	59.2	0.3506955	0.054289	0.40867	4.0558
13-1571_S12_C3_a97387c12b2a8208d8190231a7413f84	11/24/17	11/28/17	Arizona	75	Female	Non-Hispanic White	250	62	46	1116	HT_00025224	75	64.2	66.7	0.3626806	-0.095683	1.7316	3.4575
13-1571_S12_D1_7ffeb1d6fa2b9a6f4eef515993958524	11/12/17	11/17/17	Nevada	47	Female	Non-Hispanic White	180	61	34	1116	HT_00024827	47	62.4	68.9	0.4267029	-0.134063	13.60756	18.9869
13-1571_S12_D2_551c8d22d4a9c4fbe16880509c125b02	NA	NA	NA	NA	NA	NA	NA	NA	NA	NA	NA	NA	58.4	65	-0.0075496	0.199969	NA	NA
13-1571_S12_D3_c871d74c14c557390c67bb6796847bae	11/13/17	11/16/17	Montana	67	Male	Non-Hispanic White	265	69	39	1116	HT_00024551	67	60.3	62.9	0.3991416	0.13689	1.75636	3.4417
13-1571_S12_E1_f6d0b303448f4ebff8637541b81fc7a1	11/7/17	11/10/17	North Dakota	79	Female	Non-Hispanic White	190	60	37	1116	HT_00024187	79	46.1	52.2	-0.1287425	-0.108284	-18.24892	-12.9173
13-1571_S12_E2_0eca61d7676fe99d84db5b4e45f6a055	11/13/17	11/16/17	Arizona	37	Female	Mexican White	145	64	25	1116	HT_00024570	37	36.9	43.2	0.104534	-0.024904	-7.00472	-1.9421
13-1571_S12_E3_1fa7825101fb0d24b52119b28381bb67	11/11/17	11/16/17	North Dakota	35	Male	Non-Hispanic White	250	72	34	1116	HT_00024724	35	44.3	46.7	-0.1511724	-0.064603	1.36548	2.4947
13-1571_S12_F1_ef8575c322664771f37054d90fa879d6	11/18/17	11/22/17	California	65	Female	Non-Hispanic Japanese	179	64	31	1116	HT_00025117	65	43.9	50.7	-0.0395238	-0.076702	-13.68792	-7.775
13-1571_S12_F2_d07d70146992e70db2e8b5d790e466f5	11/12/17	11/17/17	Washington	55	Female	Non-Hispanic White	190	62	35	1116	HT_00024816	55	42.3	61.6	0.5559338	0.056469	-10.38381	7.846
13-1571_S12_F3_3b0d60e5cea3c6b357ccfc284964bb50	11/9/17	11/14/17	Arizona	27	Female	Mexican White	280	67	44	1116	HT_00024361	27	16.5	27.8	-0.2348547	0.547253	-22.53727	-12.4947
13-1571_S12_G1_c38aba0c3c95343be2d6a24ca16f1331	11/8/17	11/13/17	Nevada	34	Female	Non-Hispanic Korean	139	63	25	1116	HT_00024302	34	35.6	45.2	-0.0583838	0.190347	-6.78933	1.4711
13-1571_S12_G2_dbfc7fdba2022ee2d477adb159555f51	11/18/17	11/22/17	California	66	Female	Non-Hispanic White	180	64	31	1116	HT_00025182	66	53.2	58	0.1969058	0.01847	-4.83293	-0.9342
13-1571_S12_G3_de7b04f397724051c633a0d8ecf65612	11/12/17	11/16/17	South Dakota	31	Male	Non-Hispanic White	215	70	31	1116	HT_00024674	31	39.3	47	0.0313524	0.028143	-1.66176	4.7983
13-1571_S12_H1_92544bd0e36b80c0fdf1410268ee1c47	11/13/17	11/17/17	California	71	Female	Non-Hispanic White	145	66	23	1116	HT_00024767	71	61.7	63.8	0.6698037	-0.095589	1.19083	2.4942
13-1571_S12_H2_46f56c76efa9bf408a02496265a0611f	11/6/17	11/10/17	Nevada	80	Male	Non-Hispanic White	200	69	30	1116	HT_00024228	80	72.1	77.2	0.0797614	-0.173289	7.22585	11.5352
13-1571_S12_H3_303dad27cde7c0ba4f1ef0a1f4a7228c	11/15/17	11/21/17	Nevada	35	Male	Non-Hispanic White	285	74	37	1116	HT_00024955	35	46	44.3	-0.0588081	-0.038502	3.06732	0.1361
13-1572_S01_A1_335ec54515f9285691ac02d227f664e5	9/3/17	9/7/17	Other California	49	Female	Non-Hispanic White	295	65	49	1068	HT_00023727	49	43.8	50.8	0.2422687	-0.129315	-5.9879	-0.0907
13-1572_S01_A2_0ad8ddb2e648ec99e9d6a18ab1712262	8/4/17	8/8/17	SanFrancisco California	58	Male	Non-Hispanic White	258	70	37	1068	HT_00023395	58	52.2	59.1	0.2664071	0.058837	-1.96199	3.9365
13-1572_S01_A3_c4232d9c32cc6035001c52914c1af7ae	8/6/17	8/10/17	Other California	68	Female	Non-Hispanic White	156	61	30	1068	HT_00023499	68	61.3	62.7	0.7395906	-0.082698	2.26916	2.7698
13-1572_S01_B1_d71c3d81d6c6c4d71b589e459fad8caa	7/29/17	8/2/17	SanFrancisco California	61	Female	Non-Hispanic White	140	61	26	1068	HT_00023293	61	43	58.5	0.6273602	-0.164685	-12.55407	1.9609
13-1572_S01_B2_18b72bb8f924dfa4bd9dc86619933d76	7/29/17	8/2/17	SanFrancisco California	36	Female	Non-Hispanic Filipino	138	60	27	1068	HT_00023245	36	32.5	42	0.0706523	0.392743	-10.89644	-2.6671
13-1572_S01_B3_6fe79b8f32723f41a8d18d7f3a20ef2a	9/11/17	9/15/17	Other California	25	Male	Mexican White	215	76	26	1068	HT_00023755	25	37.5	40.8	-0.0516252	-0.012832	-0.58595	1.4657
13-1572_S01_C1_990b054a4ee63ec2f2b7fefc6af33950	7/30/17	8/3/17	SanFrancisco California	67	Female	Non-Hispanic White	230	66	37	1068	HT_00023301	67	54.6	63.3	0.049449	-0.00943	-3.94798	3.8165
13-1572_S01_C2_9561db6d5cf673fee0621b53738ee5c5	8/13/17	8/17/17	Other California	47	Female	Mexican White	163	63	29	1068	HT_00023621	47	32.8	42.9	-0.0749562	-0.121037	-15.99039	-7.0298
13-1572_S01_C3_1acb8b1c8a1b423d458f9b018927ab08	8/6/17	8/10/17	SanFrancisco California	79	Female	Non-Hispanic White	132	66	21	1068	HT_00023482	79	69	74.7	0.9077559	-0.050165	4.58794	9.497
13-1572_S01_D1_848d02f655b64e273648813eb0065c04	7/30/17	8/3/17	Other California	30	Female	Non-Hispanic White	184	59	37	1068	HT_00023342	30	28.7	37.8	-0.0776041	0.072883	-11.78401	-4.0093
13-1572_S01_D2_52922b71da8ad5375e22262a83a34bf9	8/4/17	8/8/17	SanFrancisco California	44	Female	Non-Hispanic White	210	64	36	1068	HT_00023404	44	40	47.5	0.0728647	0.098129	-7.30621	-0.9179
13-1572_S01_D3_45dc17982309c1d5dc70efdeed85e803	8/6/17	8/10/17	Other California	61	Female	Non-Hispanic White	280	66	45	1068	HT_00023512	61	55	58.3	0.0534314	0.019917	-0.64567	1.7239
13-1572_S01_E1_d8b8ea6a701714d21c7ec6a1cc43992e	8/13/17	8/17/17	Other California	67	Male	Non-Hispanic White	200	77	24	1068	HT_00023602	67	55.8	60.9	-0.0779543	-0.077312	-2.70577	1.4157
13-1572_S01_E2_c015c10d7a8315b2e48dbc8af9de7a8f	7/30/17	8/3/17	Other California	36	Male	Non-Hispanic White	210	69	31	1068	HT_00023331	36	38.7	44.9	-0.179711	-0.101732	-4.69011	0.2502
13-1572_S01_E3_4cdd60d91cc1fc675d3b86eac26caac3	9/8/17	9/12/17	Other California	70	Male	Mexican Some other race	319	69	47	1068	HT_00023730	70	59.9	58.9	-0.0302948	0.034827	-0.13264	-1.9363
13-1572_S01_F1_38edac7a26b4cfea55b83d6adbef7490	NA	NA	NA	NA	NA	NA	NA	NA	NA	NA	NA	NA	56.5	65.7	-0.0035125	0.205244	NA	NA
13-1572_S01_F2_2ec4f5e62f2a124007eef7d70be33aa2	7/28/17	8/1/17	Other California	27	Female	Non-Hispanic White	204	64	35	1068	HT_00023196	27	31.3	38.1	-0.1391468	-0.070202	-7.76578	-2.244
13-1572_S01_F3_8615738794c518d82a6897a88fe0f509	7/29/17	8/2/17	SanFrancisco California	54	Male	Non-Hispanic White	161	67	25	1068	HT_00023283	54	48.3	53.2	0.0445052	-0.077633	-3.90768	-0.0417
13-1572_S01_G1_542150ef90278f12e8cf9b9b9b532f36	8/6/17	8/10/17	SanFrancisco California	52	Male	Non-Hispanic Black	320	75	40	1068	HT_00023467	52	49.4	49.7	0.3861602	-0.049859	-1.85646	-2.5874
13-1572_S01_G2_18686b71461b930d1c776d61b5a7803d	NA	NA	NA	NA	NA	NA	NA	NA	NA	1068	HT_00019647	NA	33.9	46.3	-0.0126306	0.247808	NA	NA
13-1572_S01_G3_834fdcd836b86d9594fb722895e6290a	7/28/17	8/1/17	SanFrancisco California	25	Female	Non-Hispanic White	120	69	18	1068	HT_00023189	25	34.1	42.1	0.0222675	-0.035948	-3.96124	2.7072
13-1572_S01_H1_65156dde5bb9589f11910693936ea141	8/13/17	8/17/17	Other California	80	Female	Non-Hispanic White	165	63	29	1068	HT_00023593	80	65.9	68.3	0.3781418	0.04941	0.98425	2.6868
13-1572_S01_H2_2bb9df63bb0d43f16bf2418bb9f54ada	9/11/17	9/15/17	SanFrancisco California	22	Male	Other Hispanic/Spanish Some other race	200	63	35	1068	HT_00023766	22	25.3	36.1	0.0293641	-0.045004	-11.23457	-1.8852
13-1572_S01_H3_41d04f932779b979c1b0844e9ad24640	8/4/17	8/8/17	SanFrancisco California	63	Male	Non-Hispanic White	155	66	25	1068	HT_00023356	63	54.8	57.1	0.1242697	0.06856	-1.82367	-0.4017
13-1572_S02_A1_8bbd1a49bdb9075beedbb606cf016ca0	11/9/17	11/14/17	Nevada	73	Male	Non-Hispanic White	268	69	40	1116	HT_00024357	73	43.1	59	0.0397193	0.711335	-18.32919	-3.3188
13-1572_S02_A2_08b83545cb7201c41a0d62b5ca934722	11/20/17	11/24/17	Montana	82	Female	Non-Hispanic White	130	60	25	1116	HT_00025204	82	48.9	58	0.198592	-0.006858	-16.99179	-8.5761
13-1572_S02_A3_872af20b0eb70793aabbc5e7ed0285e7	11/13/17	11/17/17	Montana	67	Female	Non-Hispanic White	151	66	24	1116	HT_00024800	67	43.9	58.3	0.6364428	0.160298	-14.63576	-1.1474
13-1572_S02_B1_0c170592d609031fd03586921dd14cf4	11/11/17	11/15/17	Nevada	68	Female	Non-Hispanic White	180	62	33	1116	HT_00024489	68	54	60.3	0.3338765	-0.04151	-5.02064	0.3493
13-1572_S02_B2_8fcbbccdb5cf42d14159c7fcc8808715	11/11/17	11/15/17	South Dakota	39	Male	Non-Hispanic White	303	68	46	1116	HT_00024521	39	33.6	44.9	0.0627484	0.731937	-11.28119	-1.2084
13-1572_S02_B3_6a6941ee8f571b034960b218719aef38	11/8/17	11/13/17	Nevada	76	Male	Non-Hispanic White	205	71	29	1116	HT_00024301	76	54.8	58.9	0.0087202	-0.013917	-8.1103	-4.8636
13-1572_S02_C1_778ed4756bdb7916947cb2fc27f355c8	11/11/17	11/15/17	California	43	Female	Non-Hispanic White	135	66	22	1116	HT_00024475	43	38.8	48.8	0.4124477	0.000487	-8.0153	0.8028
13-1572_S02_C2_98f3dfdf32cb986c9e7d8b0524994b9a	11/15/17	11/21/17	Nevada	48	Female	Non-Hispanic White	155	70	22	1116	HT_00024886	48	32	44	0.4168058	0.048656	-17.23227	-6.3177
13-1572_S02_C3_69da94ecd392122562c45280c710d1b3	11/17/17	11/21/17	California	35	Male	Non-Hispanic White	245	70	35	1116	HT_00025039	35	51.3	54.2	0.0136567	-0.011295	8.37267	10.016
13-1572_S02_D1_85deeeadad24a66783bde18391bf7ebe	11/12/17	11/16/17	Nevada	28	Female	Non-Hispanic White	212	66	34	1116	HT_00024689	28	27.5	38	0.0589916	0.431218	-12.0464	-2.7768
13-1572_S02_D2_aa7197a865d10e4b4087efb505579cc7	11/18/17	11/22/17	Arizona	70	Male	Non-Hispanic White	240	69	35	1116	HT_00025177	70	38.9	42.6	0.1298257	0.179681	-21.09499	-18.2692
13-1572_S02_D3_ca91a55ffa2daffa2901d2954e1170dc	11/15/17	11/22/17	South Dakota	35	Female	Non-Hispanic White	240	65	40	1116	HT_00024887	35	37.9	37.9	-0.0923606	0.431365	-5.01326	-6.3083
13-1572_S02_E1_5f7449d7b71ce497963a8f99ca7ee2ce	11/18/17	11/22/17	California	61	Female	Non-Hispanic White	180	66	29	1116	HT_00025178	61	58.4	61.9	0.5252941	0.027919	2.81251	5.3213
13-1572_S02_E2_e9bf7d14399e9f2db0dff306676c20e4	11/8/17	11/13/17	North Dakota	77	Male	Non-Hispanic White	212	64	36	1116	HT_00024265	77	47.7	56.4	0.015601	-0.048008	-15.71021	-7.7634
13-1572_S02_E3_36f90132e1a9bd8de0bf46d45393f812	11/18/17	11/22/17	South Dakota	59	Male	Non-Hispanic White	307	75	38	1116	HT_00025163	59	43.3	47.7	0.0682244	-0.017217	-11.31121	-7.9519
13-1572_S02_F1_15baf37ebf491dbcaba4587bcc1906e1	11/13/17	11/16/17	Nevada	39	Female	Non-Hispanic White	180	63	32	1116	HT_00024558	39	38	51.6	-0.0230998	0.109294	-6.90751	5.548
13-1572_S02_F2_f6c10f6e61aed17529bee9614c7a17c1	11/17/17	11/21/17	Washington	63	Male	Non-Hispanic White	245	74	32	1116	HT_00025053	63	51.3	62.6	0.2196877	0.013326	-5.31365	5.0764
13-1572_S02_F3_5ec11afdfeb145cff803196f88f96e04	11/13/17	11/17/17	Nevada	54	Male	Non-Hispanic White	255	74	33	1116	HT_00024769	54	47.8	56	0.1063901	0.128954	-4.36343	2.7846
13-1572_S02_G1_92d10dc4041dc7671e6d11a64713d159	11/24/17	11/28/17	Montana	65	Female	Non-Hispanic White	185	61	35	1116	HT_00025247	65	64.9	62.9	0.9639003	0.378548	7.30073	4.4244
13-1572_S02_G2_8083b8a181668ae4e75519e9c29753c4	11/13/17	11/16/17	Montana	49	Female	Non-Hispanic White	357	65	59	1116	HT_00024550	49	47.1	54.4	0.6700889	0.072961	-2.63169	3.6037
13-1572_S02_G3_e0fcdcadc32c899792bb0ef9f958bf1f	11/18/17	11/22/17	Montana	68	Female	Mexican Some other race	143	60	28	1116	HT_00025160	68	52.9	55.2	0.3006607	0.09149	-6.1503	-4.676
13-1572_S02_H1_a68d6da80d715c80a7353bc0d250a43d	11/11/17	11/17/17	North Dakota	51	Female	Non-Hispanic White	240	67	38	1116	HT_00024837	51	48.4	53.6	0.2318747	0.23085	-2.29117	1.8258
13-1572_S02_H2_a326e0afbd4efb66c3822729c2db57ee	11/9/17	11/14/17	Nevada	25	Female	Non-Hispanic American Indian / Inuit	275	69	41	1116	HT_00024391	25	36.2	43.3	0.2353291	0.342133	-1.81894	3.9177
13-1572_S02_H3_9271fe51327b0b5893bc961e4dd13e67	NA	NA	NA	NA	NA	NA	NA	NA	NA	NA	NA	NA	56.7	65.7	-0.0016294	0.206975	NA	NA
13-1572_S03_A1_228d6f4390fab1fbe00382322ae17f1b	8/14/17	8/18/17	SanFrancisco California	76	Male	Non-Hispanic White	225	70	32	1068	HT_00023638	76	63.3	72.5	0.4158533	0.067125	0.41237	8.7973
13-1572_S03_A2_6177ebbc9114aa8ee906b92f3332b809	NA	NA	NA	NA	NA	NA	NA	NA	NA	NA	NA	NA	58.1	65.2	-0.0044723	0.205976	NA	NA
13-1572_S03_A3_c8383fbfc6f9af4766be670566093d50	9/11/17	9/15/17	Other California	40	Female	Non-Hispanic White	195	67	30	1068	HT_00023775	40	41.1	46.3	0.1467025	0.149272	-4.26131	-0.2708
13-1572_S03_B1_6c3a34a9be60fd6cbde5404165e268a6	7/30/17	8/3/17	Other California	50	Male	Non-Hispanic White	235	66	38	1068	HT_00023332	50	43	50.6	-0.1183021	-0.02085	-7.23657	-0.7215
13-1572_S03_B2_ec1d9041536f8fcdd00bff695d184bf1	7/30/17	8/3/17	Other California	35	Male	Non-Hispanic White	250	71	35	1068	HT_00023336	35	36.1	42.1	0.0322055	0.135595	-6.82731	-2.0459
13-1572_S03_B3_b8458f8d3c9b060f2a7b457545186745	8/5/17	8/9/17	Other California	44	Female	Non-Hispanic White	145	70	21	1068	HT_00023454	44	43.9	49.4	0.1761242	0.118504	-3.4267	0.9804
13-1572_S03_C1_df8cf73d0e423fb9ea4f8936edf5bce0	8/5/17	8/9/17	Other California	46	Male	Non-Hispanic White	175	73	23	1068	HT_00023452	46	41.1	46.2	0.0689138	-0.071695	-7.17215	-3.2465
13-1572_S03_C2_85f005407ad4605dc149791769cd0356	9/11/17	9/15/17	Other California	39	Female	Mexican White	185	69	27	1068	HT_00023767	39	42.3	45.3	0.5259865	0.068565	-2.55007	-0.7189
13-1572_S03_C3_c0aff85348caf2c8e27ad89ac3be75ff	7/30/17	8/3/17	SanFrancisco California	60	Male	Non-Hispanic Chinese	162	70	23	1068	HT_00023327	60	55.1	56.5	0.1901034	-0.059869	0.02143	0.4085
13-1572_S03_D1_9a14835f7417fb10d3e9880a66d8ecf4	8/5/17	8/9/17	SanFrancisco California	64	Male	Non-Hispanic White	337	73	44	1068	HT_00023407	64	56.4	63.1	0.9103579	0.051996	-0.67194	5.1166
13-1572_S03_D2_1a4fb23ca337bca5daa377ca67ead8ad	7/28/17	8/1/17	SanFrancisco California	29	Female	Other Hispanic/Spanish White	170	67	27	1068	HT_00023202	29	31.7	36.1	-0.0662784	0.198546	-8.33962	-5.1965
13-1572_S03_D3_a7d2f8f6ea77eea74135ed6ace67319a	NA	NA	NA	NA	NA	NA	NA	NA	NA	1068	HT_00019647	NA	33.6	46.8	-0.003557	0.253921	NA	NA
13-1572_S03_E1_6c6ff50b02ce419947e6135af6ed7c73	8/11/17	8/15/17	Other California	47	Female	Mexican White	184	64	32	1068	HT_00023518	47	42	50	-0.0658165	0.01125	-6.73045	0.1069
13-1572_S03_E2_a314f6fdb1a3489407eea6261b2176e1	9/8/17	9/12/17	Other California	44	Male	Non-Hispanic White	375	72	51	1068	HT_00023733	44	37.6	43.9	-0.096751	0.265681	-9.73092	-4.558
13-1572_S03_E3_d4ad2238bd81896c55e0f92b07fe1320	8/12/17	8/16/17	Other California	76	Male	Non-Hispanic White	172	69	25	1068	HT_00023580	76	61.9	68	-0.0442376	0.064566	-0.99518	4.3133
13-1572_S03_F1_0b65e958e77b3466d65688291cff4e80	8/13/17	8/17/17	Other California	36	Female	Mexican White	170	64	29	1068	HT_00023598	36	38.7	44	0.0014799	0.032478	-4.74907	-0.5974
13-1572_S03_F2_97f2082a3caa31a97e8495cc4f2a38c5	8/5/17	8/9/17	SanFrancisco California	62	Female	Non-Hispanic White	227	64	39	1068	HT_00023416	62	57.3	58.1	0.0817693	-0.037703	1.19728	1.0582
13-1572_S03_F3_8714ca3416dc386f4b5105765d25fbe6	8/11/17	8/15/17	SanFrancisco California	53	Female	Non-Hispanic White	302	65	50	1068	HT_00023514	53	44.1	49.7	-0.0279963	0.781889	-7.58312	-3.0831
13-1572_S03_G1_8cc2e2ea58f8b41f3d54a2c975a1ebb9	7/29/17	8/2/17	SanFrancisco California	58	Female	Non-Hispanic White	209	66	34	1068	HT_00023286	58	49.1	54.9	0.7063726	-0.076708	-5.00047	-0.2069
13-1572_S03_G2_d6f92a618de01f5b0768dc35dcef787d	7/30/17	8/3/17	SanFrancisco California	69	Male	Non-Hispanic White	187	70	27	1068	HT_00023315	69	61.4	67.9	1.1058261	-0.016269	1.9196	7.5035
13-1572_S03_G3_8daab5447577f5c9217f5ec9c46cdd89	8/11/17	8/15/17	SanFrancisco California	66	Female	Non-Hispanic White	179	64	31	1068	HT_00023568	66	56.8	62.3	0.2304681	-0.067145	-1.26607	3.3768
13-1572_S03_H1_a79f2b6efd3e72a4f207a32509662386	8/18/17	8/22/17	Other California	25	Male	Non-Hispanic White	325	70	47	1068	HT_00023672	25	27.5	32.9	-0.0537132	0.091694	-10.49188	-6.4712
13-1572_S03_H2_4c5ec3b835971b5287725e548a74c85c	9/11/17	9/15/17	Other California	77	Male	Mexican Some other race	235	64	40	1068	HT_00023772	77	65	66.7	1.0540672	0.246349	1.62298	2.4571
13-1572_S03_H3_43c62b2042d55851359255e9a2e309ab	8/5/17	8/9/17	SanFrancisco California	41	Male	Non-Hispanic White	229	72	31	1068	HT_00023435	41	38.7	48.3	0.1418229	0.344898	-7.12217	1.3241
13-1572_S04_A1_0d552c3879f95ab2fdc388c481f94746	NA	NA	NA	NA	NA	NA	NA	NA	NA	NA	NA	NA	56.8	65.4	-0.0048419	0.203653	NA	NA
13-1572_S04_A2_1cce19e6c14a752f924daeb27bad0197	11/7/17	11/13/17	North Dakota	77	Female	Non-Hispanic White	149	61	28	1116	HT_00024343	77	56.6	67.5	0.3757339	0.052806	-6.82021	3.3012
13-1572_S04_A3_40789421d4d628bb6c0cfe7bc5cf8d11	11/15/17	11/21/17	Nevada	55	Female	Non-Hispanic White	185	72	25	1116	HT_00024972	55	48.6	55.9	-0.0407056	0.008064	-4.12371	2.2289
13-1572_S04_B1_5ad8f3636142d3ca3d816a07de46f910	11/12/17	11/17/17	South Dakota	54	Male	Non-Hispanic Some other race	253	71	35	1116	HT_00024807	54	42.3	52.3	0.0336434	0.083825	-9.91171	-0.9304
13-1572_S04_B2_7979ca74f24682ab9435de1f1b53ed39	11/13/17	11/17/17	Nevada	72	Male	Non-Hispanic White	191	74	24	1116	HT_00024750	72	42.6	51.6	-0.0212564	-0.001693	-18.40777	-10.2359
13-1572_S04_B3_17282025ac95c967a138d7171ae45b9c	11/16/17	11/21/17	Montana	59	Male	Non-Hispanic White	258	68	39	1116	HT_00024995	59	38.9	52.6	-0.1021954	0.664939	-15.68632	-3.0022
13-1572_S04_C1_0db836e78f816822e82e6b77937b3b91	11/13/17	11/16/17	California	27	Female	Other Hispanic/Spanish White	205	72	28	1116	HT_00024587	27	34.7	46.3	0.348331	0.043354	-4.27705	5.9366
13-1572_S04_C2_1d3bc62eb14b10c59bca926e0859ce5c	11/12/17	11/16/17	Arizona	35	Female	Mexican Some other race	180	60	35	1116	HT_00024733	35	16.5	20	-0.0934565	-0.054798	-26.42352	-24.1282
13-1572_S04_C3_98fe5fb88d001c3b1b6ceffcca761d9e	NA	NA	NA	NA	NA	NA	NA	NA	NA	1068	HT_00019647	NA	32.9	46	0.0096938	0.268019	NA	NA
13-1572_S04_D1_7bd6fff416ef492fa17df6c19dfc35b5	11/15/17	11/21/17	Arizona	55	Female	Non-Hispanic White	170	63	30	1116	HT_00024922	55	40.2	51.6	0.1995231	0.16239	-12.50532	-2.0786
13-1572_S04_D2_dcb6437014ea498674498c33affca24a	11/24/17	11/28/17	Montana	69	Female	Non-Hispanic White	215	62	39	1116	HT_00025230	69	56.2	62.1	0.0506222	0.747297	-3.31585	1.7433
13-1572_S04_D3_b550a4a9767c0f5035fbdf10ad12989a	11/11/17	11/15/17	California	38	Male	Non-Hispanic Asian Indian	160	71	22	1116	HT_00024494	38	39.8	52.9	0.2299788	-0.023257	-4.5488	7.353
13-1572_S04_E1_4fcc3b3f75e4fd39a04c6de83e58cfdd	11/11/17	11/15/17	Nevada	69	Male	Mexican White	195	65	32	1116	HT_00024491	69	46.7	48	-0.0027539	0.082097	-12.84267	-12.4394
13-1572_S04_E2_50a45a6d7d0d1b3288cf6d7a9efd33b4	11/8/17	11/13/17	North Dakota	35	Male	Non-Hispanic White	150	66	24	1116	HT_00024293	35	44.8	50.2	-0.1343446	-0.011765	1.88957	6.0307
13-1572_S04_E3_8251ef7db49ae6dd0787883954e02aa6	11/18/17	11/22/17	Arizona	68	Male	Non-Hispanic White	270	72	37	1116	HT_00025091	68	47.4	58.7	0.0744576	1.156089	-11.57028	-1.2529
13-1572_S04_F1_bf9dd5a08c79921451835e929f2c8d3a	11/4/17	11/10/17	Nevada	78	Male	Non-Hispanic White	157	68	24	1116	HT_00024257	78	57.8	71.4	0.5393892	-0.072572	-6.05855	6.6835
13-1572_S04_F2_7f1e8a9618f529ec2cee9e3f73b2fe1f	11/6/17	11/10/17	North Dakota	75	Female	Non-Hispanic White	210	66	34	1116	HT_00024208	75	52.3	54.3	0.1568722	-0.037569	-10.15523	-8.9109
13-1572_S04_F3_0e341a678af750cfb60cdb142cc6ea40	11/11/17	11/16/17	South Dakota	41	Male	Mexican White	225	72	30	1116	HT_00024687	41	38.1	44.1	-0.0166887	-0.022056	-7.75624	-2.9722
13-1572_S04_G1_a2ad8dd6bde1a0d8df2cdc5e5267a664	11/8/17	11/14/17	Nevada	71	Female	Non-Hispanic White	212	60	41	1116	HT_00024386	71	57.4	62	0.4014898	0.058983	-3.05178	0.693
13-1572_S04_G2_43179ec72ff20265d2281e480dc5a8a8	11/4/17	11/10/17	Nevada	48	Female	Non-Hispanic Filipino	250	66	40	1116	HT_00024233	48	35.3	41.6	0.0451464	0.175739	-14.00283	-8.7236
13-1572_S04_G3_da763b6cd10f87ffb9d2f4bdd5db8937	11/8/17	11/14/17	North Dakota	59	Female	Non-Hispanic White	285	71	40	1116	HT_00024388	59	43.9	48.2	-0.0619961	0.290026	-10.67693	-7.3888
13-1572_S04_H1_568fca646525375fe1ad7605c48c11b7	11/7/17	11/10/17	California	35	Female	Other Hispanic/Spanish White	325	66	52	1116	HT_00024241	35	36.4	38.9	0.000071	0.062894	-6.50206	-5.2854
13-1572_S04_H2_3000e5d98a39545de868d7db6b596cd9	11/15/17	11/21/17	Montana	45	Female	Other Hispanic/Spanish Some other race	143	71	20	1116	HT_00024885	45	37.9	51.4	0.1938305	0.061489	-9.89474	2.4566
13-1572_S04_H3_bf7ba4e088dac8466787be2f7a37dc58	11/17/17	11/21/17	North Dakota	65	Male	Non-Hispanic White	200	67	31	1116	HT_00025061	65	72.7	72.8	1.127273	0.059741	15.17719	14.3066
13-1572_S05_A1_9f63ed6000e36af1cda8a56cd06b7c34	8/4/17	8/8/17	Other California	34	Male	Non-Hispanic White	270	71	38	1068	HT_00023379	34	31.3	39.2	-0.0366664	-0.024317	-11.12626	-4.4493
13-1572_S05_A2_7b2e1dce0a2834a96983156983b26f69	8/4/17	8/8/17	Other California	28	Male	Non-Hispanic White	380	71	53	1068	HT_00023374	28	26.9	34.1	0.0397843	0.013052	-12.58922	-6.7107
13-1572_S05_A3_d6ac364ac9ac6d819f55f83baa239b2f	7/30/17	8/3/17	SanFrancisco California	62	Male	Non-Hispanic White	205	70	29	1068	HT_00023345	62	52.8	57.9	0.2504163	-0.059454	-3.28714	0.8159
13-1572_S05_B1_c38c5a2f816e1a7352d197c1e69a423b	NA	NA	NA	NA	NA	NA	NA	NA	NA	NA	NA	NA	56.6	64.6	-0.0065989	0.201906	NA	NA
13-1572_S05_B2_2f2798dcd9b11e73bc17f53df4e9de8f	8/4/17	8/8/17	SanFrancisco California	72	Female	Non-Hispanic White	137	59	28	1068	HT_00023362	72	66.9	63.2	-0.0126691	0.22979	5.89241	1.4005
13-1572_S05_B3_718f1250e375412fd95d1425e20357b3	9/2/17	9/6/17	SanFrancisco California	45	Female	Non-Hispanic White	255	66	41	1068	HT_00023722	45	46.1	47.9	0.0126627	-0.045975	-1.64946	-1.0733
13-1572_S05_C1_8d8eb52e91cd8a30f37090eb7f151837	8/12/17	8/16/17	Other California	68	Female	Non-Hispanic Chinese	130	63	23	1068	HT_00023581	68	57.9	54.8	0.1696393	-0.087141	-1.11373	-5.0694
13-1572_S05_C2_2a6ab6d567ce2d9087ce2a95ddba82eb	8/5/17	8/9/17	Other California	28	Female	Non-Hispanic White	176	67	28	1068	HT_00023437	28	25	29.7	-0.1511591	0.001222	-14.5322	-11.1393
13-1572_S05_C3_566d86c3194416a141fe611633236a81	NA	NA	NA	NA	NA	NA	NA	NA	NA	1068	HT_00019647	NA	31.3	43.8	-0.0032383	0.250218	NA	NA
13-1572_S05_D1_db5a913e8cf63158819b63afe76e8561	8/18/17	8/22/17	Other California	88	Male	Non-Hispanic Black	146	68	22	1068	HT_00023680	88	65	67.8	-0.0390763	-0.085392	-3.74413	-1.6742
13-1572_S05_D2_06a1deb2befc3b445ad772d3ffc07a9b	NA	NA	NA	NA	NA	NA	NA	NA	NA	1068	HT_00019647	NA	31	44.2	-0.0170097	0.249315	NA	NA
13-1572_S05_D3_c943be160fbb0d1d27195ca6ea35a009	8/5/17	8/9/17	SanFrancisco California	37	Male	Non-Hispanic White	263	71	37	1068	HT_00023410	37	32.2	39.9	-0.0458546	0.383631	-11.67055	-5.1749
13-1572_S05_E1_8a0338eced682f91a22325983d351264	8/18/17	8/22/17	Other California	76	Female	Non-Hispanic White	154	62	28	1068	HT_00023675	76	65.6	66.6	0.5800666	-0.078801	2.65547	2.9088
13-1572_S05_E2_9f516719e2e2b447219ff73812657b71	8/4/17	8/8/17	SanFrancisco California	63	Male	Non-Hispanic White	184	72	25	1068	HT_00023373	63	52.7	57.4	0.063623	-0.06428	-3.82892	-0.1108
13-1572_S05_E3_b54f291dd7a7bcb8145b1cf8df1def0f	8/5/17	8/9/17	SanFrancisco California	44	Female	Other Hispanic/Spanish White	165	61	31	1068	HT_00023421	44	34.3	41	-0.0925448	0.170908	-12.99595	-7.4858
13-1572_S05_F1_aca7c996535b5b6bbb049c2209b6c150	7/29/17	8/2/17	Other California	49	Male	Mexican Some other race	192	69	28	1068	HT_00023269	49	50.5	48.3	0.0194217	0.113437	0.76424	-2.4955
13-1572_S05_F2_d19ed0cbe2e6807815657ac881ced37a	9/11/17	9/15/17	SanFrancisco California	25	Male	Non-Hispanic White	152	65	25	1068	HT_00023785	25	30.7	35.2	0.0636065	-0.051378	-7.3874	-4.2114
13-1572_S05_F3_f0bd7b5c5194b64f06f8b788342c6edd	8/12/17	8/16/17	Other California	44	Female	Non-Hispanic White	128	65	21	1068	HT_00023578	44	38.8	41.8	-0.0036312	-0.077141	-8.53315	-6.6733
13-1572_S05_G1_e13e341ce65977ea17bfb5bcb43f55e5	8/28/17	9/1/17	Other California	66	Male	Non-Hispanic White	265	69	39	1068	HT_00023708	66	62.6	58.1	0.1786127	-0.094174	4.56631	-0.8508
13-1572_S05_G2_00421bad850049fa50a4a92dd8297848	8/18/17	8/22/17	SanFrancisco California	48	Male	Non-Hispanic White	265	67	42	1068	HT_00023684	48	48	45.4	0.0302239	-0.075837	-1.30345	-4.9815
13-1572_S05_G3_ffed85eab0120dba468f9304a2732b79	8/11/17	8/15/17	Other California	51	Male	Non-Hispanic White	240	70	34	1068	HT_00023519	51	45.3	48.6	0.082265	0.064054	-5.45623	-3.194
13-1572_S05_H1_4950f17b20a9933ebc392cf3eaa42d3a	7/29/17	8/2/17	SanFrancisco California	63	Male	Other Hispanic/Spanish White	210	67	33	1068	HT_00023272	63	57.6	55.5	0.3927651	-0.127762	1.03673	-2.021
13-1572_S05_H2_0bcf8ac34ae740ae3507625d095fe46a	8/11/17	8/15/17	SanFrancisco California	76	Female	Non-Hispanic White	225	70	32	1068	HT_00023564	76	65.9	63.4	0.3072741	-0.082799	2.97015	-0.3737
13-1572_S05_H3_a9ceb2faf6b6978b53182b538a671781	7/29/17	8/2/17	SanFrancisco California	34	Female	Non-Hispanic Vietnamese	134	66	22	1068	HT_00023280	34	39.1	50	0.087899	-0.044885	-3.29296	6.2812
13-1572_S06_A1_b7fca3dfdee5f82b82df0f220e2f73ee	11/10/17	11/14/17	Washington	37	Female	Non-Hispanic Filipino	125	64	22	1116	HT_00024410	37	28.9	39.9	0.2675827	0.069584	-14.99778	-5.2033
13-1572_S06_A2_86c2638812237f6f32371780d2224cfe	11/25/17	11/28/17	Arizona	67	Male	Other Hispanic/Spanish White	244	66	39	1116	HT_00025250	67	54.3	60.7	-0.0108394	0.234419	-4.20043	1.2708
13-1572_S06_A3_65bf1754a7136968b63b80e4017f98ef	11/9/17	11/14/17	Washington	30	Male	Non-Hispanic White	350	78	40	1116	HT_00024395	30	40.4	49.8	0.1629504	-0.127398	-0.11268	7.987
13-1572_S06_B1_60dd5c62a18a23f9ea68667c47104f81	NA	NA	NA	NA	NA	NA	NA	NA	NA	1068	HT_00019647	NA	32.6	47.5	-0.0322728	0.211022	NA	NA
13-1572_S06_B2_78352122ba8f2f6f2511d73a757e2ba0	11/18/17	11/22/17	Arizona	56	Female	Non-Hispanic White	225	63	40	1116	HT_00025127	56	40.4	46.2	-0.1562167	-0.018391	-12.7685	-7.98
13-1572_S06_B3_63563d53ea7fe08a8f5ee2f26169101a	11/17/17	11/21/17	Arizona	65	Male	Non-Hispanic White	170	68	26	1116	HT_00025070	65	47	57.6	0.107652	0.074884	-10.51031	-0.8719
13-1572_S06_C1_4334f1b2c4f63e44ab1b573b7ea22458	NA	NA	NA	NA	NA	NA	NA	NA	NA	NA	NA	NA	56.4	65.9	0.0012169	0.207685	NA	NA
13-1572_S06_C2_1cd0b84e0bd5cfe413119b696314e98c	11/8/17	11/13/17	Montana	77	Female	Non-Hispanic White	165	62	30	1116	HT_00024318	77	64.7	70	0.4912686	-0.182911	1.26548	5.7851
13-1572_S06_C3_793055db40ebf79d71fd89a186aa6da1	11/15/17	11/21/17	Nevada	45	Female	Non-Hispanic Vietnamese	120	65	20	1116	HT_00024948	45	59.4	58.4	0.15301	-0.109813	11.59527	9.4836
13-1572_S06_D1_7ab067a8670b74b423a20b62c5e0f03c	11/12/17	11/16/17	California	35	Female	Non-Hispanic White	213	67	33	1116	HT_00024734	35	40.4	50.1	-0.0033617	0.093828	-2.55986	5.9485
13-1572_S06_D2_553a873471c8736b31bb8e8903a0e9d8	11/12/17	11/17/17	Arizona	55	Male	Non-Hispanic White	265	75	33	1116	HT_00024808	55	50.1	56.6	0.1799683	0.092477	-2.58491	2.8773
13-1572_S06_D3_8fe5d6aa11091a4b9e29d8a288327008	11/15/17	11/21/17	Arizona	50	Female	Other Hispanic/Spanish White	145	61	27	1116	HT_00024923	50	42.4	49.2	0.2206037	0.058423	-7.86092	-2.1164
13-1572_S06_E1_b9bb303788bd8bdc7080d60fd92fa84f	11/15/17	11/21/17	Washington	35	Male	Non-Hispanic White	230	68	35	1116	HT_00024931	35	46.1	52.5	-0.0034818	-0.008649	3.2134	8.3379
13-1572_S06_E2_94599ae4ffce39eb9ee68d5b90e090ba	11/15/17	11/20/17	Arizona	48	Female	Non-Hispanic White	254	64	44	1116	HT_00024865	48	41.4	44.5	-0.12619	0.130677	-7.87538	-5.8668
13-1572_S06_E3_93d0f0514f80f8aae8989cef8b8fb8e5	11/8/17	11/13/17	Washington	92	Male	Non-Hispanic White	150	69	22	1116	HT_00024290	92	72.8	72.8	0.9958872	0.010805	2.10785	1.4485
13-1572_S06_F1_b7de4a9322fb6dfd7b898688c39c168a	11/11/17	11/15/17	Washington	70	Female	Non-Hispanic White	160	65	27	1116	HT_00024467	70	57.7	64.1	0.7136348	0.029974	-2.32278	3.2422
13-1572_S06_F2_5ce019913db5590ebc3c9e98158b6038	11/13/17	11/16/17	Nevada	36	Female	Non-Hispanic White	140	63	25	1116	HT_00024564	36	38.2	38.5	-0.1075463	0.148413	-5.17076	-6.1234
13-1572_S06_F3_fd57805192e30701fa20d1779df98df1	11/9/17	11/14/17	South Dakota	63	Female	Non-Hispanic White	265	68	40	1116	HT_00024378	63	56.7	62.6	0.6772283	-0.017975	0.12708	5.1162
13-1572_S06_G1_c7dfbac0c595f1a3fddf8d3dcb3f79d2	11/12/17	11/16/17	Arizona	35	Male	Mexican Some other race	145	62	26	1116	HT_00024698	35	41.2	47.2	-0.1167184	-0.077541	-1.69429	3.079
13-1572_S06_G2_f3c1298033f262d8aa1f0f60b3a8b49b	11/13/17	11/16/17	Montana	40	Female	Non-Hispanic White	225	67	35	1116	HT_00024644	40	37.6	41.4	0.0567769	0.076574	-7.79969	-5.138
13-1572_S06_G3_87180f55856942c88ade67c298663380	11/18/17	11/22/17	California	60	Female	Non-Hispanic White	152	68	23	1116	HT_00025144	60	52.5	59.3	0.0271792	0.042861	-2.62775	3.2298
13-1572_S06_H1_7189b45d8e584fb339ac67fdc2ee525f	11/13/17	11/17/17	Montana	75	Male	Non-Hispanic White	195	69	29	1116	HT_00024795	75	63.7	64.1	0.2330356	0.03158	1.24032	0.876
13-1572_S06_H2_ed11c168f0d2141de51a7be6fff77936	11/8/17	11/13/17	California	71	Male	Non-Hispanic White	261	68	40	1116	HT_00024303	71	77	70.1	0.8931545	0.043957	16.52347	8.8028
13-1572_S06_H3_5f151ffc3de3a348d15da38c8ee15676	11/8/17	11/13/17	South Dakota	31	Male	Non-Hispanic White	186	72	25	1116	HT_00024267	31	44	48.9	0.4216656	0.241608	3.03399	6.6673
13-1572_S07_A1_09ab6762c990c92d70e619db2ce2a1a2	11/13/17	11/16/17	California	30	Male	Non-Hispanic White	235	74	30	1116	HT_00024576	30	40.1	54.4	0.0585418	0.496654	-0.41854	12.6731
13-1572_S07_A2_ef994e7d807f4e7fae351bf519619a72	11/18/17	11/22/17	Arizona	64	Male	Non-Hispanic Asian Indian	172	67	27	1116	HT_00025105	64	61.7	68.6	0.7288961	0.104121	4.59726	10.6445
13-1572_S07_A3_f20bd293fef94b205838494c18469b1d	11/13/17	11/17/17	Arizona	65	Female	Non-Hispanic White	156	67	24	1116	HT_00024749	65	48.7	57.2	-0.0154956	0.10681	-8.86123	-1.2423
13-1572_S07_B1_aaade6c6d084bf8ed21f99d2cde1b156	11/8/17	11/13/17	Arizona	31	Female	Non-Hispanic Samoan	135	64	23	1116	HT_00024311	31	21.8	35.5	-0.044541	0.007971	-19.17371	-6.7823
13-1572_S07_B2_8c5850677b0704a47d70c3b2d9651a5b	11/5/17	11/10/17	Washington	80	Male	Non-Hispanic White	255	71	36	1116	HT_00024212	80	62.1	66.4	0.3529809	0.064858	-2.76154	0.7574
13-1572_S07_B3_4fdc12804ad5d8c5d77196e033f24199	NA	NA	NA	NA	NA	NA	NA	NA	NA	NA	NA	NA	57.2	65.1	-0.0067451	0.20083	NA	NA
13-1572_S07_C1_17107276222d06211945170bc3bff147	11/15/17	11/21/17	Nevada	51	Male	Non-Hispanic White	220	72	30	1116	HT_00024974	51	43.8	53.7	0.2196888	0.058976	-6.96393	1.9446
13-1572_S07_C2_1fd979221d0559be0b8cc58ea3f6dfd8	11/17/17	11/21/17	Nevada	45	Male	Non-Hispanic White	270	73	36	1116	HT_00025041	45	33	38	0.0313382	0.04939	-14.83757	-10.959
13-1572_S07_C3_7ffda6768e6dffc20234407863c52607	11/12/17	11/17/17	Nevada	55	Male	Non-Hispanic White	242	70	35	1116	HT_00024786	55	61.6	65.1	0.6145369	0.135313	8.94394	11.3514
13-1572_S07_D1_9f366b97568aa743ee755b7a24f8ae84	11/8/17	11/13/17	Arizona	80	Female	Non-Hispanic White	186	65	31	1116	HT_00024323	80	58.6	67.1	1.2653353	0.254361	-6.31508	1.499
13-1572_S07_D2_658d1e7ad0da0ba4754a5af5d4f65532	11/13/17	11/16/17	Nevada	34	Male	Non-Hispanic Some other race	178	70	26	1116	HT_00024557	34	38.5	41.5	0.0259923	0.013215	-3.95807	-2.1372
13-1572_S07_D3_b560df626fc90cfe5175b6b7264fb111	11/12/17	11/16/17	Washington	41	Female	Non-Hispanic White	138	62	25	1116	HT_00024657	41	44.4	47	0.2817202	0.037516	-1.41263	-0.0183
13-1572_S07_E1_83a08ef9801a85634a04894e5e5363a9	11/6/17	11/10/17	Arizona	35	Female	Non-Hispanic White	210	61	40	1116	HT_00024260	35	46.2	49.3	0.1886032	0.078743	3.2607	5.1549
13-1572_S07_E2_7b20a0c9f55f98e96bd0264e13d767e0	11/8/17	11/13/17	Washington	83	Male	Non-Hispanic White	200	70	29	1116	HT_00024266	83	46.9	58.8	0.039089	0.188012	-19.42242	-8.3177
13-1572_S07_E3_c1bf71bf2fe2cba3e0ad25bcfc471afd	11/15/17	11/21/17	Washington	57	Female	Non-Hispanic White	138	67	22	1116	HT_00024909	57	65.8	73.4	1.0896438	0.316556	12.19865	18.7415
13-1572_S07_F1_5866b5c926e39d99daeb628362741512	11/17/17	11/21/17	Montana	71	Male	Non-Hispanic White	235	74	30	1116	HT_00025060	71	56.5	62.2	0.2024101	0.131616	-3.98833	0.8072
13-1572_S07_F2_95d30bfb3c3b342079c3d6c783d0ffef	11/15/17	11/20/17	California	47	Female	Non-Hispanic White	174	60	34	1116	HT_00024864	47	36.1	47.8	0.1965014	0.076908	-12.70084	-2.0949
13-1572_S07_F3_40c5e28d725ba5e98935eda16d1454ba	11/12/17	11/16/17	Arizona	44	Female	Non-Hispanic American Indian / Inuit	170	60	33	1116	HT_00024726	44	43.1	49.2	0.5248925	0.111844	-4.22131	0.7704
13-1572_S07_G1_09d9c9ce1e8a15534f2e728ae37d28cf	11/16/17	11/21/17	Arizona	61	Female	Mexican White	180	61	34	1116	HT_00024977	61	53.1	61	1.0500296	0.022505	-2.45902	4.4705
13-1572_S07_G2_91cad015a6dec036bc4de47eafd540bf	11/16/17	11/21/17	Arizona	28	Male	Mexican White	270	72	37	1116	HT_00024981	28	22.6	34.5	-0.0221212	0.220604	-16.95165	-6.3522
13-1572_S07_G3_83ffc2071d6b229016c122f4e75a1871	11/8/17	11/14/17	Montana	25	Female	Non-Hispanic White	250	65	42	1116	HT_00024385	25	31.6	38.3	0.0819842	0.583269	-6.48875	-1.036
13-1572_S07_H1_a9c366bd09bb9b590cd6f53526870be6	11/18/17	11/22/17	Nevada	70	Male	Non-Hispanic White	165	67	26	1116	HT_00025079	70	54.9	58.3	-0.0390999	0.084029	-5.12648	-2.5334
13-1572_S07_H2_b689a7c57c82ead415fb1048c80ba3bb	11/13/17	11/16/17	Arizona	64	Male	Non-Hispanic White	300	73	40	1116	HT_00024556	64	60.4	60.2	0.081215	-0.010891	3.32541	2.1898
13-1572_S07_H3_bd8b7de29718fe0bc695621485c3ac4a	NA	NA	NA	NA	NA	NA	NA	NA	NA	1068	HT_00019647	NA	33.6	47.1	0.0070109	0.252751	NA	NA
13-1572_S08_A1_a63109ee9c547bd814295d1e9e77888b	NA	NA	NA	NA	NA	NA	NA	NA	NA	1068	HT_00019647	NA	30.1	47.4	-0.0245127	0.213638	NA	NA
13-1572_S08_A2_a0566ea429d5e10ad2ad424b1c2e86f8	11/18/17	11/22/17	Washington	67	Male	Non-Hispanic White	168	72	23	1116	HT_00025186	67	68.2	76.8	0.6906925	-0.192837	9.67884	17.3238
13-1572_S08_A3_f67dfef9a4938fbee5c82ecbbabc104f	11/18/17	11/22/17	Nevada	60	Female	Non-Hispanic White	192	67	30	1116	HT_00025088	60	57.1	65.1	0.2274967	0.053361	2.02628	9.0385
13-1572_S08_B1_d2153826c9d4bbcdc6c80701d476b523	11/7/17	11/13/17	Montana	78	Female	Non-Hispanic White	140	63	25	1116	HT_00024348	78	45.4	54.2	0.1174571	-0.007631	-18.49868	-10.5035
13-1572_S08_B2_96777b97ed40c762be0357f1867526bb	11/20/17	11/24/17	Arizona	35	Male	Non-Hispanic American Indian / Inuit	178	72	24	1116	HT_00025201	35	29.3	44.4	0.0401506	0.111667	-13.56992	0.2187
13-1572_S08_B3_0128d3acde82ba1b31f89a5176874064	11/6/17	11/10/17	Washington	81	Male	Non-Hispanic White	240	75	30	1116	HT_00024225	81	55.1	63.1	0.6031015	0.114177	-10.29307	-2.9926
13-1572_S08_C1_42713c4bf4abaa44f77c707f2591f6ce	11/11/17	11/15/17	Arizona	59	Male	Non-Hispanic White	345	71	48	1116	HT_00024493	59	60.1	65.8	0.2320337	0.058412	5.4808	10.2324
13-1572_S08_C2_4b19530bf30ebad2b655928539825d5e	11/15/17	11/21/17	South Dakota	56	Male	Non-Hispanic White	140	68	21	1116	HT_00024900	56	46.9	55.2	-0.1105747	0.016734	-6.27191	1.0008
13-1572_S08_C3_1544240fbc6c38d29a3b221691674588	NA	NA	NA	NA	NA	NA	NA	NA	NA	NA	NA	NA	56.5	65.5	0.0007847	0.207294	NA	NA
13-1572_S08_D1_83de5b5c5ce31c5a38f5560da8ffc776	11/13/17	11/17/17	North Dakota	44	Male	Non-Hispanic White	263	71	37	1116	HT_00024764	44	51.1	55.8	0.0336061	-0.026758	3.76819	7.2999
13-1572_S08_D2_8cef4718cf64d90b81023e43ba91f16d	11/13/17	11/16/17	California	77	Female	Non-Hispanic White	230	65	38	1116	HT_00024633	77	58.7	65.6	0.6908145	-0.009925	-4.66522	1.3517
13-1572_S08_D3_18d88e0dff9c8f88e3c2b47e866103e1	11/13/17	11/16/17	California	40	Female	Non-Hispanic White	160	61	30	1116	HT_00024650	40	32	42.3	-0.0827622	0.168506	-13.38097	-4.2369
13-1572_S08_E1_a4ad1e626c697123263a08d28413d569	11/17/17	11/21/17	North Dakota	34	Male	Non-Hispanic White	270	70	39	1116	HT_00025026	34	17.8	34.9	0.0383875	0.244917	-24.58604	-8.7473
13-1572_S08_E2_de4dbdb1768b6f4283b07f89c04fabb5	11/15/17	11/21/17	Montana	42	Female	Non-Hispanic White	209	64	36	1116	HT_00024943	42	45.3	53.4	0.6905948	0.020571	-1.07543	5.8803
13-1572_S08_E3_4d288022b481b1f6779c5c241dcac449	11/18/17	11/22/17	Arizona	59	Female	Mexican Some other race	156	60	30	1116	HT_00025122	59	59.4	57.5	0.1047708	-0.101171	4.80797	1.8759
13-1572_S08_F1_ae8c66a38aaff0a31caaf07eeca128fd	11/13/17	11/16/17	Montana	35	Male	Non-Hispanic White	193	73	26	1116	HT_00024545	35	45.5	51.9	0.3690133	-0.115461	2.53334	7.7091
13-1572_S08_F2_fdd201d7a62d77a4571c210facb19c95	11/11/17	11/16/17	Nevada	43	Female	Non-Hispanic White	175	69	26	1116	HT_00024736	43	36.9	45.6	0.2739496	0.076753	-9.91984	-2.3655
13-1572_S08_F3_8cdfeea276301a4788b745ead1baf71e	11/9/17	11/14/17	Nevada	27	Female	Mexican Some other race	254	66	41	1116	HT_00024372	27	37.9	41.3	0.1139522	-0.139106	-1.10595	0.9787
13-1572_S08_G1_7c9e6b2f2dea5015c08c1a4594771c69	11/15/17	11/21/17	Nevada	52	Male	Other Hispanic/Spanish American Indian / Inuit	180	67	28	1116	HT_00024947	52	48	53.6	0.4686952	0.289329	-3.21624	1.3547
13-1572_S08_G2_656c1f4077c221b9ccffe0d2e1c304b3	11/11/17	11/15/17	Nevada	73	Female	Non-Hispanic White	172	64	30	1116	HT_00024465	73	60.2	63	0.0014401	-0.075647	-1.2672	0.6825
13-1572_S08_G3_24a8476133355d9d38ea4e6161b02ad2	11/15/17	11/20/17	Arizona	38	Male	Non-Hispanic White	375	72	51	1116	HT_00024869	38	36.3	42.6	0.3195746	0.323706	-8.10942	-3.0215
13-1572_S08_H1_d5e3a515075aeaf7a064bba6dc553ac2	11/15/17	11/20/17	Washington	48	Female	Non-Hispanic White	205	66	33	1116	HT_00024851	48	67.7	69.5	1.1690901	-0.038306	18.44448	19.1521
13-1572_S08_H2_a9c4e169186fd62b952c47fb875d8ff0	11/12/17	11/16/17	Arizona	29	Male	Mexican Some other race	206	67	32	1116	HT_00024678	29	39.4	39.9	0.1917439	-0.019979	-0.56664	-1.3996
13-1572_S08_H3_247fa241838eb640cbf74c0d8881e558	11/18/17	11/22/17	Arizona	67	Female	Non-Hispanic White	175	64	30	1116	HT_00025131	67	52.8	58.8	0.5715646	0.001441	-5.77565	-0.6514
13-1572_S09_A1_eb6a5adfc232b6d39f696a92b69dc8df	11/9/17	11/14/17	California	30	Female	Non-Hispanic White	294	70	42	1116	HT_00024358	30	28.6	41.6	0.1212767	0.436521	-11.84177	-0.145
13-1572_S09_A2_027f0c1c281bbb3c3597e679949eb589	11/12/17	11/15/17	Arizona	39	Female	Non-Hispanic White	233	64	40	1116	HT_00024504	39	38.6	56.3	-0.0335036	0.580878	-6.2889	10.2788
13-1572_S09_A3_72c164620ab1d281e6438e3b57bf6978	11/13/17	11/16/17	North Dakota	68	Male	Non-Hispanic White	275	73	36	1116	HT_00024620	68	54.3	51.4	0.5270805	0.26157	-4.67629	-8.5153
13-1572_S09_B1_2edaa5f094eb4ed86bd011de4b558dbc	11/4/17	11/10/17	Washington	75	Male	Non-Hispanic White	218	67	34	1116	HT_00024181	75	49.5	53.2	0.2754803	0.023707	-12.91309	-10.0893
13-1572_S09_B2_c437461404b9bb8dbd899df9594e6c33	11/12/17	11/16/17	Arizona	39	Male	Mexican Some other race	176	65	29	1116	HT_00024696	39	24.9	34.8	0.0666731	-0.04236	-19.93691	-11.2375
13-1572_S09_B3_b743ec41ed7266fe3ce83e170975e01a	NA	NA	NA	NA	NA	NA	NA	NA	NA	NA	NA	NA	59.7	62.4	-0.0124993	0.194861	NA	NA
13-1572_S09_C1_826af266747fb067f406fe12e605f27f	11/12/17	11/17/17	Nevada	50	Female	Non-Hispanic American Indian / Inuit	220	66	36	1116	HT_00024814	50	50	57.8	1.0140053	0.046927	-0.27152	6.4955
13-1572_S09_C2_fba346878b03f01f546fbe7a20ec0e4d	11/13/17	11/16/17	Montana	29	Male	Non-Hispanic White	240	73	32	1116	HT_00024643	29	24.7	33.4	0.1419908	0.397642	-15.27258	-7.8511
13-1572_S09_C3_60c10cb1c0f80ff95f287e411bc777c1	11/15/17	11/21/17	Arizona	55	Female	Other Hispanic/Spanish White	130	60	25	1116	HT_00024959	55	46	54.5	0.3321839	-0.058167	-6.69916	0.7784
13-1572_S09_D1_905a74b5969a165410fc8fd066dac33d	11/9/17	11/14/17	South Dakota	63	Male	Non-Hispanic White	295	71	41	1116	HT_00024390	63	33.4	43.9	0.0146516	0.705859	-23.15831	-13.5949
13-1572_S09_D2_89390d4889db3331ae5d1488d74b8f19	11/13/17	11/17/17	Washington	66	Male	Non-Hispanic White	170	74	22	1116	HT_00024798	66	91.6	83.6	0.4505742	-0.047801	33.58717	24.6512
13-1572_S09_D3_5e0475276604756ed338932d76aba4f7	11/13/17	11/17/17	California	48	Female	Non-Hispanic White	180	63	32	1116	HT_00024774	48	40.4	47.3	0.0594263	0.02639	-8.85796	-3.0299
13-1572_S09_E1_bc3af6fb7814b21ff3ddf2594913826b	11/16/17	11/21/17	North Dakota	63	Male	Non-Hispanic White	210	71	29	1116	HT_00024987	63	42.6	47.5	-0.0566558	-0.000677	-13.98623	-10.0439
13-1572_S09_E2_11d81c4bc13e7ac59975568649978579	11/12/17	11/16/17	Arizona	29	Male	Mexican White	200	73	26	1116	HT_00024703	29	33.8	44.9	-0.0410694	0.097708	-6.17269	3.5971
13-1572_S09_E3_fd5dafbbf750b073d91d4647dbaab3cf	11/7/17	11/10/17	Arizona	78	Female	Non-Hispanic White	228	62	42	1116	HT_00024217	78	56.7	54	0.1826426	-0.128622	-7.23069	-10.7048
13-1572_S09_F1_99524062316d797a24f6242d7fab2f39	11/18/17	11/22/17	North Dakota	55	Female	Non-Hispanic White	165	62	30	1116	HT_00025107	55	43.2	48.5	0.1880567	-0.150601	-9.45722	-5.1904
13-1572_S09_F2_8b3bad3bbc8e243a6f418b21582afee2	11/12/17	11/16/17	Arizona	28	Female	Non-Hispanic White	220	66	36	1116	HT_00024727	28	30.5	41.1	0.0062869	0.107278	-8.96161	0.3216
13-1572_S09_F3_ac3e9f9a304956391591f6054117186a	11/11/17	11/15/17	Nevada	68	Female	Non-Hispanic White	195	67	30	1116	HT_00024488	68	57.1	63.4	0.0719214	0.148066	-1.92894	3.5036
13-1572_S09_G1_0d71133e53b5de7ae30faf1847c8ac8e	11/7/17	11/10/17	Arizona	85	Male	Non-Hispanic White	229	66	37	1116	HT_00024206	85	65.3	64.6	0.4050171	0.245626	-1.97193	-3.4347
13-1572_S09_G2_f3ccc09e9a8b536c3c02e5c2698a4dc1	11/11/17	11/15/17	Nevada	65	Female	Non-Hispanic White	181	65	30	1116	HT_00024462	65	49.9	52.5	0.5204004	-0.048987	-7.64194	-6.0011
13-1572_S09_G3_650365d44fa7b49a1fbc2c3d88c4d110	11/12/17	11/16/17	Nevada	42	Female	Mexican Native Hawaiian	176	60	34	1116	HT_00024719	42	55.2	58.6	0.5314745	0.063979	8.84326	11.0609
13-1572_S09_H1_ea433f603c2c42086422e1934fb4814c	11/15/17	11/21/17	Nevada	42	Male	Mexican Some other race	260	72	35	1116	HT_00024913	42	49.2	58.3	1.1665613	0.084251	2.8867	10.8227
13-1572_S09_H2_ab19eee0111db30a0ab5a85e6a3caf80	11/20/17	11/24/17	Texas	30	Female	Non-Hispanic White	120	68	18	1116	HT_00025207	30	37.7	46.7	0.0523943	-0.024718	-2.76655	4.8804
13-1572_S09_H3_e49c65d2a792b64f84b098de924ae5e9	11/15/17	11/21/17	Arizona	55	Female	Non-Hispanic White	170	70	24	1116	HT_00024874	55	42.6	51.4	-0.0215797	0.028048	-10.06542	-2.2761
13-1572_S10_A1_4f0ee7f2fa9edc181872c87b4710c1b2	11/13/17	11/16/17	North Dakota	38	Female	Non-Hispanic White	180	62	33	1116	HT_00024582	38	40.7	49.1	-0.0911507	-0.085853	-3.65459	3.5536
13-1572_S10_A2_38e9895b2650455537d99b7a307e01e5	11/15/17	11/21/17	North Dakota	55	Female	Non-Hispanic White	138	63	24	1116	HT_00024875	55	45.1	58.6	0.5746431	0.030189	-7.53162	4.8704
13-1572_S10_A3_c220571e57195f56d5d8216ee5a8e831	11/15/17	11/21/17	North Dakota	64	Female	Non-Hispanic White	153	66	25	1116	HT_00024957	64	54.2	60.3	0.2127827	0.152426	-2.87956	2.2584
13-1572_S10_B1_65bfeeb8adcfa01cc819036875625cf2	11/11/17	11/15/17	Arizona	40	Female	Mexican Korean	135	65	22	1116	HT_00024474	40	30.4	36.5	-0.0089789	0.142086	-14.95765	-10.0265
13-1572_S10_B2_9542c4a55971ee85e94fdc3de202c432	11/6/17	11/10/17	North Dakota	76	Female	Non-Hispanic White	170	63	30	1116	HT_00024216	76	63.5	74.4	0.8481215	-0.113709	0.5603	10.7156
13-1572_S10_B3_94215f2d09c4de2bbd9790e565da14a1	11/15/17	11/21/17	Montana	48	Female	Non-Hispanic White	146	64	25	1116	HT_00024894	48	44.9	53	0.3707005	0.062792	-4.38685	2.664
13-1572_S10_C1_c59e8a27f1f71d7346e639996cafc0eb	11/11/17	11/15/17	Arizona	70	Male	Mexican White	266	64	46	1116	HT_00024454	70	45.9	51.2	0.1317581	0.011438	-14.06041	-9.6894
13-1572_S10_C2_46bfb08c2960325a18bb6bb75eed0d43	11/13/17	11/16/17	Washington	31	Female	Non-Hispanic White	170	65	28	1116	HT_00024647	31	36.6	46	0.2119115	-0.058598	-4.35702	3.7587
13-1572_S10_C3_bb9b0e9b6a42a008e056e01890f3c4ca	NA	NA	NA	NA	NA	NA	NA	NA	NA	NA	NA	NA	58.2	68.7	0.0069238	0.218006	NA	NA
13-1572_S10_D1_8c416a058b0a077153dab9ffa968dd83	11/13/17	11/16/17	Washington	45	Male	Non-Hispanic White	185	68	28	1116	HT_00024641	45	37.7	50.6	-0.0478488	0.045828	-10.07027	1.6833
13-1572_S10_D2_e25a95a4ff918381c21eaa4fba6d7d0e	11/10/17	11/15/17	North Dakota	32	Female	Non-Hispanic White	250	66	40	1116	HT_00024408	32	37.3	40.4	-0.0959658	-0.104941	-4.19368	-2.3399
13-1572_S10_D3_e74744145836bbf4e11cf660d67f356f	11/13/17	11/17/17	Nevada	54	Male	Non-Hispanic White	210	70	30	1116	HT_00024776	54	41.4	50.6	0.088368	0.052313	-10.74493	-2.6741
13-1572_S10_E1_85b65ed3f786c857748735a4d172672c	NA	NA	NA	NA	NA	NA	NA	NA	NA	1068	HT_00019647	NA	31.5	45.1	-0.0336975	0.211686	NA	NA
13-1572_S10_E2_49cbec32184f54859c03c8761eb16349	11/8/17	11/13/17	Arizona	26	Female	Non-Hispanic White	167	68	25	1116	HT_00024308	26	28.4	40.1	0.0370855	0.159496	-10.08136	0.2118
13-1572_S10_E3_9a89cd291f6ab8e15f415f2c139cd710	11/13/17	11/16/17	Washington	27	Male	Mexican White	165	60	32	1116	HT_00024638	27	37	46.6	0.097001	0.027907	-2.00442	6.2526
13-1572_S10_F1_925a138ae30d118933ab2a059d634913	11/22/17	11/28/17	Montana	69	Female	Non-Hispanic White	200	61	38	1116	HT_00025242	69	54.5	61.8	0.3344403	0.155796	-5.03354	1.4097
13-1572_S10_F2_f69218b1778876120c7befdc11909a7e	11/8/17	11/13/17	Nevada	79	Female	Non-Hispanic White	150	67	24	1116	HT_00024285	79	38.4	56.1	0.1178256	-0.04326	-26.00858	-9.0853
13-1572_S10_F3_c30a856f44996939435df61b05923cb4	11/12/17	11/15/17	North Dakota	51	Male	Non-Hispanic White	310	72	42	1116	HT_00024516	51	34.6	40.7	-0.0088088	-0.075387	-16.08175	-11.0526
13-1572_S10_G1_b5b7aa66d46abf76f5d71e059b771e70	11/17/17	11/21/17	Arizona	59	Female	Non-Hispanic White	213	62	39	1116	HT_00024976	59	43.9	51.3	0.4915908	0.254686	-10.71105	-4.3312
13-1572_S10_G2_e4142fa84d88e7d4f5c3491bb736f82c	11/16/17	11/21/17	Montana	65	Male	Non-Hispanic White	205	72	28	1116	HT_00025003	65	54.4	59.4	0.2359127	-0.013656	-3.15271	0.8679
13-1572_S10_G3_596651610ea36d18d1d9d383fd72ba13	11/13/17	11/16/17	Nevada	57	Male	Non-Hispanic White	360	72	49	1116	HT_00024563	57	46.7	54.3	1.0225709	0.386348	-6.91359	-0.4073
13-1572_S10_H1_8140ba7c1a0b5713a3ad5814b8b6e841	11/13/17	11/17/17	Nevada	82	Male	Non-Hispanic White	190	70	27	1116	HT_00024755	82	41.4	57.4	0.4152267	-0.023596	-24.41816	-9.2228
13-1572_S10_H2_e862dba58247a6b48f78b90650b52ee7	11/18/17	11/22/17	South Dakota	66	Male	Non-Hispanic White	192	72	26	1116	HT_00025155	66	54.1	59.7	0.0860086	0.015213	-3.95434	0.788
13-1572_S10_H3_af1a0b886198c185c5a603296ace4ff0	11/11/17	11/15/17	Nevada	70	Male	Non-Hispanic White	232	68	35	1116	HT_00024522	70	53.4	59.1	0.2132701	-0.018754	-6.61485	-1.7775
13-1572_S11_A1_9b6e5ac7a6d6570144aa9e1b35f75394	11/13/17	11/17/17	Nevada	75	Female	Non-Hispanic White	130	63	23	1116	HT_00024768	75	46.1	53.7	0.0811158	0.048798	-16.34986	-9.5258
13-1572_S11_A2_2faabdaf4765469e163987647c1cd6cf	11/16/17	11/21/17	Montana	57	Male	Non-Hispanic American Indian / Inuit	268	74	34	1116	HT_00025012	57	48	54.8	0.4092479	0.011738	-5.67486	0.0993
13-1572_S11_A3_6731b876e3a659adfc7225deb39e77e2	11/11/17	11/15/17	Nevada	39	Male	Non-Hispanic Other Asian	151	67	24	1116	HT_00024487	39	42.3	49.7	-0.0383848	-0.039126	-2.61874	3.6527
13-1572_S11_B1_5462f716363290b266a51f3e8dd68b48	11/15/17	11/21/17	Arizona	65	Female	Mexican White	148	67	23	1116	HT_00024878	65	61.7	72.2	0.3011226	-0.036698	4.1446	13.7157
13-1572_S11_B2_977c1a876dcf7f7f988e67dd0c04ecee	NA	NA	NA	NA	NA	NA	NA	NA	NA	NA	NA	NA	57.7	65.6	-0.0042389	0.202506	NA	NA
13-1572_S11_B3_74249468209827c8fda155e2fd17905e	11/22/17	11/28/17	North Dakota	67	Female	Non-Hispanic White	200	63	35	1116	HT_00025240	67	56.6	64.8	0.34451	0.016538	-1.94644	5.3529
13-1572_S11_C1_782b06aa8743a9fb2e51a28ecc4ab158	11/7/17	11/13/17	Washington	80	Male	Non-Hispanic White	198	68	30	1116	HT_00024350	80	56.4	63	0.2078991	0.006846	-8.45536	-2.6077
13-1572_S11_C2_805c96e3b2c2633e31e17cc3cdc8c61f	11/11/17	11/15/17	Washington	71	Male	Non-Hispanic White	244	76	30	1116	HT_00024469	71	54.1	62.4	0.4910417	0.239164	-6.40627	1.0381
13-1572_S11_C3_7426117174eca3ae6c1fb47d9c2d748f	11/9/17	11/14/17	South Dakota	58	Male	Non-Hispanic White	300	71	42	1116	HT_00024359	58	47.7	57.2	0.1356257	0.516798	-6.42302	2.0174
13-1572_S11_D1_73b3f9d9f33b492d8e9aa4c5150c9a31	11/16/17	11/21/17	South Dakota	44	Male	Non-Hispanic White	250	70	36	1116	HT_00025000	44	43.2	52.7	0.0088419	-0.056838	-4.11279	4.2105
13-1572_S11_D2_7477352d11d4eb51f0a29aa28a54f9d3	11/7/17	11/10/17	Washington	79	Male	Non-Hispanic White	140	66	23	1116	HT_00024252	79	53.2	61.7	0.034323	0.091991	-11.22285	-3.4964
13-1572_S11_D3_68d021acff3074f4f342b6158d04dc35	11/9/17	11/14/17	Nevada	66	Female	Non-Hispanic White	225	60	44	1116	HT_00024376	66	64.3	70.7	1.1826647	-0.084946	6.26222	11.7304
13-1572_S11_E1_bc2d1bc26a69c8db36914801123caa32	11/18/17	11/22/17	California	46	Male	Non-Hispanic Chinese	186	67	29	1116	HT_00025114	46	42.4	45.8	-0.0566822	-0.060187	-5.90943	-3.6314
13-1572_S11_E2_2fd2a3e0cd905ae865e3d85fb1f3f9ba	11/18/17	11/22/17	Nevada	62	Female	Non-Hispanic White	250	71	35	1116	HT_00025087	62	47.4	48.2	-0.1155967	0.008415	-8.66809	-8.8108
13-1572_S11_E3_eb6ead521fd3e09dab07b190ab89f6a8	11/12/17	11/16/17	Nevada	30	Female	Puerto Rican Some other race	220	63	39	1116	HT_00024717	30	39.9	49.6	-0.0657885	0.274331	-0.61468	7.8156
13-1572_S11_F1_2854af02da4443088f14226bba9b186c	11/11/17	11/15/17	Nevada	53	Female	Non-Hispanic White	286	67	45	1116	HT_00024539	53	48.4	58.7	0.6897186	0.477535	-3.25494	5.9746
13-1572_S11_F2_3b98a405b53326304218388f25d26256	11/7/17	11/10/17	Montana	76	Male	Non-Hispanic White	248	71	35	1116	HT_00024190	76	76.1	70.7	0.2874325	-0.028155	13.13372	7.0151
13-1572_S11_F3_5c929188cb711a4b5a5ba26d964cffab	11/11/17	11/17/17	South Dakota	45	Male	Non-Hispanic White	225	66	36	1116	HT_00024836	45	39.2	46.5	-0.1090104	0.343904	-8.60885	-2.451
13-1572_S11_G1_117bd8059be0dcbd9a0e186bc4a6da49	11/12/17	11/16/17	Nevada	30	Male	Non-Hispanic White	210	73	28	1116	HT_00024667	30	38.9	48.5	0.0911706	0.151544	-1.59612	6.7496
13-1572_S11_G2_8af5d7704d51ecb0621110149674c1f7	11/8/17	11/13/17	Nevada	27	Female	Non-Hispanic White	140	68	21	1116	HT_00024341	27	36.3	44.5	-0.2235291	0.343898	-2.72978	4.1508
13-1572_S11_G3_6334b25a54d752dff71fd0311b67aa79	11/12/17	11/16/17	Nevada	44	Female	Other Hispanic/Spanish Some other race	175	68	27	1116	HT_00024676	44	57.3	58.6	0.2511933	-0.034656	9.96655	10.1598
13-1572_S11_H1_fe384b7de2d7556f1b7d21a80e162954	11/15/17	11/20/17	Nevada	40	Female	Mexican White	253	67	40	1116	HT_00024867	40	23.7	25.2	-0.0531594	0.152785	-21.65182	-21.3605
13-1572_S11_H2_ce025ddab6ae1a2377877d5ad3ba42e8	11/20/17	11/24/17	California	53	Female	Non-Hispanic White	160	68	24	1116	HT_00025208	53	48.8	55.2	0.1703388	-0.023751	-2.86993	2.4524
13-1572_S11_H3_c628594a1816ff9dc682aacb31fe1084	11/13/17	11/16/17	North Dakota	67	Female	Non-Hispanic White	221	66	36	1116	HT_00024626	67	59.3	60.5	0.7283144	0.861701	0.79764	1.0167
13-1572_S12_A1_b4c19c8407cafe2cdfab83417cb9c40a	11/7/17	11/10/17	California	76	Female	Non-Hispanic White	185	66	30	1116	HT_00024193	76	57.3	63	0.0654319	0.026168	-5.60579	-0.7736
13-1572_S12_A2_a91888835fdfb4ec97663e4ac2e9cb71	11/12/17	11/15/17	Nevada	36	Female	Non-Hispanic White	265	63	47	1116	HT_00024513	36	35.5	48.9	0.0263121	0.617217	-7.93776	4.247
13-1572_S12_A3_392f5399a11d1bb68f84ec3adf70f4bf	11/25/17	11/28/17	Arizona	55	Male	Mexican American Indian / Mexican Inuit	185	68	28	1116	HT_00025228	55	33.4	33.2	0.4046625	-0.006466	-19.23623	-20.5078
13-1572_S12_B1_edecd16a3a487040bbb189dc3b07e7a3	11/18/17	11/22/17	California	63	Male	Non-Hispanic White	250	72	34	1116	HT_00025191	63	52.6	61.3	0.3302842	0.023964	-3.97939	3.8223
13-1572_S12_B2_0f7385e8da49aea2f74edb8c25ae9e39	11/18/17	11/22/17	California	68	Female	Non-Hispanic White	250	70	36	1116	HT_00025184	68	56.5	61.1	0.2979156	0.063688	-2.48207	1.155
13-1572_S12_B3_30d6d971a16b8369b7a3701dc326dc4e	11/17/17	11/21/17	California	27	Male	Non-Hispanic White	235	69	35	1116	HT_00025069	27	34.6	42.7	0.1833171	0.047193	-4.40411	2.3749
13-1572_S12_C1_df8ecf33f56a7a28e548532081f73121	11/11/17	11/15/17	Nevada	37	Female	Non-Hispanic Filipino	118	59	24	1116	HT_00024476	37	33.8	41.8	0.0829305	0.307563	-10.06993	-3.3023
13-1572_S12_C2_38eda9ad7d20cf05b69bf2770a140539	11/12/17	11/17/17	Washington	75	Male	Non-Hispanic White	200	70	29	1116	HT_00024825	75	54.7	57.6	0.0180272	0.038229	-7.74443	-5.6571
13-1572_S12_C3_15bd3172d21f0888039b3b0baae3cffa	11/15/17	11/21/17	Nevada	51	Male	Non-Hispanic White	178	72	24	1116	HT_00024929	51	43.5	53.5	0.202076	0.10196	-7.19853	1.699
13-1572_S12_D1_962c4908f41898ff7c83764e56ea2219	11/12/17	11/17/17	California	55	Male	Non-Hispanic White	252	69	37	1116	HT_00024829	55	46	52.8	0.223788	0.124537	-6.68979	-0.9234
13-1572_S12_D2_fdcb41c6fb1749b38c6b5090b7165b6d	11/7/17	11/10/17	Washington	80	Male	Non-Hispanic White	166	71	23	1116	HT_00024249	80	61.8	70.6	0.4953923	0.082617	-3.04291	4.9845
13-1572_S12_D3_81e12ffcedcbf12d19672d3f3285b7a1	11/8/17	11/13/17	Nevada	78	Female	Non-Hispanic White	340	67	55	1116	HT_00024321	78	65.7	78.5	0.301083	0.547417	1.81885	13.7705
13-1572_S12_E1_0e70b1cdc003b47f601a376aa0858c0a	11/15/17	11/21/17	South Dakota	42	Female	Non-Hispanic White	235	67	37	1116	HT_00024889	42	48	53.9	0.2334387	0.036935	1.66792	6.4358
13-1572_S12_E2_056ebff5e4aa1675ba2ee25e32344942	11/12/17	11/15/17	California	54	Female	Non-Hispanic White	220	60	43	1116	HT_00024529	54	46.6	57.2	0.5455366	0.686525	-5.54377	3.9348
13-1572_S12_E3_9115d3c8afa980fc692d0ec60995be72	11/13/17	11/17/17	North Dakota	45	Male	Non-Hispanic White	225	69	33	1116	HT_00024781	45	40.4	46.9	0.0542901	-0.034353	-7.4005	-2.0545
13-1572_S12_F1_9200424851c83ee1c45caaf1696fbdd6	11/11/17	11/15/17	Nevada	72	Male	Mexican Some other race	177	67	28	1116	HT_00024446	72	44.2	51	-0.0341759	0.061952	-16.80229	-10.8262
13-1572_S12_F2_9a1a5c634c68858124c5bac6a618fe9a	11/13/17	11/16/17	California	28	Male	Non-Hispanic White	230	70	33	1116	HT_00024541	28	41.8	46.8	0.0222936	0.07638	2.30207	5.9358
13-1572_S12_F3_c0b9b8f64a632f52cfa4bd1fb14decdf	11/13/17	11/17/17	Washington	71	Female	Non-Hispanic White	147	66	24	1116	HT_00024796	71	48.1	62.9	0.3429145	0.017661	-12.34292	1.56
13-1572_S12_G1_15f92564ba490de06b03a5a5b8e04a91	11/17/17	11/21/17	Nevada	68	Male	Non-Hispanic White	198	68	30	1116	HT_00025062	68	54	58.1	0.0478581	0.682516	-5.01867	-1.8266
13-1572_S12_G2_176afd2247003219568d6ce124d09c86	11/6/17	11/10/17	Arizona	76	Female	Non-Hispanic White	203	63	36	1116	HT_00024222	76	45	54.5	0.1802995	0.666588	-17.87921	-9.2097
13-1572_S12_G3_ff24f7192aa220d4386271526f9928b6	11/9/17	11/14/17	Washington	28	Male	Non-Hispanic White	300	72	41	1116	HT_00024394	28	37.7	47.1	0.1802034	0.56934	-1.78995	6.2633
13-1572_S12_H1_c9e6d944ddc0b4ab2a3289dbde5cda7e	11/13/17	11/16/17	Nevada	36	Male	Cuban Some other race	236	70	34	1116	HT_00024559	36	40.1	51.4	0.1520294	0.032625	-3.258	6.7559
13-1572_S12_H2_652f652e6f2b01cdbe6eeb0ca03cb9ca	NA	NA	NA	NA	NA	NA	NA	NA	NA	NA	NA	NA	58.4	63.8	-0.0108835	0.197356	NA	NA
13-1572_S12_H3_71d615c9daf13be4d22048d3fbe840bf	11/18/17	11/22/17	Arizona	57	Male	Non-Hispanic White	275	70	40	1116	HT_00025093	57	35.3	40.8	0.1790081	0.043721	-18.34682	-13.8475
13-1573_S01_A1_671c179d4f625ffce9a1d1f398ee2233	11/7/17	11/10/17	Arizona	76	Male	Non-Hispanic White	179	71	25	1116	HT_00024250	76	58.5	58.6	0.347443	-0.050543	-4.45117	-5.1155
13-1573_S01_A2_223f9a6438c2b565c4476b199705c5bc	11/15/17	11/21/17	Washington	59	Male	Non-Hispanic White	150	65	25	1116	HT_00024893	59	66.1	67.7	0.1133682	0.010672	11.45229	12.0374
13-1573_S01_A3_63bba751f48a9fd83e9bd5d91fdde7f4	11/4/17	11/10/17	Arizona	71	Female	Non-Hispanic White	250	66	40	1116	HT_00024232	71	68.3	78.1	0.137345	0.386628	7.8423	16.7364
13-1573_S01_B1_6679bf0bb8961b352e591fa65046068f	NA	NA	NA	NA	NA	NA	NA	NA	NA	NA	NA	NA	57.3	64.5	0.0006544	0.208151	NA	NA
13-1573_S01_B2_a185d7be1bd16b0e52b98107d9ce9b8a	NA	NA	NA	NA	NA	NA	NA	NA	NA	1068	HT_00019647	NA	48.3	48.9	-0.1195186	0.178493	NA	NA
13-1573_S01_B3_71e2aafad5051f13329a60b9f69f4fea	11/13/17	11/16/17	North Dakota	32	Male	Non-Hispanic White	225	75	28	1116	HT_00024624	32	38	43.7	0.0007864	-0.113489	-3.41336	0.948
13-1573_S01_C1_315f2bd6c090738b6acf32ec69146229	11/13/17	11/16/17	Arizona	38	Male	Non-Hispanic White	230	70	33	1116	HT_00024573	38	50.6	49.9	-0.0047062	-0.015604	6.22732	4.3541
13-1573_S01_C2_d54faf1e272633974d17b1fe0fd4dc0f	11/17/17	11/21/17	Montana	62	Female	Non-Hispanic White	238	66	38	1116	HT_00025044	62	53.4	57.9	0.080895	-0.024738	-2.66158	0.8818
13-1573_S01_C3_88100e9d648ad45117cad981a9c8ac88	11/7/17	11/10/17	Arizona	46	Male	Non-Hispanic White	350	76	43	1116	HT_00024247	46	36.4	47	-0.1202653	0.371804	-11.92059	-2.4321
13-1573_S01_D1_eb75776c78e46d52cb560a1a2fe10efd	11/11/17	11/15/17	Nevada	71	Female	Non-Hispanic White	212	65	35	1116	HT_00024523	71	59.7	60.3	-0.0807183	0.118206	-0.7648	-1.0897
13-1573_S01_D2_53d3ac3efda9224e188b495f2277b012	11/13/17	11/16/17	Arizona	39	Female	Non-Hispanic Black	164	63	29	1116	HT_00024648	39	47.5	48.4	-0.1846348	-0.087851	2.58967	2.3034
13-1573_S01_D3_724da232eec624f414cfeac4e9eb1f0c	11/17/17	11/21/17	California	48	Male	Mexican Some other race	195	68	30	1116	HT_00025074	48	52.1	52.9	0.0262355	0.062466	2.81538	2.4909
13-1573_S01_E1_58cefdf8e3766f43a8a93d8e3a26fe1c	11/11/17	11/15/17	Washington	42	Male	Non-Hispanic White	190	74	24	1116	HT_00024470	42	56.1	54.7	0.147381	0.099786	9.7471	7.2357
13-1573_S01_E2_0226a17efce6db17977e902f642415a8	11/11/17	11/15/17	Nevada	64	Male	Non-Hispanic White	310	72	42	1116	HT_00024480	64	61.6	68.1	0.0446664	-0.039533	4.52309	10.0667
13-1573_S01_E3_0c136e969f3c8204f1ee8be8c38c37bd	11/13/17	11/16/17	Washington	29	Female	Non-Hispanic White	183	64	31	1116	HT_00024646	29	32.7	36.7	-0.1634435	0.687581	-7.25047	-4.5503
13-1573_S01_F1_da7c31799020c189ef206c89ac81a57d	11/18/17	11/22/17	California	58	Female	Non-Hispanic White	132	61	25	1116	HT_00025132	58	59.9	58.1	0.1875983	0.02767	5.7688	3.0002
13-1573_S01_F2_dbc90873fcae34ffe520b65010feb987	11/18/17	11/22/17	California	66	Male	Non-Hispanic Chinese	156	64	27	1116	HT_00025080	66	64.6	58.2	0.0110788	-0.139907	6.60176	-0.7366
13-1573_S01_F3_80c6b1402772668a30bf91fbb87ec732	11/12/17	11/17/17	Montana	53	Male	Non-Hispanic White	245	72	33	1116	HT_00024801	53	49.8	48	0.0407021	-0.061109	-1.9311	-4.709
13-1573_S01_G1_afb44e3435eccd252d77626cd167e28c	11/7/17	11/13/17	North Dakota	81	Male	Non-Hispanic White	183	69	27	1116	HT_00024342	81	67	58.3	-0.0242257	0.073816	1.61966	-7.8099
13-1573_S01_G2_31361c35a7b4b9cc5d155840b1f9b8b2	11/25/17	11/28/17	Montana	78	Male	Non-Hispanic White	215	65	36	1116	HT_00025243	78	65.3	66.7	1.242874	0.216134	1.37287	2.0603
13-1573_S01_G3_81637be318c14059f0f598655ae04842	11/13/17	11/17/17	California	71	Male	Non-Hispanic White	183	74	24	1116	HT_00024773	71	59	58.3	-0.0518338	0.23543	-1.50568	-3.0175
13-1573_S01_H1_f111af97dfb905a5848dbab48ca856d5	11/7/17	11/10/17	Arizona	79	Female	Non-Hispanic White	190	66	31	1116	HT_00024207	79	84.5	81.2	0.2797097	-0.082062	20.11088	16.0317
13-1573_S01_H2_290df6ac2a00186e4dec50aa133a514d	11/8/17	11/13/17	Arizona	26	Male	Non-Hispanic White	170	69	25	1116	HT_00024336	26	33.2	30.6	-0.1553386	-0.051383	-5.28629	-9.2786
13-1573_S01_H3_2f60035fc1108a81cc86269affa97361	11/15/17	11/21/17	South Dakota	48	Male	Non-Hispanic White	155	70	22	1116	HT_00024895	48	55.3	61.3	-0.0763004	-0.004303	6.07308	10.97
13-1573_S02_A1_70ff3075af22db5fab8802c5666819d1	11/13/17	11/17/17	North Dakota	51	Female	Non-Hispanic White	195	66	32	1116	HT_00024785	51	37.8	40.6	-0.0524627	0.50991	-12.90696	-11.2077
13-1573_S02_A2_2a8fd203816d389e05618cbdebb62e63	11/18/17	11/22/17	Nevada	37	Female	Non-Hispanic White	223	66	36	1116	HT_00025116	37	41.5	55.3	0.0908673	0.150614	-2.35296	10.1385
13-1573_S02_A3_73f66753f3264058305cd06ccc3d867e	11/7/17	11/10/17	North Dakota	75	Male	Non-Hispanic White	200	68	30	1116	HT_00024204	75	58.4	69.3	0.6500478	-0.23339	-3.99014	6.0868
13-1573_S02_B1_30cf8fb2fb6289319fa8941baecc6718	11/4/17	11/10/17	North Dakota	79	Male	Non-Hispanic White	265	71	37	1116	HT_00024211	79	61.9	65.8	0.0124941	-0.129168	-2.47995	0.6164
13-1573_S02_B2_0b23c44bf55a7d45b5287300821af3c9	11/15/17	11/21/17	Arizona	45	Male	Non-Hispanic Black	194	70	28	1116	HT_00024935	45	49.2	55	-0.1012622	-0.123027	1.36315	6.0996
13-1573_S02_B3_8c0bb75565eb0edf5d1612bd1ac7e530	11/12/17	11/17/17	Arizona	50	Male	Non-Hispanic White	250	69	37	1116	HT_00024803	50	49.1	39.7	-0.187189	-0.057629	-1.18289	-11.6411
13-1573_S02_C1_efc15325f5d6b0e77cd882dffd09e74b	11/12/17	11/16/17	Arizona	42	Female	Non-Hispanic White	195	67	30	1116	HT_00024663	42	46.9	50.6	0.029804	0.116383	0.59999	3.0894
13-1573_S02_C2_6f7be3433f901d54d5c37df96f49d98a	11/15/17	11/21/17	Arizona	56	Male	Other Hispanic/Spanish Black	175	70	25	1116	HT_00024925	56	48.7	50.6	0.1645607	0.100256	-4.45575	-3.6044
13-1573_S02_C3_49f1d56c439c3686fb4b5ed99dc3e886	11/13/17	11/16/17	California	34	Male	Non-Hispanic Chinese	175	67	27	1116	HT_00024577	34	51.3	41.1	-0.1682211	-0.03564	8.89347	-2.5832
13-1573_S02_D1_d97f247a8dc2701875b339f175e9540c	11/12/17	11/15/17	Montana	37	Male	Non-Hispanic White	276	69	41	1116	HT_00024500	37	39.2	41.6	-0.0465418	-0.01788	-4.65068	-3.5396
13-1573_S02_D2_f45f98601782a2894751abb1d4f1a85f	NA	NA	NA	NA	NA	NA	NA	NA	NA	1068	HT_00019647	NA	40.6	43.3	-0.1308717	0.154469	NA	NA
13-1573_S02_D3_92d9031f999aaf615b5efa2be1e7cb96	NA	NA	NA	NA	NA	NA	NA	NA	NA	NA	NA	NA	55.6	65.5	-0.0061376	0.198557	NA	NA
13-1573_S02_E1_c7a15769d89f644d0f73f4ee806f47e6	11/18/17	11/22/17	Arizona	71	Male	Other Hispanic/Spanish White	192	69	28	1116	HT_00025124	71	57	58.1	0.1012108	0.084311	-3.49626	-3.2708
13-1573_S02_E2_8002225d411c87d6aa5ef8feb97a793f	11/12/17	11/16/17	Nevada	33	Male	Non-Hispanic White	250	72	34	1116	HT_00024655	33	52.7	54.9	-0.0700409	0.105293	10.7715	11.7321
13-1573_S02_E3_58bfcc04a01bbc097cc11b6209562cbc	11/18/17	11/22/17	Nevada	59	Female	Non-Hispanic White	150	64	26	1116	HT_00025153	59	55.5	53.9	-0.0990684	0.001366	0.90126	-1.6703
13-1573_S02_F1_37c9169ba0a412e12f49cc005164f951	11/7/17	11/13/17	Washington	76	Male	Non-Hispanic White	227	74	29	1116	HT_00024351	76	59.4	60.5	0.1446849	-0.009338	-3.49965	-3.283
13-1573_S02_F2_8a34141ba66de3fab54c321bcd554f92	11/11/17	11/15/17	Arizona	71	Female	Non-Hispanic White	264	61	50	1116	HT_00024458	71	59.7	59.2	0.1242085	0.201703	-0.81509	-2.1557
13-1573_S02_F3_d7fa5b9fa458dd1cc400a4845ce1dc18	11/18/17	11/22/17	California	66	Male	Non-Hispanic White	256	75	32	1116	HT_00025146	66	52.8	62.3	0.2431254	-0.080995	-5.20911	3.3192
13-1573_S02_G1_8df35780c180b01449bca1a7c9c0f132	11/16/17	11/21/17	Arizona	35	Male	Mexican Some other race	255	72	35	1116	HT_00025068	35	55.4	50.4	-0.0409912	-0.060286	12.4783	6.2511
13-1573_S02_G2_5dd900cf574a49abbc4a4e0593ce0a3d	11/18/17	11/22/17	South Dakota	59	Male	Non-Hispanic White	245	73	32	1116	HT_00025164	59	52.1	59.3	-0.0019141	-0.049289	-2.52677	3.7002
13-1573_S02_G3_cac49c586a4a64b951209f3ae9e13fb7	11/8/17	11/13/17	South Dakota	35	Female	Non-Hispanic White	129	66	21	1116	HT_00024268	35	33.5	37.9	-0.244553	-0.001484	-9.44545	-6.2761
13-1573_S02_H1_5d9d04bfe8768bd001e89846222fd88e	11/11/17	11/15/17	Arizona	25	Male	Non-Hispanic White	326	72	44	1116	HT_00024445	25	40.9	43.9	-0.1200409	-0.00011	2.85624	4.5477
13-1573_S02_H2_555c79fd8a49daf463f074e981fee603	11/14/17	11/20/17	South Dakota	53	Female	Non-Hispanic White	230	64	40	1116	HT_00024846	53	59.4	49.2	0.0807138	-0.017619	7.67165	-3.5037
13-1573_S02_H3_eb7a9011da2d4a1a04a84ee7b7541f38	11/12/17	11/16/17	Washington	43	Male	Non-Hispanic White	200	71	28	1116	HT_00024691	43	53.1	49.6	-0.1514005	0.106207	6.2316	1.6294
13-1573_S03_A1_1eb0e0d9fc1bd35c27fdd93adf770cb4	8/13/17	8/17/17	Other California	31	Female	Non-Hispanic White	240	69	35	1068	HT_00023582	31	27.3	33.8	-0.1645999	0.905424	-13.64773	-8.4511
13-1573_S03_A2_a1ebeb227d49d5e37f523c1855ac3800	8/11/17	8/15/17	Other California	67	Female	Non-Hispanic White	112	65	19	1068	HT_00023515	67	41.9	54.9	-0.0138895	0.028372	-16.64755	-4.5246
13-1573_S03_A3_882c7b5396071d70b8100d7f97ca640c	7/30/17	8/3/17	Other California	58	Male	Non-Hispanic White	174	70	25	1068	HT_00023305	58	45	54	0.0844441	-0.064896	-9.1234	-1.1153
13-1573_S03_B1_9f6f6e41d9d107ad7ddb3513c54c8ec5	9/11/17	9/15/17	Other California	24	Female	Non-Hispanic White	160	67	25	1068	HT_00023777	24	40.1	32.6	-0.0973109	0.034542	2.54597	-6.3438
13-1573_S03_B2_e07e2899ef14fa8752d610eb87268449	8/5/17	8/9/17	SanFrancisco California	66	Male	Non-Hispanic White	235	69	35	1068	HT_00023413	66	55.3	61.5	0.094432	-0.043714	-2.76509	2.5391
13-1573_S03_B3_1d505e3e422170dbf2038e75758a3020	7/29/17	8/2/17	Other California	26	Male	Non-Hispanic White	260	74	33	1068	HT_00023262	26	44	40.2	-0.0890059	0.104976	5.46903	0.2928
13-1573_S03_C1_2a3b4bd64b81b45af3769ea9c611cde6	7/30/17	8/3/17	Other California	54	Female	Non-Hispanic White	165	69	24	1068	HT_00023312	54	47.2	46.4	0.1558231	-0.052748	-5.00172	-6.8101
13-1573_S03_C2_cbceef8ac78900df02160bec7012d41f	8/5/17	8/9/17	Other California	38	Female	Non-Hispanic White	162	61	31	1068	HT_00023440	38	52.1	41.9	0.3175477	-0.174433	7.70972	-3.6601
13-1573_S03_C3_eab91e493941e6d770c267e7c6aa0407	8/6/17	8/10/17	SanFrancisco California	66	Male	Non-Hispanic White	198	67	31	1068	HT_00023470	66	55	59.6	0.4140835	-0.045517	-3.04148	0.5925
13-1573_S03_D1_824ecf4ed52e621a9b65b30414cff6ac	8/18/17	8/22/17	SanFrancisco California	36	Male	Non-Hispanic White	357	71	50	1068	HT_00023682	36	52.3	38	-0.189599	0.038947	8.88907	-6.6713
13-1573_S03_D2_931d72d7e48f51ae490cf1dc4b4994c2	NA	NA	NA	NA	NA	NA	NA	NA	NA	NA	NA	NA	60.1	66.4	-0.0108449	0.197723	NA	NA
13-1573_S03_D3_d59418f5216936aae2d23c161711b726	7/28/17	8/1/17	SanFrancisco California	42	Male	Non-Hispanic White	199	74	26	1068	HT_00023230	42	41.7	47	-0.1624897	-0.018983	-4.62918	-0.5054
13-1573_S03_E1_e94921cc43319d51cf04ed06264bd4fd	7/28/17	8/1/17	SanFrancisco California	47	Female	Non-Hispanic White	180	66	29	1068	HT_00023240	47	43.2	41.8	-0.200156	-0.19167	-5.60637	-8.1351
13-1573_S03_E2_4cc90ad08c8977377c7a35c4109bf5fa	9/11/17	9/15/17	SanFrancisco California	75	Female	Non-Hispanic White	160	64	28	1068	HT_00023762	75	60.4	66.5	0.0206893	0.047152	-2.04165	3.257
13-1573_S03_E3_a71d316acafecc04e1e641de80364362	8/5/17	8/9/17	SanFrancisco California	58	Male	Non-Hispanic White	294	70	42	1068	HT_00023423	58	51	53	-0.0532908	0.582052	-3.10447	-2.121
13-1573_S03_F1_b4939787932d34d155a720ae9287ea9d	8/11/17	8/15/17	Other California	61	Male	Non-Hispanic White	250	70	36	1068	HT_00023517	61	47	59.3	-0.099279	0.058367	-8.57787	2.7617
13-1573_S03_F2_4b795d913f68bc99a94b78d542241e1c	9/3/17	9/7/17	Other California	68	Male	Non-Hispanic White	260	68	40	1068	HT_00023725	68	59.6	61.1	0.2365182	0.270025	0.58072	1.1851
13-1573_S03_F3_6badd7072cc41a953a4b439c189bca7d	NA	NA	NA	NA	NA	NA	NA	NA	NA	1068	HT_00019647	NA	41.6	44.8	-0.1126605	0.187134	NA	NA
13-1573_S03_G1_1ec8fdb3fcaed08c5ab5367aa4bcd152	8/4/17	8/8/17	SanFrancisco California	53	Male	Non-Hispanic White	363	74	47	1068	HT_00023370	53	52.2	51.4	0.5635121	0.021451	0.53003	-1.3475
13-1573_S03_G2_81c6393ff10ab17edc572d0541ca4752	8/6/17	8/10/17	SanFrancisco California	78	Male	Non-Hispanic White	165	70	24	1068	HT_00023507	78	58.3	69.6	0.3865651	0.048536	-5.5622	4.8807
13-1573_S03_G3_ab98e7dd779ad9ed5fddd79ea0015a40	8/6/17	8/10/17	Other California	56	Female	Non-Hispanic White	210	69	31	1068	HT_00023486	56	51.3	57.6	0.0304713	-0.067328	-1.87308	3.4347
13-1573_S03_H1_21af2ce8802756b2cceb5f137468ed7a	9/2/17	9/6/17	Other California	32	Female	Mexican American Indian / Mexican Inuit	345	70	50	1068	HT_00023719	32	31.1	35.5	0.2789134	0.42499	-10.33176	-7.2033
13-1573_S03_H2_e13a7f68cddad14d5c24e1724b9e316c	8/13/17	8/17/17	Other California	53	Female	Non-Hispanic White	245	66	40	1068	HT_00023589	53	57.5	56.5	-0.1696054	0.010016	5.75166	3.7661
13-1573_S03_H3_4564460bb8b19937d161216b88f114b6	8/18/17	8/22/17	SanFrancisco California	27	Male	Mexican White	215	73	28	1068	HT_00023657	27	39.1	36.1	-0.0748533	0.209749	0.06469	-4.2228
13-1573_S04_A1_dbe115952b2b74cb7e20c05bf4aaa48c	NA	NA	NA	NA	NA	NA	NA	NA	NA	NA	NA	NA	61.3	66	-0.0122023	0.195091	NA	NA
13-1573_S04_A2_7642e3eb35afe0dc965a7f83fba20827	11/8/17	11/13/17	Montana	75	Female	Non-Hispanic White	123	62	22	1116	HT_00024288	75	64.3	65.3	0.4056398	0.197005	1.88528	2.08
13-1573_S04_A3_e67ca6a7068378a9c2b1825c2e604e7d	11/15/17	11/21/17	Nevada	53	Female	Mexican White	150	62	27	1116	HT_00024953	53	35.7	62.5	0.2811004	-0.012772	-16.03144	9.7943
13-1573_S04_B1_177f830b5059047f1fe902474a19f4ad	11/15/17	11/20/17	Arizona	59	Male	Mexican Some other race	225	63	40	1116	HT_00024861	59	45.3	42.7	-0.231198	-0.085721	-9.30012	-12.949
13-1573_S04_B2_2471e5f1da8cd8a6c3acbde45d21d201	11/11/17	11/16/17	California	25	Male	Non-Hispanic Black	272	73	36	1116	HT_00024699	25	47.1	44.2	-0.200609	0.064122	9.09547	4.8433
13-1573_S04_B3_cab73cb974ff02e07df8dd69682eb300	11/15/17	11/21/17	Arizona	42	Female	Other Hispanic/Spanish White	225	67	35	1116	HT_00024906	42	44.2	42.7	-0.2122864	-0.043683	-2.09466	-4.7718
13-1573_S04_C1_d583fd7e2be46e05c8cdfd9ab0decab0	11/18/17	11/22/17	Arizona	62	Male	Non-Hispanic Black	228	69	34	1116	HT_00025095	62	53	52.4	0.0884816	0.118349	-3.07561	-4.6943
13-1573_S04_C2_703b9eb722dcf3b1322e2c2c1c9816bd	11/7/17	11/10/17	Arizona	78	Male	Mexican White	210	65	35	1116	HT_00024209	78	60.8	56	0.198232	-0.009059	-3.05847	-8.6885
13-1573_S04_C3_03bfd25c19fa0529c4ca8fbd34ea893d	11/12/17	11/16/17	Nevada	43	Female	Non-Hispanic Filipino	160	61	30	1116	HT_00024739	43	43.8	41.6	-0.191983	0.011345	-2.97358	-6.3312
13-1573_S04_D1_705a167edeacecf9478756d554a1310b	11/11/17	11/15/17	Nevada	70	Female	Non-Hispanic White	200	63	35	1116	HT_00024463	70	55.8	53.4	0.2430743	0.135552	-4.19826	-7.4985
13-1573_S04_D2_4388a0e461143fa86344153d7b2bb335	11/11/17	11/15/17	South Dakota	39	Male	Non-Hispanic White	280	69	41	1116	HT_00024524	39	42.8	40.8	-0.0487281	0.005133	-2.02176	-5.2641
13-1573_S04_D3_f4d06df05cb1bc0f0ce98d44a1fead2a	11/15/17	11/21/17	Washington	54	Female	Non-Hispanic White	125	67	20	1116	HT_00024966	54	55.8	59.2	-0.093804	-0.145186	3.6447	5.9453
13-1573_S04_E1_b64ce196e178a5696b5c2eebd54b595d	11/13/17	11/16/17	Nevada	65	Male	Non-Hispanic White	250	70	36	1116	HT_00024595	65	61	56.7	0.1096651	0.04552	3.42399	-1.816
13-1573_S04_E2_3d27e927f889b438af9777f40c496b2c	11/8/17	11/13/17	California	35	Male	Non-Hispanic Asian Indian	153	66	25	1116	HT_00024297	35	45	45.4	-0.1998027	-0.091996	2.04996	1.2388
13-1573_S04_E3_c7b857262cb55a17a181245eecb6fa3f	11/13/17	11/17/17	Nevada	81	Male	Non-Hispanic White	192	74	25	1116	HT_00024752	81	38.7	48	-0.1892554	0.912902	-26.65982	-18.1086
13-1573_S04_F1_b1491ec4c5ce52ece61a79d87c5f317d	11/13/17	11/17/17	Montana	70	Male	Non-Hispanic White	170	70	24	1116	HT_00024791	70	59.5	57.6	0.0053021	0.019134	-0.52121	-3.2873
13-1573_S04_F2_0088aad2208361f7b4598861683a9278	11/13/17	11/16/17	Montana	26	Female	Non-Hispanic White	148	63	26	1116	HT_00024548	26	40.9	46.9	-0.0718747	-0.10935	2.40382	7.0528
13-1573_S04_F3_f5a46fd92166bc648b029dffe9259a83	11/24/17	11/28/17	Arizona	67	Male	Non-Hispanic White	294	71	41	1116	HT_00025238	67	71.6	65.7	0.4816409	-0.041522	13.06122	6.2522
13-1573_S04_G1_bddfa1a55679ba7858db20f394a87e13	11/11/17	11/15/17	Arizona	71	Male	Non-Hispanic White	291	63	52	1116	HT_00024452	71	70	66	0.4605753	-0.035348	9.50564	4.667
13-1573_S04_G2_dde403fc25019ef9153502e82025c927	11/8/17	11/10/17	Nevada	48	Female	Non-Hispanic White	250	66	40	1116	HT_00024273	48	44.9	46.7	-0.0363029	0.717741	-4.32081	-3.6647
13-1573_S04_G3_6dee85f6ee08cad2ef28df159cfb32d4	11/9/17	11/14/17	Arizona	44	Female	Non-Hispanic Asian Indian	120	65	20	1116	HT_00024398	44	45.4	44.2	-0.0570077	0.167843	-1.87939	-4.2781
13-1573_S04_H1_7c7fa2a86fa7f9f7cc78a6e6f075dbf8	11/16/17	11/21/17	South Dakota	59	Female	Non-Hispanic White	220	63	39	1116	HT_00025016	59	62.3	60.8	0.7623285	-0.159222	7.70996	5.1691
13-1573_S04_H2_a23aa3f4021afe121512ab419266a0e9	11/12/17	11/17/17	Arizona	53	Female	Non-Hispanic White	242	66	39	1116	HT_00024811	53	49.7	49	-0.047069	0.012938	-2.00629	-3.7888
13-1573_S04_H3_29e62b824f6d15cc7d0bd07a8f3a1ba5	11/15/17	11/21/17	South Dakota	64	Female	Non-Hispanic White	139	63	25	1116	HT_00024897	64	61.2	53.1	-0.1653779	-0.166836	4.09097	-4.9185
13-1573_S05_A1_f524b73489ae66f0a4d39ab6e1a0bc79	NA	NA	NA	NA	NA	NA	NA	NA	NA	NA	NA	NA	57.1	66.7	0.0014986	0.208847	NA	NA
13-1573_S05_A2_6bd9a3817fce8ab8aa30ed66a0aceae3	11/15/17	11/21/17	Washington	56	Female	Non-Hispanic White	135	62	25	1116	HT_00024879	56	41.2	46.8	-0.1408578	0.116595	-11.98943	-7.3987
13-1573_S05_A3_0115fe045292b42722b622d221e86aa3	11/12/17	11/16/17	Arizona	34	Female	Non-Hispanic White	230	66	37	1116	HT_00024662	34	47.2	57	-0.1821815	0.037554	4.73304	13.3307
13-1573_S05_B1_484456cc9d9d9317db2666e5d03bb4bc	11/7/17	11/13/17	Nevada	76	Male	Non-Hispanic White	174	67	27	1116	HT_00024345	76	60.8	64.9	0.3116698	0.061959	-2.10344	1.1347
13-1573_S05_B2_0308e01d9262d56fb16e2e383e2b6633	11/12/17	11/16/17	Washington	32	Male	Non-Hispanic White	225	76	27	1116	HT_00024705	32	55.4	49.1	0.1008041	-0.022013	13.932	6.4161
13-1573_S05_B3_af134f61c3f5742af670fabec9488790	11/13/17	11/16/17	Nevada	45	Female	Other Hispanic/Spanish White	155	63	28	1116	HT_00024597	45	49.7	52.4	-0.0114977	0.110558	1.85766	3.4307
13-1573_S05_C1_617088976ed95e61006511cea6c76de9	11/6/17	11/10/17	Nevada	76	Male	Non-Hispanic White	242	70	35	1116	HT_00024226	76	60.7	58.3	0.0052152	0.217785	-2.26724	-5.3974
13-1573_S05_C2_23ee917357b4f13162560b4e5a0af0bc	11/10/17	11/14/17	Washington	66	Female	Non-Hispanic White	223	62	41	1116	HT_00024434	66	66.9	62	0.4954063	-0.048345	8.8914	3.0444
13-1573_S05_C3_7ba3d90aaa70cf9d562a6af61db594e4	11/25/17	11/28/17	Arizona	71	Male	Mexican Some other race	262	69	39	1116	HT_00025249	71	61.4	61.4	0.2405759	0.172588	0.95025	0.0579
13-1573_S05_D1_2acafca36c4e43bb88f61f1dbe9241ce	11/18/17	11/22/17	Arizona	62	Female	Mexican Some other race	175	62	32	1116	HT_00025102	62	51.4	57.5	0.2840364	-0.173221	-4.69362	0.419
13-1573_S05_D2_f9ed45d5dfe87a539ebd0f1e8ab592ef	11/18/17	11/22/17	Nevada	67	Female	Other Hispanic/Spanish White	191	64	33	1116	HT_00025181	67	59.7	60.9	0.3479036	-0.050796	1.20649	1.4877
13-1573_S05_D3_714b370b1dbf4e042e968f1bf8aaa19b	11/9/17	11/14/17	Arizona	45	Female	Non-Hispanic Black	155	66	25	1116	HT_00024356	45	52.5	49	-0.0335819	-0.153803	4.65998	0.1098
13-1573_S05_E1_0ad28f1c6ee17af880cd46c347c472a2	11/8/17	11/13/17	Arizona	78	Male	Non-Hispanic White	155	70	22	1116	HT_00024312	78	56.1	56.1	-0.0849056	0.050564	-7.82887	-8.6367
13-1573_S05_E2_e0816c79e4afdf1c21591518a908a71c	11/13/17	11/16/17	California	62	Female	Non-Hispanic White	280	69	41	1116	HT_00024574	62	56.7	64.1	-0.0604301	-0.03785	0.61237	7.0013
13-1573_S05_E3_cd2e6e3786666fcf0b76f12e08be10cc	11/18/17	11/22/17	Nevada	67	Male	Non-Hispanic White	250	70	36	1116	HT_00025188	67	65.9	61.4	-0.1491476	-0.002983	7.40443	1.9303
13-1573_S05_F1_121dad012149b32d7c6ebcb15a8f4163	11/10/17	11/14/17	California	33	Male	Non-Hispanic White	270	68	41	1116	HT_00024428	33	56.3	55.3	0.0390779	0.167996	14.32962	12.0546
13-1573_S05_F2_001a4521d134464c5d6d0ac8da42f131	11/20/17	11/24/17	California	52	Male	Non-Hispanic White	175	73	23	1116	HT_00025206	52	52.5	59.1	0.0224033	-0.005322	1.27397	6.8207
13-1573_S05_F3_44542d5cc8ae0f82b5a2da874a912a66	11/10/17	11/14/17	California	36	Male	Mexican White	285	67	45	1116	HT_00024443	36	55.8	55	0.2267654	-0.003446	12.43802	10.3555
13-1573_S05_G1_d748d93ef9deeef2df802e3d2353b600	11/17/17	11/21/17	California	65	Male	Non-Hispanic White	250	71	35	1116	HT_00025063	65	66.4	70.6	0.6755046	0.071293	8.85288	12.1355
13-1573_S05_G2_faca6406d2541c479ec3a83d4a8513f4	11/13/17	11/17/17	California	69	Female	Non-Hispanic White	150	67	24	1116	HT_00024788	69	53.4	49.4	0.2208478	-0.113909	-6.10711	-10.9555
13-1573_S05_G3_de45ecdc75d999282b663f30c304d1e0	11/15/17	11/21/17	North Dakota	50	Male	Non-Hispanic White	195	73	26	1116	HT_00024956	50	39.1	36.1	0.0149196	0.190813	-11.113	-15.2472
13-1573_S05_H1_0ec4bbdd57f21fec980f2ab993bc74e9	11/16/17	11/21/17	Washington	39	Female	Non-Hispanic White	215	65	36	1116	HT_00025005	39	52.4	51.7	-0.0151548	-0.070946	7.57138	5.5836
13-1573_S05_H2_6f6342b7a21314a76119d9f720b35f29	11/11/17	11/17/17	South Dakota	53	Male	Non-Hispanic White	250	71	35	1116	HT_00024809	53	61.7	61.5	0.0550138	-0.019834	10.01553	8.7232
13-1573_S05_H3_cd5ad495112b742ccfdbf78687f720d5	11/6/17	11/10/17	North Dakota	54	Female	Non-Hispanic White	280	68	43	1116	HT_00024259	54	54.4	59.6	-0.1599272	-0.046811	2.25011	6.3935
13-1573_S06_A1_3b10dce65cc37ce843f7e52c12407eaf	11/9/17	11/14/17	Nevada	32	Female	Other Hispanic/Spanish Black	320	66	52	1116	HT_00024380	32	61.8	63.3	0.0581322	0.195863	20.36367	20.6117
13-1573_S06_A2_f08198efa307cbef5f388bb96593494b	11/9/17	11/14/17	Arizona	65	Male	Non-Hispanic White	290	71	40	1116	HT_00024397	65	61.4	56.9	-0.2694049	0.160237	3.85927	-1.5661
13-1573_S06_A3_c25a2b62c1952e84f6e261dd7710a944	11/13/17	11/17/17	California	55	Male	Non-Hispanic White	245	68	37	1116	HT_00024759	55	53.5	52.1	0.002688	0.107985	0.8568	-1.6223
13-1573_S06_B1_977226206ca303dcea65eac7f416b807	11/13/17	11/16/17	California	42	Female	Non-Hispanic White	160	62	29	1116	HT_00024588	42	60.3	50	0.2522233	-0.161905	13.92935	2.5401
13-1573_S06_B2_2b683ac8b069afcbda48c8fffcd5dafc	11/8/17	11/13/17	South Dakota	33	Male	Non-Hispanic White	165	69	24	1116	HT_00024333	33	59.6	56.1	0.1753703	-0.115907	17.63261	12.875
13-1573_S06_B3_89c929e91534a9597b05b134b17eacdf	11/12/17	11/17/17	Arizona	85	Male	Non-Hispanic Filipino	175	70	25	1116	HT_00024810	85	74.3	63.8	0.066109	-0.106902	6.99691	-4.1905
13-1573_S06_C1_0d1de60f9167f2df3d4e560683a5c04c	11/18/17	11/22/17	Nevada	69	Female	Non-Hispanic White	160	60	31	1116	HT_00025187	69	69.1	67.1	0.103383	-0.091798	9.60842	6.7574
13-1573_S06_C2_16286838837c2c668bb7775b82645f64	NA	NA	NA	NA	NA	NA	NA	NA	NA	1068	HT_00019647	NA	41.7	43.7	-0.1521314	0.133382	NA	NA
13-1573_S06_C3_043cfad1e10a9647e97d705ffce5d742	11/12/17	11/17/17	Nevada	54	Male	Non-Hispanic White	185	66	30	1116	HT_00024830	54	78.1	75.9	-0.2654602	-0.081448	25.92451	22.6655
13-1573_S06_D1_e0d19c98d2f10b270c835e8aa8fa5e4d	11/11/17	11/16/17	North Dakota	26	Female	Non-Hispanic White	198	63	35	1116	HT_00024728	26	34	28.3	0.0460377	0.587393	-4.57398	-11.5699
13-1573_S06_D2_ad54efbecaecc52b1278ec367de6aae7	11/13/17	11/16/17	Arizona	42	Female	Non-Hispanic White	270	67	42	1116	HT_00024572	42	32.9	38.4	-0.0995273	0.853404	-13.43151	-9.0653
13-1573_S06_D3_4638f8719b18478829a19e8bb76142c5	11/13/17	11/16/17	California	38	Male	Non-Hispanic White	220	71	31	1116	HT_00024600	38	50	51.3	-0.0699286	0.034703	5.59569	5.6953
13-1573_S06_E1_1e3ce76e9106656851f1eac8e5cdb8fd	11/15/17	11/21/17	Nevada	58	Female	Other Hispanic/Spanish White	125	63	22	1116	HT_00024932	58	65.4	60.5	0.0994763	-0.121935	11.26328	5.3754
13-1573_S06_E2_d19907ce616efbefbf5f4f9ab2f72872	11/10/17	11/14/17	Washington	64	Female	Non-Hispanic White	270	64	46	1116	HT_00024435	64	57	61.9	0.0734075	0.203428	-0.03299	3.9187
13-1573_S06_E3_01c9b779a17661112764b42d9c8d1638	11/18/17	11/22/17	California	69	Male	Non-Hispanic White	240	76	29	1116	HT_00025180	69	59.5	52.7	-0.035135	-0.050186	0.00527	-7.6858
13-1573_S06_F1_2ff5c636773822459e6ef905a859abe7	11/4/17	11/10/17	Nevada	77	Male	Non-Hispanic White	238	67	37	1116	HT_00024182	77	64.8	61.2	1.1221179	0.152102	1.43685	-3.0391
13-1573_S06_F2_542090c2608cb3e6d1119828e7df6ffd	11/18/17	11/22/17	Montana	61	Female	Non-Hispanic White	160	61	30	1116	HT_00025085	61	64.7	59	0.0689283	-0.184884	9.10201	2.3909
13-1573_S06_F3_4954274b5c2779ef5509dd7780f09ba7	11/6/17	11/10/17	North Dakota	87	Male	Non-Hispanic White	218	72	30	1116	HT_00024219	87	60.3	58.5	0.0872336	0.346575	-7.97754	-10.52
13-1573_S06_G1_bd3de98236ec088a7f817fae877832a3	11/13/17	11/16/17	Arizona	25	Male	Mexican Some other race	213	71	30	1116	HT_00024619	25	50.4	44	-0.199025	-0.123943	12.36798	4.6
13-1573_S06_G2_7127f36293d51e8a38c556169b58f4b2	NA	NA	NA	NA	NA	NA	NA	NA	NA	NA	NA	NA	56.8	66.3	-0.0029432	0.206936	NA	NA
13-1573_S06_G3_38e084f83104755b14a5093f416d44a9	11/13/17	11/16/17	Washington	35	Female	Non-Hispanic White	170	66	27	1116	HT_00024546	35	50.3	47.7	-0.0172472	-0.083655	7.37238	3.5055
13-1573_S06_H1_e4a1dbd30966e2e861b420fb46f7e93b	11/15/17	11/21/17	Montana	45	Female	Non-Hispanic White	160	66	26	1116	HT_00024892	45	54	51.5	0.0550826	-0.020501	6.23058	2.5555
13-1573_S06_H2_99814b5507d5f7e13eee6fdf1b08a876	11/17/17	11/21/17	Nevada	61	Male	Non-Hispanic Some other race	260	74	33	1116	HT_00025021	61	52.3	51.7	0.2072941	0.029101	-3.34002	-4.8542
13-1573_S06_H3_c3f1212a741be174a3e90fa9d649892d	11/16/17	11/21/17	California	44	Female	Non-Hispanic Black	196	62	36	1116	HT_00025006	44	46.8	48.4	-0.1542735	-0.131689	-0.49458	-0.0352
13-1573_S07_A1_3314ff5ddd83f855a21853b75d8e9a02	8/5/17	8/9/17	Other California	73	Female	Non-Hispanic White	130	65	22	1068	HT_00023450	73	61.3	66.4	-0.018084	0.083987	-0.18845	4.0987
13-1573_S07_A2_f2fc5403e3253341dd3dd0f89c66a2e4	8/21/17	8/25/17	Other California	46	Female	Non-Hispanic White	250	66	40	1068	HT_00023697	46	48.6	45.3	0.0493983	-0.089158	0.34991	-4.1143
13-1573_S07_A3_65d4f7f94741a236833c067381d32ed9	8/13/17	8/17/17	Other California	38	Female	Non-Hispanic White	140	67	22	1068	HT_00023594	38	41	40.2	0.0173166	-0.125601	-3.3818	-5.4328
13-1573_S07_B1_e3980220d820d582767eb7d1178e2a9e	7/30/17	8/3/17	SanFrancisco California	78	Male	Non-Hispanic White	152	70	22	1068	HT_00023328	78	53.3	73.3	0.2034135	0.030096	-10.58236	8.6552
13-1573_S07_B2_ecb75b42fc4d334a00306df3987a955b	8/12/17	8/16/17	Other California	62	Female	Non-Hispanic White	171	66	28	1068	HT_00023573	62	51.3	57.7	-0.0027273	-0.035999	-4.8282	0.6698
13-1573_S07_B3_3607a3bdb0a8a961314cb6d88a6d1c81	9/8/17	9/12/17	SanFrancisco California	66	Male	Non-Hispanic White	315	71	44	1068	HT_00023731	66	51.4	54	-0.2742475	0.788326	-6.64849	-4.9892
13-1573_S07_C1_3a30d0ed1f36ff33671e8a19f5fd480e	8/5/17	8/9/17	Other California	36	Female	Non-Hispanic Other Asian	157	60	31	1068	HT_00023442	36	34.9	31.2	-0.1519447	-0.014342	-8.46903	-13.4769
13-1573_S07_C2_2a4a9f9ea70fbea7f1323db51704e947	8/20/17	8/24/17	SanFrancisco California	56	Female	Non-Hispanic White	261	64	45	1068	HT_00023692	56	57.6	54.7	0.2142472	0.009137	4.44551	0.5604
13-1573_S07_C3_975895773530c637017afb197cddb075	8/14/17	8/18/17	Other California	41	Female	Non-Hispanic White	225	67	35	1068	HT_00023634	41	40.8	45	-0.1488613	0.007631	-5.05041	-2.0238
13-1573_S07_D1_38feb496d32886a43caaa5c84cfda4ad	8/12/17	8/16/17	Other California	61	Female	Non-Hispanic White	235	64	40	1068	HT_00023574	61	64.7	55.2	0.0997992	0.093651	9.07865	-1.331
13-1573_S07_D2_ac850aa1fef5f7f840f83f934dbffc78	9/10/17	9/14/17	SanFrancisco California	75	Female	Non-Hispanic White	160	66	26	1068	HT_00023741	75	59	65.4	-0.1194602	-0.109144	-3.47915	2.1461
13-1573_S07_D3_309f802ae694e3beafc191930993d37c	8/13/17	8/17/17	Other California	30	Male	Non-Hispanic White	305	73	40	1068	HT_00023606	30	31	34	-0.1538934	0.574404	-9.50472	-7.7259
13-1573_S07_E1_f0ba28278eeba8e7e04c1dba58664479	8/11/17	8/15/17	SanFrancisco California	72	Male	Non-Hispanic White	258	68	39	1068	HT_00023556	72	65.5	64	-0.1025655	-0.111437	4.49363	2.1284
13-1573_S07_E2_7b70b426da13b7b095b32b7f34677b1b	7/28/17	8/1/17	SanFrancisco California	49	Female	Non-Hispanic White	134	69	20	1068	HT_00023208	49	52	48.6	0.5914442	-0.100277	2.24438	-2.2084
13-1573_S07_E3_7f9e0045b6a0b5da2051b2e7e6d4ce14	9/11/17	9/15/17	SanFrancisco California	24	Male	Non-Hispanic White	178	68	27	1068	HT_00023784	24	48.9	37.5	0.0599006	-0.101326	11.38697	-1.3807
13-1573_S07_F1_2325a5450fafd6ad716f915157c2502a	8/5/17	8/9/17	SanFrancisco California	50	Female	Non-Hispanic White	195	63	34	1068	HT_00023428	50	48.8	46.9	-0.1405166	0.006022	-1.48466	-4.4202
13-1573_S07_F2_3ab0826972699e17869cf86dc2b85369	7/30/17	8/3/17	SanFrancisco California	57	Female	Non-Hispanic White	140	68	21	1068	HT_00023350	57	70.6	59.9	0.9342331	-0.032565	16.94403	5.2391
13-1573_S07_F3_409004e3375dd2f953cd3527392581a5	8/4/17	8/8/17	SanFrancisco California	69	Female	Non-Hispanic White	155	63	28	1068	HT_00023377	69	70.6	66.1	0.2010088	-0.015199	11.07694	5.7097
13-1573_S07_G1_e4d82c876ee207b86db9d8af7cb11435	NA	NA	NA	NA	NA	NA	NA	NA	NA	NA	NA	NA	62.4	64.1	-0.0220639	0.187101	NA	NA
13-1573_S07_G2_8c31701dda7d875fcff1eba9b89a6782	7/29/17	8/2/17	SanFrancisco California	28	Male	Non-Hispanic White	165	71	23	1068	HT_00023253	28	51	37.8	0.005903	-0.07151	11.45776	-2.9831
13-1573_S07_G3_f5b05664f55bbf9cf2a987f4eefc8477	7/28/17	8/1/17	SanFrancisco California	34	Male	Non-Hispanic Vietnamese	228	69	34	1068	HT_00023213	34	46.5	53.4	0.0347404	-0.089614	4.04052	9.7287
13-1573_S07_H1_dc8b9f75790b95ff4429830e266118fb	8/11/17	8/15/17	Other California	54	Female	Non-Hispanic White	150	61	28	1068	HT_00023532	54	51	54.2	-0.0327794	0.041053	-1.16696	0.9481
13-1573_S07_H2_34ce3d959ec0f8453800cd3c35ecc7af	8/4/17	8/8/17	SanFrancisco California	76	Female	Non-Hispanic Filipino	148	60	29	1068	HT_00023368	76	63	66.2	-0.1747482	0.016954	0.10822	2.4467
13-1573_S07_H3_b4875f61618bf92cbff02a5bb6979a38	NA	NA	NA	NA	NA	NA	NA	NA	NA	1068	HT_00019647	NA	38.2	40.9	-0.1109916	0.181941	NA	NA
13-1573_S08_A1_1a05c0b2133bac1a2e71dac43fa1cdd2	11/18/17	11/22/17	California	57	Male	Non-Hispanic White	240	72	32	1116	HT_00025133	57	53.2	53.7	-0.1022319	0.020109	-0.43442	-1.0031
13-1573_S08_A2_333458ea02f2bc0e29fad4c8b314fc14	11/15/17	11/20/17	North Dakota	75	Male	Non-Hispanic White	213	65	35	1116	HT_00024850	75	58.6	54.3	0.0323401	-0.021975	-3.81403	-8.9261
13-1573_S08_A3_02b252287e1a5b3df3fd55a371710ead	11/15/17	11/21/17	Montana	46	Female	Non-Hispanic White	158	64	27	1116	HT_00024905	46	42.2	49.6	0.5243991	-0.081351	-6.0972	0.2029
13-1573_S08_B1_630c8c50cb56a6d15fbd4fe791a852bc	11/8/17	11/14/17	Nevada	64	Female	Non-Hispanic White	275	69	41	1116	HT_00024400	64	54.6	54.1	-0.0943909	0.360833	-2.48298	-3.8958
13-1573_S08_B2_9dbab30768c025ae15f1c0f41fadb2dc	11/13/17	11/16/17	Arizona	29	Male	Non-Hispanic Black	229	71	32	1116	HT_00024555	29	37.8	48	-0.1268917	0.045205	-2.14842	6.7531
13-1573_S08_B3_14950e03ea89086d7e9d29ff7657961f	11/13/17	11/16/17	North Dakota	33	Male	Non-Hispanic White	195	73	26	1116	HT_00024596	33	35.3	39	-0.0853027	-0.004792	-6.59314	-4.2082
13-1573_S08_C1_8c5906ecf1cba7ddefa5691ed3f439a1	11/20/17	11/24/17	Texas	34	Male	Non-Hispanic White	165	70	24	1116	HT_00025200	34	48	46.1	-0.1798111	-0.007315	5.55527	2.4163
13-1573_S08_C2_5fb5e2f6bbc3faa67be323573d368a34	11/18/17	11/22/17	Washington	36	Male	Non-Hispanic White	270	73	36	1116	HT_00025147	36	55.5	54.7	-0.1220805	-0.049867	12.05312	10.0834
13-1573_S08_C3_09575032130ca6de9d1878351cdb12e9	11/12/17	11/15/17	South Dakota	36	Male	Non-Hispanic White	320	73	42	1116	HT_00024515	36	46.6	43.3	-0.156623	0.08229	3.14989	-1.3053
13-1573_S08_D1_3dc72e624f1cfc1e176c1356f48398a9	11/15/17	11/20/17	Arizona	54	Female	Non-Hispanic White	206	63	36	1116	HT_00024857	54	52.9	53.4	-0.1721852	-0.081934	0.76061	0.1654
13-1573_S08_D2_227cb3e748e33dbbd5fec13b42f6a76f	11/17/17	11/21/17	Nevada	74	Male	Non-Hispanic White	225	72	30	1116	HT_00025051	74	69.6	74.8	0.7864434	-0.131006	7.64204	12.0491
13-1573_S08_D3_18e468b995de8d8dd8df515b1b42bbde	11/18/17	11/22/17	Arizona	59	Female	Non-Hispanic Japanese	150	65	25	1116	HT_00025106	59	56.7	49.9	-0.0719267	0.002141	2.04525	-5.7668
13-1573_S08_E1_6ae0f0edd6f0ff874921198bb58d89e7	11/11/17	11/15/17	Montana	69	Male	Non-Hispanic White	198	70	28	1116	HT_00024460	69	65.9	64.4	0.8055569	0.022851	6.43728	4.0036
13-1573_S08_E2_5e553b62f19d75f5a1644bf996721bb3	NA	NA	NA	NA	NA	NA	NA	NA	NA	NA	NA	NA	59.1	64.9	-0.0082603	0.197179	NA	NA
13-1573_S08_E3_36ccab890d306eaa8939b65eff08a972	11/15/17	11/21/17	Montana	56	Male	Non-Hispanic White	180	72	24	1116	HT_00024965	56	58.7	59.2	0.0503448	0.053169	5.57308	5.0154
13-1573_S08_F1_93e106b5b856c4a1a4d0506c966f6be4	11/7/17	11/13/17	North Dakota	78	Female	Non-Hispanic White	160	62	29	1116	HT_00024322	78	79.6	76.3	0.4423827	-0.122955	15.72507	11.6506
13-1573_S08_F2_54ce43693d3e3748c161d53184de17ea	NA	NA	NA	NA	NA	NA	NA	NA	NA	1068	HT_00019647	NA	37.8	43.6	-0.0890133	0.206377	NA	NA
13-1573_S08_F3_1ed357ec90d0f5b432f866d3320b47c2	11/9/17	11/14/17	Nevada	34	Male	Mexican Some other race	310	71	43	1116	HT_00024383	34	49.6	50.5	-0.201171	0.080611	7.1785	6.8551
13-1573_S08_G1_ec12c487579cc6b3ef10f40c89ae8600	11/18/17	11/22/17	Arizona	68	Male	Non-Hispanic White	162	70	23	1116	HT_00025096	68	59.9	54.8	-0.0850292	-0.128021	0.90433	-5.0987
13-1573_S08_G2_81588513d76241860ead6d46079a3db5	11/13/17	11/16/17	Arizona	42	Male	Other Hispanic/Spanish White	183	66	30	1116	HT_00024627	42	62.7	68	-0.0718285	-0.020168	16.35099	20.4711
13-1573_S08_G3_1ed08b6ff239ff17efe425a88cbdea0f	11/7/17	11/10/17	Arizona	75	Female	Non-Hispanic White	190	66	31	1116	HT_00024223	75	73.3	71.1	0.8399502	0.013176	10.90959	7.8638
13-1573_S08_H1_923fe524130512226d44845c5f49d26a	11/12/17	11/16/17	Nevada	35	Female	Non-Hispanic Filipino	195	62	36	1116	HT_00024656	35	46.6	55.2	-0.1618744	0.067898	3.71064	11.0712
13-1573_S08_H2_bfcb14fbdf0debe105750bd287f752a5	11/12/17	11/16/17	Washington	36	Male	Non-Hispanic White	240	74	31	1116	HT_00024694	36	44.4	40.6	-0.1287618	0.037181	1.00636	-4.0722
13-1573_S08_H3_68a19539479b5a66bba1657beb4da6ae	11/12/17	11/17/17	California	49	Male	Mexican Some other race	210	67	33	1116	HT_00024826	49	46.2	46.9	-0.0269002	-0.093457	-3.51269	-3.9882
13-1573_S09_A1_c60f6f0dc70d51b8d3320a79c1f6ca00	11/13/17	11/16/17	North Dakota	27	Female	Non-Hispanic White	200	64	34	1116	HT_00024615	27	42.4	45	0.2530354	-0.10858	3.40508	4.6675
13-1573_S09_A2_48ddc35663ef5dacb28bc56a6a3de11c	NA	NA	NA	NA	NA	NA	NA	NA	NA	NA	NA	NA	58.5	66.8	0.0037449	0.212735	NA	NA
13-1573_S09_A3_8b7b18cf0172e18e2d54d2dce4c79b69	11/6/17	11/10/17	Montana	77	Male	Non-Hispanic White	223	68	34	1116	HT_00024227	77	53.5	56.7	0.145949	0.541518	-9.95528	-7.4947
13-1573_S09_B1_65c37ccaeee19dc541066b5967885a56	11/15/17	11/21/17	Montana	63	Male	Non-Hispanic White	160	67	25	1116	HT_00024964	63	54.5	53.1	0.1275302	-0.024415	-2.11069	-4.4761
13-1573_S09_B2_f403fd97051cb44a97eed1fe68f68df6	11/10/17	11/14/17	Nevada	40	Male	Non-Hispanic White	131	67	20	1116	HT_00024441	40	39.8	42.4	-0.1054579	0.154592	-5.59963	-4.1464
13-1573_S09_B3_f017d77ec23eb9f911f56ffa9251f667	11/15/17	11/21/17	North Dakota	54	Female	Non-Hispanic White	149	65	25	1116	HT_00024882	54	46.9	48.1	0.0460768	0.276411	-5.25161	-5.1362
13-1573_S09_C1_dbe55b155ce3e65d25ff8c9a8c6a7376	11/13/17	11/17/17	Montana	90	Male	Non-Hispanic White	155	65	26	1116	HT_00024742	90	71.1	55.5	0.0186491	-0.288681	1.35997	-14.8987
13-1573_S09_C2_cbcbae8c2806757a1cb825745ac61f06	11/11/17	11/17/17	Nevada	53	Male	Non-Hispanic White	230	72	31	1116	HT_00024824	53	44.8	47.9	-0.0039146	-0.088455	-6.92068	-4.8775
13-1573_S09_C3_a41b504b8cdc037bb8e78a333c7e99fc	11/18/17	11/22/17	Nevada	43	Female	Non-Hispanic White	220	66	36	1116	HT_00025077	43	42.3	44.5	0.0530391	0.046532	-4.47183	-3.4417
13-1573_S09_D1_09845d65b360e923b05c311e9404c9a9	11/24/17	11/28/17	Arizona	70	Male	Non-Hispanic White	242	68	37	1116	HT_00025236	70	50.2	53.4	-0.0950977	-0.139871	-9.8276	-7.4253
13-1573_S09_D2_0f660273e5068f4d94617bee9c842a4b	NA	NA	NA	NA	NA	NA	NA	NA	NA	1068	HT_00019647	NA	40.3	42.3	-0.1340786	0.150888	NA	NA
13-1573_S09_D3_594a10f9901da24ed6316343d13523bf	11/9/17	11/14/17	Arizona	62	Female	Non-Hispanic White	247	64	42	1116	HT_00024401	62	48.4	53.6	-0.1510892	0.490719	-7.69247	-3.4986
13-1573_S09_E1_545a0d334d8687e33204333aa6ed1357	11/9/17	11/14/17	South Dakota	34	Female	Non-Hispanic White	262	66	42	1116	HT_00024375	34	43.8	42	-0.2810338	-0.190212	1.32054	-1.6914
13-1573_S09_E2_fbabbe8590578ea81ff292db79105980	11/10/17	11/14/17	Arizona	65	Male	Non-Hispanic White	287	68	44	1116	HT_00024424	65	70.6	67.5	0.1796288	-0.070996	13.0264	9.0304
13-1573_S09_E3_deed448095be9cbb5566cb4318ff57c5	11/18/17	11/22/17	Nevada	66	Female	Non-Hispanic White	169	65	28	1116	HT_00025174	66	53	50.1	0.0181723	0.024549	-5.06365	-8.8649
13-1573_S09_F1_bf584e836483e15558caed91a6db2c14	11/13/17	11/16/17	Nevada	42	Male	Non-Hispanic White	220	71	31	1116	HT_00024562	42	32.8	41.4	-0.0870825	-0.102244	-13.53615	-6.0779
13-1573_S09_F2_ee80c964c6c036252292e38238da8cf6	11/17/17	11/21/17	California	45	Female	Non-Hispanic Filipino	150	62	27	1116	HT_00025046	45	32.1	24.7	-0.2284211	-0.042803	-15.72833	-24.1952
13-1573_S09_F3_5a2855a528805acbbdd3b9b1f9bbfec3	11/17/17	11/21/17	North Dakota	59	Female	Non-Hispanic White	245	66	40	1116	HT_00025028	59	59.7	51.7	-0.1540477	-0.177339	5.03718	-3.9186
13-1573_S09_G1_8478343806a9edb48723f2ae02b2fe73	11/18/17	11/22/17	California	59	Female	Non-Hispanic White	170	65	28	1116	HT_00025082	59	67.1	59.8	0.3850216	-0.001905	12.5131	4.2252
13-1573_S09_G2_f585fdd8adaec987be1c9b4ec83fe31a	11/12/17	11/16/17	South Dakota	39	Male	Mexican Some other race	160	65	27	1116	HT_00024672	39	43	43.2	0.0593466	0.001713	-1.89064	-2.9111
13-1573_S09_G3_ebf520899c0047719edbcfade1293d0c	11/13/17	11/16/17	Washington	45	Male	Non-Hispanic White	300	70	43	1116	HT_00024614	45	33.6	33.3	-0.1998256	0.204802	-14.19254	-15.6364
13-1573_S09_H1_57b555f98502c11bb196ab85333a3edf	11/8/17	11/13/17	Nevada	75	Male	Non-Hispanic White	175	70	25	1116	HT_00024296	75	61.9	54.7	-0.2036523	0.377249	-0.54566	-8.5624
13-1573_S09_H2_3aadd16353d867517a696acb31ed8759	11/8/17	11/13/17	Nevada	25	Male	Mexican White	150	66	24	1116	HT_00024315	25	30.1	31.1	-0.201572	0.099934	-7.93283	-8.2533
13-1573_S09_H3_33f747cba3d83b2a00d552fce7df0541	11/12/17	11/16/17	Nevada	29	Male	Mexican Some other race	175	67	27	1116	HT_00024735	29	50.5	49.9	-0.1159201	0.09443	10.51126	8.5612
13-1573_S10_A1_d26dd6f67dc9ecbec05fe3fc2b2eca60	NA	NA	NA	NA	NA	NA	NA	NA	NA	1068	HT_00019647	NA	40.6	42.3	-0.1183931	0.169875	NA	NA
13-1573_S10_A2_c17eca8e8a9f40c5b6c895e3ab7d24aa	11/13/17	11/17/17	Nevada	47	Male	Non-Hispanic White	225	73	30	1116	HT_00024766	47	47.5	45.3	0.3190405	-0.035241	-1.27209	-4.6302
13-1573_S10_A3_4eb5de786ff96c83420880c73f053400	11/8/17	11/14/17	Montana	25	Male	Non-Hispanic White	300	69	44	1116	HT_00024384	25	47.1	44.7	-0.1373884	-0.065629	9.0177	5.3185
13-1573_S10_B1_d2efe9a939e52255e43b3c9b119981e4	11/15/17	11/21/17	South Dakota	53	Male	Non-Hispanic White	213	73	28	1116	HT_00024903	53	40.9	46.4	0.0480637	0.256668	-10.77684	-6.3799
13-1573_S10_B2_1e9c0091939de287d752708ffed88c1a	11/12/17	11/15/17	Arizona	67	Female	Non-Hispanic White	220	64	38	1116	HT_00024517	67	48.7	51.8	0.4472838	0.725114	-9.85348	-7.617
13-1573_S10_B3_1ed9af0b7809a4f2f0dfb21241d72dc6	11/5/17	11/10/17	Arizona	46	Female	Non-Hispanic White	264	64	45	1116	HT_00024256	46	57.7	48.7	-0.2386268	0.000155	9.45043	-0.6921
13-1573_S10_C1_118dbd59629307b695662c830202230e	11/8/17	11/13/17	Arizona	33	Female	Non-Hispanic Black	150	66	24	1116	HT_00024331	33	42.5	31.2	-0.0629769	-0.092881	0.59935	-11.9666
13-1573_S10_C2_34cbb35b84b8b07baf791fa8a7e9c525	11/7/17	11/10/17	North Dakota	71	Male	Non-Hispanic White	294	69	43	1116	HT_00024236	71	50.3	51	-0.1465973	0.042487	-10.15851	-10.3586
13-1573_S10_C3_320b886b63d393b359f9799c2cfb37e1	11/17/17	11/21/17	North Dakota	62	Male	Non-Hispanic White	275	71	38	1116	HT_00025033	62	68.6	62.5	0.0606727	-0.037718	12.47076	5.4771
13-1573_S10_D1_8e8e18b4fbe8178a13828531554ae651	11/13/17	11/16/17	Arizona	44	Male	Non-Hispanic White	230	71	32	1116	HT_00024553	44	47.3	36.3	-0.0322098	0.115574	-0.00487	-12.1429
13-1573_S10_D2_f9ae1582ffc0cabac42b99fbb67a0eb1	11/18/17	11/22/17	Arizona	74	Female	Mexican American Indian / Mexican Inuit	150	62	27	1116	HT_00025110	74	58.6	54.6	0.3529195	-0.023751	-3.33519	-8.187
13-1573_S10_D3_44133904e097985c5f7b121f4096411e	11/17/17	11/21/17	Montana	65	Female	Mexican White	160	65	27	1116	HT_00025027	65	62.4	47.8	0.6763425	-0.142195	4.89335	-10.6573
13-1573_S10_E1_a6360ef134ed51d3ae3d251bf90d15c9	11/11/17	11/15/17	Nevada	57	Female	Non-Hispanic White	243	64	42	1116	HT_00024481	57	63.1	46.5	0.2593611	0.036372	9.412	-8.1295
13-1573_S10_E2_d5a8f98e1b5a775ec62d7eaabe75b6df	11/4/17	11/10/17	Arizona	80	Male	Non-Hispanic White	205	66	33	1116	HT_00024185	80	53	56.8	0.3203921	0.308931	-11.87579	-8.803
13-1573_S10_E3_1766bb4585525be14928baf1a4cd22ea	11/10/17	11/14/17	Arizona	37	Male	Non-Hispanic White	145	71	20	1116	HT_00024407	37	30.9	28.2	-0.1908736	-0.184851	-12.98809	-16.9572
13-1573_S10_F1_b0d14a688b34b1156681b57eabacaae6	11/12/17	11/16/17	Arizona	37	Male	Mexican Some other race	180	65	30	1116	HT_00024695	37	42.4	48.3	-0.1508297	-0.061173	-1.4712	3.1627
13-1573_S10_F2_279ee924803dead0d7d776a2af73af7c	11/12/17	11/16/17	Washington	26	Female	Non-Hispanic White	229	73	30	1116	HT_00024710	26	52.2	47.5	-0.1426028	0.047338	13.62303	7.6112
13-1573_S10_F3_1f8d91db8fa0f92dd9b12a6a5a820b37	NA	NA	NA	NA	NA	NA	NA	NA	NA	NA	NA	NA	59.2	66.1	-0.000069	0.209441	NA	NA
13-1573_S10_G1_2ba54bd64e849dce8fe583094d67feb0	11/18/17	11/22/17	Montana	61	Male	Non-Hispanic White	181	71	25	1116	HT_00025162	61	59.5	54.8	-0.0622002	0.06371	3.93427	-1.7293
13-1573_S10_G2_61a16d896060308df5e2762db2a24823	11/24/17	11/28/17	Nevada	70	Female	Non-Hispanic White	240	66	39	1116	HT_00025234	70	43.5	43.2	-0.2613937	0.672856	-16.51541	-17.7079
13-1573_S10_G3_3859fb2889547ef9b99a88e3b66a3d6e	11/24/17	11/28/17	California	76	Female	Non-Hispanic White	157	66	25	1116	HT_00025222	76	62	64.3	-0.0207624	-0.131294	-0.95798	0.6137
13-1573_S10_H1_036841ca22e8923782c7f124d5da9f16	11/15/17	11/21/17	Washington	55	Female	Non-Hispanic White	140	66	23	1116	HT_00024970	55	52.8	53.8	0.3181224	0.063752	0.12218	0.0745
13-1573_S10_H2_95678570266b6450451f1f1f885f6578	11/19/17	11/24/17	Arizona	83	Female	Non-Hispanic White	125	66	20	1116	HT_00025214	83	58.5	58.8	0.3578082	-0.110879	-7.7985	-8.314
13-1573_S10_H3_bb5ead8ba739cfff45f83ac9aafafefc	11/13/17	11/16/17	California	29	Female	Non-Hispanic Korean	170	69	25	1116	HT_00024578	29	22.7	32.7	-0.1733173	0.104272	-17.3277	-8.6008
13-1573_S11_A1_b02fdd41a47b37bd8c7d048ef69c38d1	8/5/17	8/9/17	SanFrancisco California	67	Male	Non-Hispanic White	222	69	33	1068	HT_00023432	67	68.3	67.1	0.6021185	0.050539	9.72189	7.6439
13-1573_S11_A2_506b0b49ee2c12e0eaea4f0e356b0403	NA	NA	NA	NA	NA	NA	NA	NA	NA	1068	HT_00019647	NA	40.7	45.1	-0.1186819	0.183011	NA	NA
13-1573_S11_A3_0ea2cf9bb78e23f4fbb360e7e3642862	8/4/17	8/8/17	SanFrancisco California	56	Female	Non-Hispanic White	230	67	36	1068	HT_00023375	56	51.1	47.9	-0.1016416	-0.020605	-2.08428	-6.3258
13-1573_S11_B1_f01204d5d348b25a2b3b5d5949fad804	8/11/17	8/15/17	SanFrancisco California	68	Female	Non-Hispanic White	235	65	39	1068	HT_00023560	68	61.5	57.4	0.0939957	0.036166	2.50727	-2.5303
13-1573_S11_B2_ae74a86998ca7fb05e32150b0e3a3c88	8/4/17	8/8/17	Other California	42	Male	Non-Hispanic White	212	76	26	1068	HT_00023386	42	48.6	43.8	0.2927846	0.062089	2.25148	-3.6526
13-1573_S11_B3_f63704f43767acbe3e9a7ec985e10f7c	7/28/17	8/1/17	SanFrancisco California	29	Female	Non-Hispanic White	160	66	26	1068	HT_00023218	29	42.6	37.2	0.4780896	-0.026652	2.55893	-4.0455
13-1573_S11_C1_999fefdfe00ae4919d35981275ecdc76	8/18/17	8/22/17	SanFrancisco California	43	Male	Non-Hispanic White	216	62	40	1068	HT_00023669	43	45.9	46.4	0.1517819	-0.02233	-0.95561	-1.552
13-1573_S11_C2_edae36386b864887a46f4213eb705eb3	9/11/17	9/15/17	Other California	37	Male	Non-Hispanic White	146	71	20	1068	HT_00023748	37	47.1	43.5	-0.167564	0.236067	3.20156	-1.6469
13-1573_S11_C3_9bbf4e595d34163eff8fb78aed737ff2	7/29/17	8/2/17	SanFrancisco California	62	Male	Non-Hispanic White	165	64	28	1068	HT_00023290	62	59.8	59.3	-0.0108227	-0.127324	3.72144	2.2132
13-1573_S11_D1_da53524868b1aed7b37cbd92a0a1a9d6	7/29/17	8/2/17	SanFrancisco California	47	Male	Other Hispanic/Spanish Black	200	66	32	1068	HT_00023271	47	50.5	49.6	0.0730224	0.004506	1.68867	-0.2935
13-1573_S11_D2_b0abb6826a58e1430e3a8b82fea8fd98	8/11/17	8/15/17	Other California	36	Male	Non-Hispanic White	270	71	38	1068	HT_00023550	36	44	37.5	-0.1219354	0.088016	0.558	-7.1597
13-1573_S11_D3_11277498d70534924555383b1bbfcbd1	8/6/17	8/10/17	SanFrancisco California	78	Female	Non-Hispanic White	178	65	30	1068	HT_00023510	78	72.6	62.4	0.1990519	-0.065756	8.66452	-2.2478
13-1573_S11_E1_bbc0e18869a301471979cdd315a75da2	7/28/17	8/1/17	SanFrancisco California	40	Male	Non-Hispanic White	178	74	23	1068	HT_00023229	40	47.7	40.2	0.1462928	-0.01095	2.38793	-6.3595
13-1573_S11_E2_244593d10d1fcb5f80b973457dca3247	8/11/17	8/15/17	Other California	68	Male	Non-Hispanic White	189	69	28	1068	HT_00023548	68	47.7	61.5	-0.227861	0.109365	-11.29625	1.5588
13-1573_S11_E3_1b24f1a6f038d1911714e316b2afd100	9/11/17	9/15/17	Other California	75	Female	Non-Hispanic White	138	63	24	1068	HT_00023746	75	68.8	65.3	0.3460906	-0.097961	6.4001	2.0881
13-1573_S11_F1_0693dab80d0ce2a769ddcfb32058d1db	7/28/17	8/1/17	SanFrancisco California	35	Male	Non-Hispanic White	160	68	24	1068	HT_00023227	35	51.4	43.2	-0.1461254	0.018539	8.50785	-0.9956
13-1573_S11_F2_8742606563808229e44b07a31aa3c5d9	8/20/17	8/24/17	Other California	48	Female	Non-Hispanic White	280	72	38	1068	HT_00023691	48	52.7	46.6	0.0485342	-0.075031	3.48049	-3.7453
13-1573_S11_F3_013f311aa487bc338f7b560bc4b01413	8/5/17	8/9/17	Other California	59	Male	Non-Hispanic White	229	72	31	1068	HT_00023453	59	60	56.6	-0.1101705	0.055843	5.41973	1.0037
13-1573_S11_G1_2e3b976919c439bf11b7fac5f86f7b26	9/3/17	9/7/17	Other California	82	Female	Non-Hispanic White	160	61	30	1068	HT_00023726	82	83.7	73.2	1.4032078	-0.099949	17.8653	6.6413
13-1573_S11_G2_bc61f40694e6bac2c576442c400f190b	NA	NA	NA	NA	NA	NA	NA	NA	NA	1068	HT_00019647	NA	41.1	42.2	-0.1217086	0.177996	NA	NA
13-1573_S11_G3_0301cfb0d3fe8626e6559e29caca4f33	8/27/17	8/31/17	SanFrancisco California	31	Female	Other Hispanic/Spanish Some other race	278	68	42	1068	HT_00023706	31	47	41.1	0.3537671	-0.027687	5.9887	-1.1204
13-1573_S11_H1_f85306d61ea46361d3ef0b39e925f44d	NA	NA	NA	NA	NA	NA	NA	NA	NA	NA	NA	NA	58.7	66.2	-0.0061074	0.201128	NA	NA
13-1573_S11_H2_9df4c29b78c196774c1d93acdeae20ce	8/5/17	8/9/17	Other California	33	Female	Mexican White	214	70	31	1068	HT_00023439	33	33.4	34.2	0.0013357	0.069249	-8.52333	-9.0392
13-1573_S11_H3_a2f457d829aa8f72696b984b4ef1d294	7/28/17	8/1/17	SanFrancisco California	50	Female	Non-Hispanic White	150	71	21	1068	HT_00023237	50	52.6	53	-0.133673	-0.084266	2.35856	1.6729
13-1573_S12_A1_1f7852656ef73a3679ae9a266a12bc6a	8/11/17	8/15/17	Other California	54	Male	Non-Hispanic White	255	67	40	1068	HT_00023521	54	50.8	48.3	0.0383734	0.029921	-1.36173	-4.961
13-1573_S12_A2_de9f3f4cefba10c9d742ef9d30707e29	8/18/17	8/22/17	SanFrancisco California	50	Female	Non-Hispanic White	271	66	44	1068	HT_00023676	50	47.1	45.2	-0.1568102	0.939601	-3.1423	-6.0845
13-1573_S12_A3_02a76286bb166525f573fd134bdc4cca	8/27/17	8/31/17	Other California	61	Female	Non-Hispanic White	272	66	44	1068	HT_00023704	61	59.6	57.1	-0.000201	-0.033333	4.02628	0.512
13-1573_S12_B1_9b835ce44e5c4ef2b65d8c24acbde55e	NA	NA	NA	NA	NA	NA	NA	NA	NA	NA	NA	NA	56.6	66.2	0.0026649	0.208484	NA	NA
13-1573_S12_B2_448fa3fa15ecd85d1deab6eadd449c72	8/5/17	8/9/17	SanFrancisco California	67	Male	Non-Hispanic White	164	71	23	1068	HT_00023426	67	59.2	60.8	0.2046785	0.017418	0.683	1.3371
13-1573_S12_B3_9180bd149e0bd66b9fca972dbdf724ef	8/14/17	8/18/17	Other California	80	Female	Mexican White	150	63	27	1068	HT_00023651	80	55	65.2	0.2378777	-0.059887	-9.85313	-0.4301
13-1573_S12_C1_c0721c98ad2c973fb34b9a9782f5c515	8/13/17	8/17/17	Other California	66	Male	Non-Hispanic White	270	74	35	1068	HT_00023619	66	67.6	57.6	-0.0227176	0.00904	9.53776	-1.3884
13-1573_S12_C2_cb830bc77b9a31284863d5ec1f4bb3aa	7/28/17	8/1/17	SanFrancisco California	31	Male	Non-Hispanic White	280	74	36	1068	HT_00023228	31	41.4	39.3	0.0168431	0.04795	0.43237	-2.9006
13-1573_S12_C3_1a517eca3f98a0ced7fe803db10ecda9	9/11/17	9/15/17	Other California	40	Male	Mexican White	180	74	23	1068	HT_00023771	40	46	45	-0.1777642	0.090726	0.68422	-1.516
13-1573_S12_D1_caa5cd83988a7f45cc863d9ad3d0ecad	7/29/17	8/2/17	Other California	27	Male	Non-Hispanic White	220	69	32	1068	HT_00023263	27	40.7	38	-0.0996795	-0.129397	1.71485	-2.317
13-1573_S12_D2_563ce01699bb2b1b6b71fca1f71b2d9c	8/18/17	8/22/17	Other California	82	Male	Non-Hispanic White	139	67	22	1068	HT_00023670	82	77.5	74.6	0.187162	-0.103621	11.67577	7.9815
13-1573_S12_D3_2b6df8b6cdcb285bf0323512662ab5f5	8/4/17	8/8/17	SanFrancisco California	65	Male	Non-Hispanic White	170	70	24	1068	HT_00023363	65	61	56.7	0.0025319	-0.072182	3.47819	-1.7509
13-1573_S12_E1_e4eac3a1d97f7377370742e16af4860e	8/14/17	8/18/17	Other California	45	Female	Non-Hispanic White	220	64	38	1068	HT_00023649	45	49.7	53.8	0.3173148	-0.104003	1.86972	4.8781
13-1573_S12_E2_524769971cda3ba84d345dfb4f3bed43	7/29/17	8/2/17	Other California	38	Male	Non-Hispanic White	214	70	31	1068	HT_00023264	38	45.3	47.6	-0.0765872	-0.06957	0.91799	1.9769
13-1573_S12_E3_3125e6c5a63321d990787f9f126fb655	9/9/17	9/13/17	Other California	71	Female	Non-Hispanic White	238	69	35	1068	HT_00023735	71	65.1	62.8	0.2622758	-0.131245	4.63703	1.4155
13-1573_S12_F1_81995f530ef156001ff8a39cda986c1a	8/4/17	8/8/17	Other California	36	Male	Non-Hispanic White	240	75	30	1068	HT_00023384	36	45.9	43.2	0.0159282	0.206465	2.48614	-1.4311
13-1573_S12_F2_261bb30be33581ee88a2ce36765a3baa	8/11/17	8/15/17	Other California	54	Female	Mexican White	165	66	27	1068	HT_00023522	54	55.8	60	0.6129118	-0.098588	3.59083	6.7691
13-1573_S12_F3_431e8dd34e7554f3ccbd9dc6001bd89f	7/28/17	8/1/17	Other California	26	Female	Non-Hispanic White	140	65	23	1068	HT_00023206	26	35	34.9	-0.114271	-0.180789	-3.50633	-4.94
13-1573_S12_G1_af42378c0dbf03d0555fe8b2f2a311c8	9/3/17	9/7/17	SanFrancisco California	68	Male	Non-Hispanic White	231	64	40	1068	HT_00023724	68	66.9	60.2	0.0195368	-0.109198	7.92434	0.2619
13-1573_S12_G2_d711a0b636bfb7608f9affcd410949ea	9/11/17	9/15/17	SanFrancisco California	24	Female	Non-Hispanic White	160	72	22	1068	HT_00023760	24	39.9	37.2	-0.2213231	-0.061684	2.33662	-1.6829
13-1573_S12_G3_6e0a2195b35d1bbd10c2aec1f0c09c57	8/13/17	8/17/17	Other California	57	Male	Non-Hispanic White	290	74	37	1068	HT_00023590	57	55.8	51.3	0.1244108	0.113898	2.13612	-3.3498
13-1573_S12_H1_4ae75878c943a6c17c5672ce159c7163	NA	NA	NA	NA	NA	NA	NA	NA	NA	1068	HT_00019647	NA	41.7	42.3	-0.1429244	0.143862	NA	NA
13-1573_S12_H2_7aba59e47887a3c8f4ac3692ec782b48	7/28/17	8/1/17	SanFrancisco California	53	Female	Non-Hispanic White	120	66	19	1068	HT_00023239	53	58.7	54.4	0.2000389	-0.0765	7.00187	1.6435
13-1573_S12_H3_b26130ab0febe84d0d475c487f3d602a	7/30/17	8/3/17	SanFrancisco California	62	Male	Non-Hispanic White	220	74	28	1068	HT_00023303	62	62.6	57.6	-0.1031917	-0.071682	6.51848	0.5607
13-1574_S01_A1_54b54d2c241f9ca729b7200dcc2e666c	11/10/17	11/14/17	California	36	Female	Non-Hispanic Korean	125	62	23	1116	HT_00024440	36	52.4	49.9	0.4673076	-0.188285	9.00095	5.26
13-1574_S01_A2_9b4a10f4d94a9ef558eb8be81fd89779	11/18/17	11/22/17	California	63	Female	Other Hispanic/Spanish Black	140	69	21	1116	HT_00025179	63	52.5	57.8	0.0343586	-0.135563	-4.05787	0.2236
13-1574_S01_A3_77188b2fe70029faeef1d61af9a0e4ce	11/15/17	11/21/17	Washington	54	Male	Non-Hispanic White	137	69	20	1116	HT_00024968	54	56.3	61	-0.242731	-0.001766	4.12306	7.7869
13-1574_S01_B1_f007d049bbe7044d2977d90a08262cd7	11/16/17	11/21/17	Washington	60	Female	Non-Hispanic White	210	68	32	1116	HT_00024980	60	48.4	52.1	0.3470789	-0.09503	-6.75363	-4.0034
13-1574_S01_B2_71d8981ebed829be1ae093e8def98fd7	11/13/17	11/17/17	Washington	74	Male	Non-Hispanic White	165	68	25	1116	HT_00024743	74	54.5	50.5	-0.1104432	-0.128291	-7.46569	-12.3065
13-1574_S01_B3_0e15ab624387957b5ef73a2c40491563	NA	NA	NA	NA	NA	NA	NA	NA	NA	NA	NA	NA	60.2	65.5	-0.010038	0.196191	NA	NA
13-1574_S01_C1_46ce335b6985dd8c11bfe77b43efa35f	11/11/17	11/15/17	California	66	Male	Non-Hispanic White	220	67	34	1116	HT_00024496	66	52.5	49.8	0.0675156	-0.026085	-5.55773	-9.1139
13-1574_S01_C2_7095ba06ed8a5f8b8434e00c3aef14b2	11/15/17	11/20/17	Montana	54	Female	Non-Hispanic White	230	66	37	1116	HT_00024855	54	47.6	46.7	-0.02603	0.055594	-4.58496	-6.4852
13-1574_S01_C3_72abb4cab2570f98249c5dd3cdf5da1a	11/12/17	11/15/17	Arizona	71	Female	Non-Hispanic White	250	67	39	1116	HT_00024540	71	61.7	56.8	0.2140254	-0.136679	1.20431	-4.5012
13-1574_S01_D1_c33a4e87ba20321b3164b92c730c1ca8	11/15/17	11/21/17	Arizona	45	Male	Non-Hispanic Japanese	202	70	29	1116	HT_00024944	45	55.7	53.1	0.0839289	-0.091213	7.88337	4.1461
13-1574_S01_D2_0961df74fd037b3daa275d8240dfd698	11/13/17	11/16/17	North Dakota	28	Male	Non-Hispanic White	195	70	28	1116	HT_00024585	28	37.3	41.1	0.0966332	0.255814	-2.18993	0.3203
13-1574_S01_D3_5ea8fbb8ed572e82a86a7a5b4df196a0	11/15/17	11/21/17	Nevada	45	Female	Non-Hispanic White	212	62	39	1116	HT_00024951	45	42.3	49.4	-0.1395585	0.013165	-5.46332	0.4385
13-1574_S01_E1_3219122c5f9e2eb89b282f52c3783b97	11/12/17	11/16/17	South Dakota	56	Male	Non-Hispanic White	406	76	49	1116	HT_00024697	56	48.5	48.8	-0.0881726	0.76976	-4.67541	-5.429
13-1574_S01_E2_1ff49641888072ac8db7b77ac7a65e97	11/22/17	11/28/17	North Dakota	65	Male	Non-Hispanic White	253	71	35	1116	HT_00025241	65	65.2	73.6	0.8216956	0.022017	7.65075	15.1188
13-1574_S01_E3_c073ef27f0ba1cc44d95688d07801b91	11/9/17	11/14/17	Nevada	65	Female	Non-Hispanic White	232	60	45	1116	HT_00024367	65	79.4	80	0.5785744	-0.038273	21.87872	21.5503
13-1574_S01_F1_8f70a2548529d7ae4d1ba09e1a7cd86b	11/8/17	11/13/17	South Dakota	35	Male	Non-Hispanic White	170	71	24	1116	HT_00024282	35	46.9	40	-0.1552603	-0.214447	3.97411	-4.1934
13-1574_S01_F2_35c91b23357df08dca1cfc7517de8257	11/7/17	11/10/17	South Dakota	35	Female	Non-Hispanic White	267	65	44	1116	HT_00024237	35	48.3	43.8	-0.3249986	0.521208	5.36456	-0.3953
13-1574_S01_F3_a6569836c22660b12e06758375a2f5bc	11/13/17	11/16/17	North Dakota	40	Female	Puerto Rican Native Hawaiian	167	62	30	1116	HT_00024579	40	41	36.1	0.0169289	-0.111491	-4.34359	-10.462
13-1574_S01_G1_5f48d88c7da7c1cdd439364c2a3aab1c	11/8/17	11/13/17	California	87	Male	Non-Hispanic White	180	70	26	1116	HT_00024340	87	57.1	72.5	-0.0962682	-0.168632	-11.19564	3.4741
13-1574_S01_G2_1456ba3f79e6e03c1c50319a506aed58	11/17/17	11/21/17	Nevada	27	Male	Non-Hispanic White	260	72	35	1116	HT_00025065	27	44	38.6	-0.1027797	-0.168897	4.94984	-1.7611
13-1574_S01_G3_aa96766e00fa7cdf80d5e4a85d20f21a	11/16/17	11/21/17	South Dakota	57	Male	Non-Hispanic Black	270	71	38	1116	HT_00025010	57	55.4	59.6	0.2087236	-0.011668	1.7851	4.9244
13-1574_S01_H1_3b15e0a6b1e8ed6f10db769e638c16d6	11/12/17	11/15/17	Arizona	76	Female	Non-Hispanic White	230	65	38	1116	HT_00024518	76	52.6	56.9	-0.1921871	-0.075007	-10.27379	-6.786
13-1574_S01_H2_6d4ebd07040ff78e2981a34cd1953c5c	11/7/17	11/10/17	California	76	Male	Other Hispanic/Spanish White	180	78	21	1116	HT_00024242	76	48.1	57.5	-0.2882525	-0.062256	-14.86063	-6.2505
13-1574_S01_H3_3e59c277b35bca431a470f3ece29e3cf	11/12/17	11/15/17	Arizona	52	Female	Non-Hispanic White	265	64	46	1116	HT_00024505	52	53.4	53.4	-0.1829918	-0.123574	2.14219	1.1376
13-1574_S02_A1_37d71a6df575bc626ca4d33284bb0e73	8/18/17	8/22/17	Other California	76	Male	Non-Hispanic White	225	73	30	1068	HT_00023677	76	60.8	68.8	-0.1381528	-0.215883	-2.16228	5.0259
13-1574_S02_A2_6d67ec5e7c5feafd2940f6753f3fe792	8/21/17	8/25/17	Other California	32	Male	Mexican White	246	66	40	1068	HT_00023695	32	40.7	43.7	-0.2976339	0.070212	-0.73636	0.9637
13-1574_S02_A3_6c2697d972a08c876b217b698872533d	7/29/17	8/2/17	SanFrancisco California	61	Female	Non-Hispanic White	180	69	27	1068	HT_00023249	61	63.4	60.9	-0.3157158	-0.308217	7.82166	4.3685
13-1574_S02_B1_821bce36d7bfe547a56e0d0c0cbe9fea	NA	NA	NA	NA	NA	NA	NA	NA	NA	1068	HT_00019647	NA	41.7	42.3	-0.1733351	0.124536	NA	NA
13-1574_S02_B2_450263bde3f9a1e0a3b7918870ca141b	8/28/17	9/1/17	Other California	40	Male	Non-Hispanic Native Hawaiian	300	70	43	1068	HT_00023340	40	49	42.1	-0.1939721	-0.280607	3.61453	-4.4476
13-1574_S02_B3_5c8a623c9eddccf5745a91063777a4ef	8/4/17	8/8/17	SanFrancisco California	36	Male	Non-Hispanic White	190	73	25	1068	HT_00023354	36	48.9	46.1	-0.0602596	-0.015604	5.53866	1.4789
13-1574_S02_C1_c34e0f25d1f71bc131ca74f15c34a4e0	8/4/17	8/8/17	SanFrancisco California	38	Male	Non-Hispanic White	197	70	28	1068	HT_00023355	38	43.3	36.7	-0.2149404	-0.149794	-1.05559	-8.8625
13-1574_S02_C2_de4b4e55506417fc36053cc6454ad0a0	9/7/17	9/11/17	Other California	65	Female	Non-Hispanic White	215	63	38	1068	HT_00023728	65	64.2	62.4	0.3514769	-0.002781	6.63676	3.9039
13-1574_S02_C3_a8c2eedd6f59b583aa38899ea1387b4c	8/12/17	8/16/17	Other California	48	Female	Non-Hispanic White	205	66	33	1068	HT_00023577	48	51	45.9	-0.1169081	0.018689	1.71765	-4.4408
13-1574_S02_D1_6936bf69552c7999d8407ac0ca909028	9/11/17	9/15/17	SanFrancisco California	32	Female	Non-Hispanic Chinese	141	64	24	1068	HT_00023756	32	41.5	38.4	-0.3387517	-0.141107	0.00591	-4.2967
13-1574_S02_D2_a271c2ce799f530dc6fe9ae83b76c54e	8/11/17	8/15/17	SanFrancisco California	51	Male	Non-Hispanic White	295	72	40	1068	HT_00023559	51	59.7	59.4	1.0313765	-0.132718	8.96483	7.5763
13-1574_S02_D3_4a1beb10393f522d8ae67087602e27e3	8/4/17	8/8/17	SanFrancisco California	76	Male	Non-Hispanic White	194	72	26	1068	HT_00023406	76	70.9	68	-0.2303083	-0.157252	7.95725	4.2602
13-1574_S02_E1_79cdb23ad33126ca886e32057898d20c	7/29/17	8/2/17	Other California	53	Male	Non-Hispanic White	175	69	26	1068	HT_00023243	53	52.4	49.2	-0.153238	-0.082058	0.68051	-3.524
13-1574_S02_E2_8c233cfa3a1fb22bed320a09b21e4802	8/11/17	8/15/17	Other California	69	Male	Non-Hispanic White	190	71	26	1068	HT_00023549	69	62.6	69	0.0156116	-0.202278	3.10486	8.6047
13-1574_S02_E3_986d22567f6640cd3a542866e69fa1b5	8/5/17	8/9/17	SanFrancisco California	74	Male	Other Hispanic/Spanish White	180	72	24	1068	HT_00023420	74	61.9	62.9	-0.272505	-0.064202	-0.04471	0.0879
13-1574_S02_F1_126e879f7581784d6b7dea5bfe13b4b2	8/11/17	8/15/17	Other California	60	Female	Non-Hispanic White	190	65	32	1068	HT_00023535	60	60.5	58.8	-0.0308041	-0.149396	5.39956	2.6719
13-1574_S02_F2_4b5a2d50dd6d556ddcab10e9269a93fa	8/5/17	8/9/17	SanFrancisco California	34	Female	Other Hispanic/Spanish Some other race	200	62	37	1068	HT_00023417	34	45.9	39.6	-0.1232481	-0.155511	3.43151	-4.1099
13-1574_S02_F3_9fdfa8d66161bd8c40334f87efa05243	9/2/17	9/6/17	Other California	45	Female	Mexican White	210	65	35	1068	HT_00023721	45	45.4	39.9	-0.3017673	-0.086316	-2.41874	-9.0576
13-1574_S02_G1_bbe31e6b134bacceefb3d3ddd180751e	NA	NA	NA	NA	NA	NA	NA	NA	NA	NA	NA	NA	56.4	66.7	-0.0021746	0.206859	NA	NA
13-1574_S02_G2_effb5e8ed220f84a9b35f6f8337dca11	9/11/17	9/15/17	Other California	34	Female	Non-Hispanic White	130	64	22	1068	HT_00023779	34	42.8	41.9	-0.4122058	-0.230539	0.33774	-1.8094
13-1574_S02_G3_7e38b64a5da41531ed452d5012cfd497	8/4/17	8/8/17	Other California	25	Male	Non-Hispanic White	145	70	21	1068	HT_00023390	25	33	34.7	-0.2565116	-0.126798	-5.05338	-4.6557
13-1574_S02_H1_9224a64b7f6ed1ef9c54987e7d743892	8/6/17	8/10/17	Other California	67	Male	Non-Hispanic White	210	70	30	1068	HT_00023508	67	68	64.8	0.1427383	-0.160687	9.4705	5.3196
13-1574_S02_H2_729fd9be33caf500fb3cc251f5478e14	NA	NA	NA	NA	NA	NA	NA	NA	NA	1068	HT_00019647	NA	40.4	43.1	-0.1578514	0.140593	NA	NA
13-1574_S02_H3_142d21b6fc6bc035b395d342bc342b76	7/30/17	8/3/17	Other California	26	Female	Non-Hispanic White	189	66	30	1068	HT_00023338	26	36.1	40	-0.209409	0.181074	-2.44008	0.0963
13-1574_S03_A1_320f611b6df536fa72f25971b494391d	11/12/17	11/16/17	Arizona	41	Female	Other Hispanic/Spanish Some other race	146	61	28	1116	HT_00024732	41	37.3	45.9	-0.2246116	-0.006352	-8.50987	-1.124
13-1574_S03_A2_86f82b569c2d8f0b4cea7b1096ca8940	11/12/17	11/15/17	Nevada	59	Female	Non-Hispanic White	245	66	40	1116	HT_00024503	59	62.4	54	0.7200422	-0.056243	7.73117	-1.5697
13-1574_S03_A3_5e77a7cadd36395316628d88bd1ac3ec	11/13/17	11/16/17	North Dakota	42	Male	Non-Hispanic White	235	70	34	1116	HT_00024623	42	33.7	44.9	-0.0981773	0.038336	-12.58674	-2.5621
13-1574_S03_B1_a9518028484593f7a589b76a2a4e79a9	11/15/17	11/21/17	Arizona	58	Female	Mexican Some other race	138	62	25	1116	HT_00024934	58	47.3	51.1	-0.1328082	-0.19735	-6.88622	-4.0575
13-1574_S03_B2_526c278a23ef36b57c652ac1cebf9d48	11/15/17	11/21/17	Nevada	45	Male	Non-Hispanic Chinese	182	69	27	1116	HT_00024975	45	56.2	53	0.0067464	-0.047489	8.43443	4.0787
13-1574_S03_B3_903eacdfa0a10c296426044e76e0f2b2	11/16/17	11/21/17	Arizona	65	Female	Mexican Some other race	156	65	26	1116	HT_00024989	65	64.7	68.5	0.490112	-0.168433	7.09932	10.052
13-1574_S03_C1_c123c5e126b77fa093e060aa3b821b5f	11/20/17	11/24/17	California	45	Female	Non-Hispanic Black	220	65	37	1116	HT_00025203	45	47.3	50.2	-0.0939272	0.060656	-0.51687	1.3015
13-1574_S03_C2_360acd9ea59093584ca52a2f892c7183	11/7/17	11/13/17	Arizona	77	Male	Non-Hispanic White	166	68	25	1116	HT_00024346	77	55.9	59.9	0.0216102	-0.040926	-7.50859	-4.3367
13-1574_S03_C3_09367f56d12e915ee8cf41093714ea8d	11/10/17	11/14/17	Nevada	39	Male	Non-Hispanic Filipino	165	69	24	1116	HT_00024412	39	37.9	47.4	0.1632625	0.494837	-6.93763	1.3536
13-1574_S03_D1_5e7ff58a5817422780dccf94cfb6d624	11/8/17	11/13/17	Arizona	33	Female	Non-Hispanic Other Pacific Islander	135	62	25	1116	HT_00024349	33	43.1	48	-0.2874542	0.153073	1.16996	4.8225
13-1574_S03_D2_177388540ce8fb3d4a2dffa805d032a0	11/18/17	11/22/17	Arizona	60	Female	Non-Hispanic White	190	62	35	1116	HT_00025109	60	46.3	49.8	-0.0592422	0.018068	-8.76678	-6.2605
13-1574_S03_D3_ee4fabf1a63e84b5557e32b5a48b602a	11/8/17	11/13/17	Arizona	76	Female	Non-Hispanic White	172	62	32	1116	HT_00024334	76	68.2	75.1	1.1441408	-0.005124	5.30798	11.3187
13-1574_S03_E1_ee021b6ab974f82c21fbbd9cfc314a40	11/4/17	11/10/17	Washington	61	Male	Non-Hispanic White	275	70	40	1116	HT_00024230	61	49.2	54.5	0.0156501	0.195106	-6.38664	-2.082
13-1574_S03_E2_075932cac295fcf8a54ed0cb3d076f56	11/9/17	11/14/17	Arizona	30	Male	Mexican Some other race	309	73	41	1116	HT_00024393	30	45.6	47.5	-0.078153	-0.074748	5.16956	5.7723
13-1574_S03_E3_ce61755a438eb55a36dd1e8a9e95b8ca	NA	NA	NA	NA	NA	NA	NA	NA	NA	1068	HT_00019647	NA	41.7	45	-0.1442165	0.155873	NA	NA
13-1574_S03_F1_15798edb2cf6331bf6026d7452cec39c	11/13/17	11/16/17	Arizona	35	Female	Non-Hispanic White	170	67	27	1116	HT_00024617	35	28.7	39.9	-0.1970549	0.111338	-14.26139	-4.3066
13-1574_S03_F2_09565c89ad824736707703d4c22ad499	11/13/17	11/16/17	Arizona	26	Female	Mexican Some other race	175	62	32	1116	HT_00024613	26	41.2	48.3	-0.0952632	-0.112432	2.62323	8.4043
13-1574_S03_F3_27b47146c1e73aad9a65cf0d89bcacb2	11/19/17	11/24/17	California	48	Male	Non-Hispanic Asian Indian	163	72	22	1116	HT_00025217	48	61.9	58.4	0.7436946	-0.113444	12.63962	8.0386
13-1574_S03_G1_f7d6f80bc7f206c830dc4c1cc6f7ce25	NA	NA	NA	NA	NA	NA	NA	NA	NA	NA	NA	NA	57.3	67.4	-0.0047212	0.203683	NA	NA
13-1574_S03_G2_8a50d0b7d9472db6be1fd8dc6eb7b76b	11/13/17	11/16/17	California	75	Male	Non-Hispanic White	165	70	24	1116	HT_00024602	75	47.4	56.9	0.0772122	0.267772	-15.00747	-6.3542
13-1574_S03_G3_7d30972ca8722c2f2bd50e88b3dff1f7	11/13/17	11/16/17	North Dakota	49	Female	Non-Hispanic White	296	66	48	1116	HT_00024632	49	45.6	44.4	0.3587274	0.08125	-4.11837	-6.4707
13-1574_S03_H1_5c7f3602355815f7d63522f38277a163	11/18/17	11/22/17	California	72	Female	Non-Hispanic White	135	61	26	1116	HT_00025193	72	56.5	68.1	0.5654295	0.058506	-4.45416	6.3244
13-1574_S03_H2_19abf07427f4d7530d3b58a58363452d	11/15/17	11/20/17	Arizona	48	Female	Mexican White	190	64	33	1116	HT_00024863	48	50.2	50.8	-0.0291833	0.050624	0.98898	0.4673
13-1574_S03_H3_93e8bb0016f75fea173c996215c9783b	11/24/17	11/28/17	Nevada	65	Male	Non-Hispanic White	285	72	39	1116	HT_00025232	65	54.7	51.6	0.0927317	-0.139641	-2.81431	-6.8523
13-1574_S04_A1_e6b31f53a15d0187e683e1eaf51b0428	7/30/17	8/3/17	SanFrancisco California	70	Female	Non-Hispanic White	135	62	25	1068	HT_00023320	70	63.6	63.1	0.6301724	-0.223082	3.58829	2.2587
13-1574_S04_A2_9f3cc982d098aa25280bf01ab4a60b08	8/5/17	8/9/17	SanFrancisco California	37	Female	Non-Hispanic White	181	63	32	1068	HT_00023425	37	47.2	42.2	-0.2436775	0.385749	3.31375	-2.9503
13-1574_S04_A3_0ada524863650f8f9f414d633bb509ea	8/4/17	8/8/17	SanFrancisco California	56	Female	Non-Hispanic White	155	66	25	1068	HT_00023398	56	63.6	56.3	0.3551553	-0.171376	10.48437	2.1053
13-1574_S04_B1_e89a3cbad705ea235f95da7057311be0	7/28/17	8/1/17	SanFrancisco California	50	Male	Non-Hispanic White	184	70	26	1068	HT_00023221	50	42.7	47.7	-0.1379271	-0.09613	-7.5359	-3.6285
13-1574_S04_B2_cbf8f42059de2a10ad7805322c26f603	8/13/17	8/17/17	Other California	79	Male	Non-Hispanic White	220	72	30	1068	HT_00023622	79	76.6	74	0.507485	-0.200451	12.17968	8.7834
13-1574_S04_B3_b3aeeb28cb80beb5176883393fa47266	8/5/17	8/9/17	Other California	61	Female	Mexican Some other race	195	63	34	1068	HT_00023451	61	60.7	59.6	0.3466334	0.038513	5.11992	3.0123
13-1574_S04_C1_7cecc678c8ec2a2426e74abfdff3abae	8/14/17	8/18/17	Other California	55	Female	Non-Hispanic White	230	68	35	1068	HT_00023652	55	68.5	63.1	0.5422978	-0.085509	15.80197	9.3555
13-1574_S04_C2_bfdb3f1066ef2c82c851cbf56d4d34d6	8/13/17	8/17/17	SanFrancisco California	61	Female	Non-Hispanic White	251	64	43	1068	HT_00023624	61	55	55.6	0.0299147	0.341057	-0.62614	-1.0214
13-1574_S04_C3_09afa574c90db3b2f075ae243b53a048	8/18/17	8/22/17	SanFrancisco California	54	Female	Non-Hispanic White	235	62	43	1068	HT_00023663	54	58.6	55.4	-0.101417	-0.0929	6.41839	2.1636
13-1574_S04_D1_d36f062d44e24bf3225402940a6f3b7b	8/11/17	8/15/17	SanFrancisco California	70	Female	Non-Hispanic White	238	70	34	1068	HT_00023557	70	61.1	66.6	-0.200008	-0.12768	1.06607	5.6959
13-1574_S04_D2_6fa0dc555b6bfa79aca28df588b3b03a	9/11/17	9/15/17	Other California	21	Male	Non-Hispanic White	167	65	28	1068	HT_00023747	21	35.8	28.3	-0.2584879	-0.099116	-0.25155	-9.2123
13-1574_S04_D3_00f901f515ea88728f090a658f243402	8/12/17	8/16/17	Other California	53	Female	Other Hispanic/Spanish Black	174	70	25	1068	HT_00023575	53	55.3	53.2	0.0627813	-0.140074	3.6501	0.4431
13-1574_S04_E1_3ae94cdd69db7e5f5f20f5c8af5fa6d0	NA	NA	NA	NA	NA	NA	NA	NA	NA	NA	NA	NA	57.2	67.1	-0.0034949	0.203978	NA	NA
13-1574_S04_E2_0ac63acf6f8c656e70a3e5e18ba99239	8/11/17	8/15/17	SanFrancisco California	26	Female	Non-Hispanic White	270	70	39	1068	HT_00023570	26	44	38.2	0.0243758	-0.133136	5.48572	-1.6227
13-1574_S04_E3_c51979bdc6a876ecd187abe457b5b395	NA	NA	NA	NA	NA	NA	NA	NA	NA	1068	HT_00019647	NA	40.8	43.2	-0.1645636	0.122727	NA	NA
13-1574_S04_F1_0a1f8f69d177fa14ff81bff301ab840e	9/10/17	9/14/17	Other California	75	Male	Non-Hispanic White	138	67	22	1068	HT_00023739	75	67.9	61.5	0.2124197	-0.108869	5.45701	-1.7625
13-1574_S04_F2_73302d7e637d697fff3f56c3d2a874d3	7/29/17	8/2/17	Other California	31	Male	Mexican White	168	68	26	1068	HT_00023261	31	38.1	47.5	-0.1301478	-0.041101	-2.9106	5.2304
13-1574_S04_F3_9123163d5b13fa44155ab3f149da7ee4	7/28/17	8/1/17	SanFrancisco California	43	Male	Other Hispanic/Spanish White	205	72	28	1068	HT_00023231	43	42.4	47.7	-0.1640236	-0.100486	-4.39343	-0.2318
13-1574_S04_G1_c47ac7c7fc25b43edc9143669e74578b	8/6/17	8/10/17	SanFrancisco California	27	Female	Non-Hispanic White	200	66	32	1068	HT_00023472	27	34.8	41.9	-0.1462335	-0.030708	-4.21635	1.5366
13-1574_S04_G2_c9fa3a811fda9dac0b4ea1052b0ccb5c	8/4/17	8/8/17	SanFrancisco California	75	Male	Non-Hispanic White	315	69	46	1068	HT_00023385	75	76.8	71	0.2984258	-0.184612	14.355	7.6938
13-1574_S04_G3_76f26dd30c456e149d6e07f385c271e2	8/5/17	8/9/17	SanFrancisco California	45	Male	Non-Hispanic White	308	68	47	1068	HT_00023431	45	45.8	45.6	-0.0464207	-0.115991	-2.00055	-3.3551
13-1574_S04_H1_b7af20649f0c6c4740d73416c248a3d2	7/29/17	8/2/17	Other California	77	Male	Non-Hispanic White	175	72	24	1068	HT_00023260	77	70.3	66.6	-0.1097685	-0.194154	6.90232	2.4313
13-1574_S04_H2_f46a43098a8287ddaf51bbad12b47826	9/1/17	9/5/17	SanFrancisco California	31	Female	Non-Hispanic White	295	67	46	1068	HT_00023712	31	27	36.2	-0.2177395	0.669414	-14.01095	-6.0743
13-1574_S04_H3_7668290675455bd51e855283e7f25194	7/30/17	8/3/17	SanFrancisco California	57	Male	Non-Hispanic White	226	66	36	1068	HT_00023346	57	64.5	62.1	0.0579226	-0.118944	10.81537	7.4575
13-1574_S05_A1_8a858c395a89121d63b7930685c32819	8/18/17	8/22/17	SanFrancisco California	73	Male	Non-Hispanic American Indian / Inuit	268	72	36	1068	HT_00023664	73	70.8	63.4	-0.1603488	0.065914	9.29785	1.0713
13-1574_S05_A2_9802f6c063603d657542e6503879387c	8/4/17	8/8/17	SanFrancisco California	49	Female	Non-Hispanic White	188	65	31	1068	HT_00023397	49	44.8	46.9	0.0278331	0.056891	-4.99328	-3.901
13-1574_S05_A3_88e7bc1c5e1263506e35d7af8e77eb56	9/11/17	9/15/17	Other California	25	Male	Non-Hispanic White	158	72	21	1068	HT_00023742	25	34.3	37.9	-0.168735	-0.178088	-3.76914	-1.526
13-1574_S05_B1_040a626377e0f3d15476d5e3aec306cd	7/29/17	8/2/17	Other California	57	Male	Non-Hispanic White	217	71	30	1068	HT_00023298	57	57.6	47.4	-0.1416463	-0.098411	3.95574	-7.2381
13-1574_S05_B2_a8bc95dfa3f7b23d220a68a40293fdfd	7/29/17	8/2/17	SanFrancisco California	42	Female	Non-Hispanic White	125	60	24	1068	HT_00023294	42	45.3	46.8	-0.1091298	-0.252034	-1.08017	-0.7262
13-1574_S05_B3_29f6578881afbe5024640e435928fe1b	7/28/17	8/1/17	SanFrancisco California	32	Female	Non-Hispanic White	160	68	24	1068	HT_00023217	32	42.9	34.1	-0.2479889	-0.000178	1.49335	-8.6106
13-1574_S05_C1_89df03603a0880af135d8915a61c838a	8/18/17	8/22/17	Other California	50	Male	Non-Hispanic White	290	70	42	1068	HT_00023679	50	54.8	47.7	-0.1838731	-0.099806	4.56431	-3.5782
13-1574_S05_C2_ad999542c622be0b819d27e5e60b28bb	8/5/17	8/9/17	SanFrancisco California	68	Female	Other Hispanic/Spanish White	151	59	30	1068	HT_00023429	68	65.9	53.1	-0.132472	-0.198033	6.91609	-6.7832
13-1574_S05_C3_d561750059f77f2d7ff10a40a82428ef	8/11/17	8/15/17	Other California	41	Male	Non-Hispanic White	298	71	42	1068	HT_00023528	41	50.1	36.5	0.3236341	-0.137354	4.24892	-10.4995
13-1574_S05_D1_ecd5113f982c32f616a1c5ee93528c81	7/30/17	8/3/17	SanFrancisco California	54	Female	Non-Hispanic White	153	65	26	1068	HT_00023325	54	56.6	51.7	-0.0955272	-0.009009	4.37087	-1.554
13-1574_S05_D2_ef9fd34a4e0200925704739ceba12d32	8/11/17	8/15/17	Other California	38	Male	Cuban Native Hawaiian	235	68	36	1068	HT_00023534	38	43.5	38.2	0.3142887	-0.05507	-0.88327	-7.394
13-1574_S05_D3_088bee28a5137bf631cba149e3f396ee	8/11/17	8/15/17	Other California	57	Female	Non-Hispanic White	188	62	34	1068	HT_00023533	57	55	55	-0.2310158	0.04982	1.30839	0.3626
13-1574_S05_E1_abbd69e02cd202de1d4163f0232c3d33	NA	NA	NA	NA	NA	NA	NA	NA	NA	1068	HT_00019647	NA	35.2	39.3	-0.1565161	0.147408	NA	NA
13-1574_S05_E2_5c12ed0e543487054aa5cd8e33e9e6fb	8/4/17	8/8/17	SanFrancisco California	90	Female	Non-Hispanic White	132	60	26	1068	HT_00023359	90	73	71.3	-0.1059317	-0.162207	3.27125	0.9175
13-1574_S05_E3_3f56fabf35ffc9b0a9ba6b43574071ed	7/30/17	8/3/17	SanFrancisco California	69	Female	Non-Hispanic White	160	68	24	1068	HT_00023309	69	65.3	54.6	-0.000018	0.006563	5.7903	-5.7529
13-1574_S05_F1_ef72793b9b929ea10bff9f75ddbfa580	7/30/17	8/3/17	SanFrancisco California	58	Male	Non-Hispanic White	170	72	23	1068	HT_00023316	58	56.2	51.6	-0.1982554	-0.10352	2.09885	-3.5253
13-1574_S05_F2_912741e30362550f545de3205bc1c640	8/6/17	8/10/17	Other California	29	Female	Non-Hispanic White	263	68	40	1068	HT_00023511	29	33.7	40.6	-0.2138787	0.347463	-6.30153	-0.7001
13-1574_S05_F3_f912c6d14533c5cf04f518de08b3b063	NA	NA	NA	NA	NA	NA	NA	NA	NA	1068	HT_00019647	NA	38.2	41	-0.1358051	0.169308	NA	NA
13-1574_S05_G1_8c74696e6c3362d5a5643cf22d8798f1	8/4/17	8/8/17	SanFrancisco California	41	Female	Non-Hispanic White	230	72	31	1068	HT_00023378	41	40.6	38.5	-0.2815824	-0.086132	-5.25571	-8.5454
13-1574_S05_G2_b1a8b24a6420e5352f7aaff661a2cf81	8/5/17	8/9/17	SanFrancisco California	77	Male	Non-Hispanic White	196	74	25	1068	HT_00023424	77	72.1	65.3	0.3109186	-0.08107	8.70541	1.1098
13-1574_S05_G3_f866d9cfcab58e44174e956b4a8f28c1	7/28/17	8/1/17	Other California	28	Male	Non-Hispanic White	215	73	28	1068	HT_00023225	28	36.8	36.3	-0.2748936	-0.065188	-2.6681	-4.474
13-1574_S05_H1_6104e212edfce8e8fb5782f16fd055b2	8/18/17	8/22/17	SanFrancisco California	25	Male	Non-Hispanic Black	300	73	40	1068	HT_00023661	25	29.1	41.3	-0.2122642	-0.077129	-8.90417	1.885
13-1574_S05_H2_45af06b6f740beacfe0ca9a28e8773ff	NA	NA	NA	NA	NA	NA	NA	NA	NA	NA	NA	NA	61.2	65.3	-0.0128535	0.196432	NA	NA
13-1574_S05_H3_c2dc10f37401fb41b6b9a97acc3138fc	8/11/17	8/15/17	Other California	77	Male	Non-Hispanic White	229	69	34	1068	HT_00023543	77	74.9	76.6	1.1923407	-0.039835	11.46667	12.3918
13-1574_S06_A1_88f964724fce75cc74d18547dd655fec	11/13/17	11/17/17	Montana	48	Male	Non-Hispanic White	325	78	38	1116	HT_00024746	48	49	51	-0.2136877	-0.060648	-0.29265	0.6835
13-1574_S06_A2_2ac2999c85ebfe3f7303b449990c9af6	11/15/17	11/21/17	Washington	52	Male	Non-Hispanic White	180	68	27	1116	HT_00024971	52	40.1	43.6	-0.1708818	0.789464	-11.06418	-8.635
13-1574_S06_A3_f9c46ddc48960d49cbf7ac777353445a	11/18/17	11/22/17	Nevada	58	Male	Other Hispanic/Spanish White	177	71	25	1116	HT_00025183	58	60.5	51.5	-0.1078018	-0.08227	6.31388	-3.6683
13-1574_S06_B1_5187e6cb23e34a4b99f50f1333eab244	11/8/17	11/13/17	North Dakota	77	Female	Non-Hispanic White	123	64	21	1116	HT_00024292	77	65.9	66.6	0.3033331	-0.025413	2.46044	2.3706
13-1574_S06_B2_394064ab4c0889799e5ffb5a9d8cf89d	11/7/17	11/10/17	California	81	Male	Non-Hispanic White	200	69	30	1116	HT_00024192	81	72.3	71.1	0.1443898	-0.140092	6.93131	4.9347
13-1574_S06_B3_f00e837653fafacf64f9786dbcf741a1	NA	NA	NA	NA	NA	NA	NA	NA	NA	NA	NA	NA	62.4	64.4	-0.019622	0.188486	NA	NA
13-1574_S06_C1_2ff9012677f84338d1d6f73734203c9f	11/7/17	11/10/17	California	61	Female	Non-Hispanic White	235	64	40	1116	HT_00024244	61	64	57.5	0.1035656	0.08787	8.40506	0.9147
13-1574_S06_C2_8f8d082d525ce241ff789cefa671bcef	11/12/17	11/16/17	Arizona	33	Female	Non-Hispanic Some other race	164	65	27	1116	HT_00024675	33	48.1	44.8	-0.2380266	-0.080795	6.1843	1.6019
13-1574_S06_C3_70eecdaec25dfb7abe313c5370b15d5c	11/24/17	11/28/17	California	34	Female	Non-Hispanic White	240	66	39	1116	HT_00025225	34	35	41.6	-0.0680618	0.20147	-7.46738	-2.0842
13-1574_S06_D1_2108469d7aebb2acb696e87fe8d35fdd	NA	NA	NA	NA	NA	NA	NA	NA	NA	1068	HT_00019647	NA	37.1	43	-0.1221574	0.187177	NA	NA
13-1574_S06_D2_113922f16464922c6df3ba88938ddb33	11/10/17	11/14/17	California	55	Male	Non-Hispanic American Indian / Inuit	320	73	42	1116	HT_00024425	55	58.9	59.2	-0.1151354	-0.13792	6.24864	5.51
13-1574_S06_D3_eb2c71217f6cfff82afa406eabce8d2f	11/8/17	11/13/17	North Dakota	54	Male	Non-Hispanic White	334	72	45	1116	HT_00024274	54	43.3	42.1	-0.1942066	-0.173404	-8.9316	-11.1412
13-1574_S06_E1_4c212b6e95cec10db3eb1e459fafaa1b	11/8/17	11/13/17	Washington	77	Male	Non-Hispanic White	157	65	26	1116	HT_00024272	77	72.9	63.9	0.3017523	0.284492	9.46902	-0.2871
13-1574_S06_E2_96bb8ba751e5a449138958e24464c67c	11/8/17	11/13/17	Nevada	33	Female	Non-Hispanic Filipino	120	64	21	1116	HT_00024316	33	44.9	46.3	-0.1576741	-0.071412	2.97351	3.1215
13-1574_S06_E3_6e659443392e725da17a12c992d46c11	11/16/17	11/21/17	Washington	60	Female	Non-Hispanic White	250	66	40	1116	HT_00024991	60	48.6	55.9	0.697648	0.244885	-6.48418	-0.2176
13-1574_S06_F1_cd1a75a1fd0342b2182a97497ac40748	11/12/17	11/16/17	Nevada	44	Female	Non-Hispanic Filipino	146	63	26	1116	HT_00024661	44	45.6	51.1	-0.1758381	-0.092949	-1.67056	2.6812
13-1574_S06_F2_5f411d26bd69936091dca77f8167a749	11/11/17	11/15/17	California	71	Male	Non-Hispanic White	238	70	34	1116	HT_00024492	71	70.8	68.9	0.0914055	-0.08155	10.29402	7.5605
13-1574_S06_F3_c4d602e9386fe81ce0b11ef5c63b0643	11/25/17	11/28/17	South Dakota	65	Female	Non-Hispanic White	215	62	39	1116	HT_00025253	65	56.8	63.3	1.0225937	0.245747	-0.80143	4.7896
13-1574_S06_G1_38b1088398193e23e8678e13221c8784	11/8/17	11/13/17	Arizona	38	Female	Non-Hispanic White	220	62	40	1116	HT_00024353	38	48.4	48.5	-0.109441	0.153801	4.0511	2.8656
13-1574_S06_G2_1fb2065b469eff5d2e9836cec8129328	11/15/17	11/21/17	Nevada	45	Female	Non-Hispanic White	145	65	24	1116	HT_00024969	45	43.5	44.2	-0.0375342	0.222428	-4.26685	-4.7745
13-1574_S06_G3_0a9a510dbe78791e31a5ab2854665868	11/13/17	11/17/17	Washington	67	Female	Non-Hispanic White	127	62	23	1116	HT_00024799	67	57.5	55.5	0.0095455	0.054908	-1.01383	-3.8922
13-1574_S06_H1_07b777f4adcf6a891bdc240c7ad7292c	11/13/17	11/16/17	Arizona	71	Male	Non-Hispanic White	252	69	37	1116	HT_00024552	71	47.7	77.4	-0.248797	-0.25238	-12.75135	16.0483
13-1574_S06_H2_591a7af199121072196b8a6e065fc63f	11/10/17	11/14/17	North Dakota	37	Female	Non-Hispanic American Indian / Inuit	170	69	25	1116	HT_00024406	37	47.9	45.4	0.2563307	0.120136	4.04657	0.2704
13-1574_S06_H3_1516ff2ee76597b7d7e24235f5a54d4e	11/17/17	11/21/17	California	58	Female	Non-Hispanic Black	190	64	33	1116	HT_00025049	58	64.1	63.7	0.9641508	0.048545	10.00212	8.5583
13-1574_S07_A1_5456a3f131815c89c54eeb8cf5c62723	11/10/17	11/14/17	California	33	Female	Mexican Some other race	223	61	42	1116	HT_00024409	33	39.1	42.6	-0.0385782	-0.131004	-2.797	-0.6178
13-1574_S07_A2_04b9e9525f93b099cfbfff6c8331135b	11/15/17	11/20/17	California	48	Female	Other Hispanic/Spanish White	200	65	33	1116	HT_00024854	48	45.7	57.3	0.4255963	0.023535	-3.58409	6.9737
13-1574_S07_A3_290efdbe3a9fd796be63a18a4cd13682	11/8/17	11/13/17	South Dakota	87	Male	Non-Hispanic White	168	70	24	1116	HT_00024279	87	55.3	55.5	-0.0168999	-0.137707	-13.01342	-13.5146
13-1574_S07_B1_75e0af01ee0157c1bbea6a85241bf9b7	11/18/17	11/22/17	Arizona	65	Male	Non-Hispanic White	160	72	22	1116	HT_00025121	65	48.3	54.6	-0.1649165	-0.094009	-9.2515	-3.8767
13-1574_S07_B2_ac8014673999012f13770cc120f219c6	11/13/17	11/16/17	Arizona	31	Female	Mexican Some other race	200	69	30	1116	HT_00024571	31	42.8	45.7	-0.092325	0.731737	1.80617	3.4418
13-1574_S07_B3_aa3eec8eb185982bd9e29eaf54964475	11/14/17	11/20/17	Montana	75	Female	Non-Hispanic White	250	64	43	1116	HT_00024843	75	59.8	60.7	0.216617	-0.018054	-2.61793	-2.5206
13-1574_S07_C1_15c8b03155e0110be5c30d3dc01d1af3	11/18/17	11/22/17	Arizona	70	Female	Non-Hispanic White	178	63	32	1116	HT_00025100	70	71.4	70.7	0.0004824	0.017084	11.45699	9.823
13-1574_S07_C2_837b453c3254e71fdf1d91b201d9173f	11/11/17	11/16/17	South Dakota	41	Male	Non-Hispanic White	245	75	31	1116	HT_00024688	41	51.8	47.7	0.0640666	0.060038	5.95797	0.6582
13-1574_S07_C3_546cbe3b0970b42a439655dec5d91bbe	11/19/17	11/24/17	California	71	Male	Non-Hispanic White	291	71	41	1116	HT_00025218	71	58.4	63.9	-0.2353641	-0.106609	-2.12855	2.5443
13-1574_S07_D1_41035b7c73db7ea2ed7abd0e60afc6f5	11/18/17	11/22/17	Arizona	66	Female	Mexican Some other race	149	62	27	1116	HT_00025099	66	55.2	61.7	0.0243843	-0.096195	-2.84755	2.7114
13-1574_S07_D2_f328038adaa6d98e6130ae16fa35c7b1	11/12/17	11/17/17	Arizona	50	Male	Non-Hispanic White	265	71	37	1116	HT_00024834	50	55.7	55.6	0.2634907	0.35159	5.51314	4.3257
13-1574_S07_D3_11b91dba0c92d990f35b570654f559ad	NA	NA	NA	NA	NA	NA	NA	NA	NA	NA	NA	NA	57.2	66.3	0.000062	0.207571	NA	NA
13-1574_S07_E1_412f66217ee62d3ef5bf5b9194aae0c3	11/16/17	11/21/17	Nevada	63	Male	Non-Hispanic White	260	68	40	1116	HT_00024997	63	41.7	47	-0.0637282	-0.107865	-14.9111	-10.5233
13-1574_S07_E2_6a4a65273866b0d8eee09facd38f39b2	11/12/17	11/15/17	Arizona	73	Male	Non-Hispanic White	290	74	37	1116	HT_00024502	73	62.3	59	0.2837612	-0.112344	0.86141	-3.2527
13-1574_S07_E3_032e8228d2b197e7d1921141f948b88a	11/15/17	11/21/17	Arizona	51	Female	Non-Hispanic Filipino	128	62	23	1116	HT_00024924	51	58.8	58.9	0.1785534	-0.184354	8.09223	7.1353
13-1574_S07_F1_da420d2cfa30ef55728be601b6dbdff4	11/12/17	11/16/17	Washington	28	Female	Non-Hispanic White	215	65	36	1116	HT_00024715	28	36	38.4	-0.0677211	0.024903	-3.47179	-2.4527
13-1574_S07_F2_5aa09fc5deb44820523ab202baf4ce71	11/6/17	11/10/17	Washington	79	Male	Non-Hispanic White	230	67	36	1116	HT_00024224	79	55.6	55	0.1000578	-0.084402	-8.76016	-10.123
13-1574_S07_F3_38505849b0aad09ec0bbba0773492991	11/18/17	11/22/17	South Dakota	60	Female	Non-Hispanic White	190	66	31	1116	HT_00025165	60	58.7	62	0.2117629	-0.013717	3.61019	5.8578
13-1574_S07_G1_393f447b1c9a8d6df467ffce520c16ac	11/10/17	11/14/17	Nevada	43	Male	Non-Hispanic Some other race	190	74	24	1116	HT_00024422	43	51.1	55.5	0.0064553	-0.043444	4.25258	7.5305
13-1574_S07_G2_30fcfeddefea211ce83aabdb7828c2b0	11/8/17	11/13/17	Nevada	75	Female	Non-Hispanic White	150	62	27	1116	HT_00024305	75	53.7	60.8	0.4549519	0.36555	-8.70278	-2.4753
13-1574_S07_G3_e8dee9d625e1b995a8f9919f8f49931a	11/13/17	11/16/17	Nevada	36	Female	Non-Hispanic White	370	71	52	1116	HT_00024610	36	49.1	44	-0.0312793	-0.003605	5.66864	-0.6722
13-1574_S07_H1_979a6860c0b31ac759b20b426827cf48	11/18/17	11/22/17	Washington	45	Male	Non-Hispanic White	295	76	36	1116	HT_00025141	45	54.1	60.4	0.0019041	-0.113185	6.33645	11.505
13-1574_S07_H2_708886b544ddcb2d66efd07589a5bae1	11/10/17	11/14/17	California	48	Male	Non-Hispanic Black	354	69	52	1116	HT_00024430	48	51.7	50.8	-0.0718938	-0.091689	2.4091	0.4793
13-1574_S07_H3_644b9c53262a7fd1e406a90c29c7ee2d	11/18/17	11/22/17	Washington	57	Male	Non-Hispanic White	171	68	26	1116	HT_00025108	57	64.8	65.9	0.5804429	-0.020095	11.19537	11.2776
13-1574_S08_A1_648d4c8bc8bf12bf22675cfe6f1c3498	8/14/17	8/18/17	SanFrancisco California	50	Female	Mexican White	180	59	36	1068	HT_00023647	50	50.1	51.7	0.3442397	-0.240056	-0.09156	0.3788
13-1574_S08_A2_eb176bf08aeaf0777d8ef1407aaa9dfd	8/18/17	8/22/17	SanFrancisco California	29	Female	Non-Hispanic White	246	68	37	1068	HT_00023671	29	42.2	34	0.0403428	-0.047445	2.18837	-7.2539
13-1574_S08_A3_9b099930a9de8a506b48819e521258a6	8/14/17	8/18/17	Other California	71	Male	Non-Hispanic White	275	71	38	1068	HT_00023628	71	66	61.8	-0.0438281	0.008616	5.54184	0.444
13-1574_S08_B1_13d535ff9e3ba555eff6d875e6d3972e	7/29/17	8/2/17	SanFrancisco California	69	Male	Non-Hispanic White	200	74	26	1068	HT_00023291	69	61.2	63.6	0.4840599	0.326631	1.65675	3.1953
13-1574_S08_B2_7acb3a5822dabef6499cf614561bc67c	7/29/17	8/2/17	SanFrancisco California	63	Male	Non-Hispanic White	230	71	32	1068	HT_00023256	63	63.6	59.2	0.0316857	-0.092162	6.98225	1.6853
13-1574_S08_B3_28150366210953bf91943a7c065f00b4	8/18/17	8/22/17	Other California	73	Female	Non-Hispanic White	210	66	34	1068	HT_00023674	73	69.7	60.6	0.2269197	-0.131908	8.19629	-1.6834
13-1574_S08_C1_18553453c1ad1eeb039137d2a234777d	7/28/17	8/1/17	SanFrancisco California	42	Female	Non-Hispanic Korean	140	64	24	1068	HT_00023236	42	43.8	41.5	-0.2007357	0.159251	-2.49721	-6.0167
13-1574_S08_C2_f65f6c8c797a368063910093e95fefc5	7/29/17	8/2/17	SanFrancisco California	63	Male	Non-Hispanic White	185	71	26	1068	HT_00023252	63	55.7	51.5	-0.0835225	-0.127173	-0.83909	-6.0389
13-1574_S08_C3_25b71ccc993b055d09b597e54404cbd8	8/5/17	8/9/17	Other California	79	Male	Non-Hispanic White	209	68	32	1068	HT_00023445	79	69.3	63.9	0.0707383	-0.135915	4.95358	-1.289
13-1574_S08_D1_e72068425c68eccdd0e148b1b22bc1d5	9/11/17	9/15/17	Other California	34	Male	Non-Hispanic White	185	71	26	1068	HT_00023776	34	44.3	32.3	-0.2976218	-0.220639	1.89039	-11.3571
13-1574_S08_D2_04fac5b2e607113ecbe32198bfc68871	8/6/17	8/10/17	Other California	79	Male	Non-Hispanic White	180	68	27	1068	HT_00023473	79	67.7	65.6	-0.1938545	-0.105094	3.29855	0.4616
13-1574_S08_D3_7e9df5de99d1daf6dad60d5c8118939e	9/10/17	9/14/17	Other California	78	Male	Non-Hispanic White	223	74	29	1068	HT_00023737	78	71.4	69.7	-0.2929242	-0.245489	7.50452	5.0326
13-1574_S08_E1_ff44555f9c272dd108043875bf3c3eb8	NA	NA	NA	NA	NA	NA	NA	NA	NA	1068	HT_00019647	NA	40.9	40.3	-0.1766925	0.127983	NA	NA
13-1574_S08_E2_5c7bac86bbfdeb4eed7d7840011f1fce	8/14/17	8/18/17	Other California	69	Male	Non-Hispanic White	155	70	22	1068	HT_00023627	69	76.5	61.9	-0.1204033	-0.523241	16.97609	1.5076
13-1574_S08_E3_59031e64c99191eaf35db2e73f9718a1	NA	NA	NA	NA	NA	NA	NA	NA	NA	NA	NA	NA	56.2	66.2	-0.0001972	0.207735	NA	NA
13-1574_S08_F1_ac57d8ff4c2df2658daedd15c8f57a1c	8/21/17	8/25/17	Other California	31	Female	Non-Hispanic White	315	65	52	1068	HT_00023694	31	41.2	35.5	-0.2261628	-0.045189	0.25201	-6.7929
13-1574_S08_F2_37aa2f3ac30763a3fbaa57512b163b16	8/5/17	8/9/17	Other California	42	Female	Mexican White	172	66	28	1068	HT_00023449	42	40.2	39.8	-0.2404338	-0.054911	-6.14722	-7.6772
13-1574_S08_F3_f77c6c217e51f4aa61aa2a222e8d3489	7/29/17	8/2/17	Other California	52	Male	Non-Hispanic White	200	71	28	1068	HT_00023297	52	56.3	46.6	0.1168491	-0.069573	5.13548	-5.6727
13-1574_S08_G1_fbd73181b0450a392da484fa689bc18f	8/14/17	8/18/17	Other California	36	Male	Mexican White	260	68	40	1068	HT_00023644	36	46.2	42.3	-0.2899803	0.463883	2.7436	-2.3399
13-1574_S08_G2_2a1f2c79aa7a902b81329bb006b00d6e	8/18/17	8/22/17	SanFrancisco California	38	Female	Non-Hispanic White	236	66	38	1068	HT_00023681	38	39.9	41.6	-0.1960787	0.034477	-4.44277	-3.9676
13-1574_S08_G3_63cd8461a36f34ee043ae838630cc62c	7/30/17	8/3/17	Other California	35	Female	Mexican Some other race	171	65	28	1068	HT_00023307	35	34.2	40	0.2274959	-0.028927	-8.67159	-4.1093
13-1574_S08_H1_1eab5e4b61d94e2e8bfe1c9eeb5c811d	NA	NA	NA	NA	NA	NA	NA	NA	NA	1068	HT_00019647	NA	38.9	39.6	-0.1672916	0.132729	NA	NA
13-1574_S08_H2_54dff674b59c8f11bd2f919e28a1602c	7/28/17	8/1/17	SanFrancisco California	52	Male	Non-Hispanic White	218	69	32	1068	HT_00023215	52	46.4	53.4	0.0602275	0.069069	-4.845	1.1428
13-1574_S08_H3_60bd88d545062cf158c4d0fbcdb8f3da	7/28/17	8/1/17	Other California	26	Male	Non-Hispanic White	185	72	25	1068	HT_00023200	26	29.2	30.6	-0.3308766	-0.009485	-9.29393	-9.2983
13-1574_S09_A1_f383db6fbf39354102672b84ee401579	11/5/17	11/10/17	Nevada	35	Male	Non-Hispanic White	310	69	46	1116	HT_00024254	35	37.3	42.8	-0.2327373	-0.064218	-5.58319	-1.3674
13-1574_S09_A2_8c0669f2fb5c721e3698b44c3eec83be	11/17/17	11/21/17	North Dakota	74	Male	Non-Hispanic White	213	71	30	1116	HT_00025030	74	62.8	63.4	0.1560288	-0.019912	0.82875	0.5969
13-1574_S09_A3_2666796ba82700681be24a39890f4d23	11/18/17	11/22/17	Montana	65	Female	Non-Hispanic White	175	64	30	1116	HT_00025097	65	61.9	58.1	-0.0670821	0.026335	4.3063	-0.3409
13-1574_S09_B1_d0afcfb36f2502714184df8dc43aef00	11/13/17	11/17/17	California	48	Male	Non-Hispanic Asian Indian	225	73	30	1116	HT_00024763	48	60.1	47.3	-0.1127755	-0.071894	10.8425	-3.1125
13-1574_S09_B2_0771935e9c2958069ad9436af26ddcb3	11/19/17	11/24/17	California	38	Female	Non-Hispanic Asian Indian	211	64	36	1116	HT_00025216	38	39.1	44.3	-0.0467332	0.100119	-5.28649	-1.3268
13-1574_S09_B3_89240cd6da26e83752060cbb6eb461a5	11/11/17	11/15/17	Arizona	26	Female	Non-Hispanic White	250	66	40	1116	HT_00024456	26	49.6	56.4	0.3482949	-0.124328	11.03119	16.5865
13-1574_S09_C1_df0c43416708188d70a024d1c07b72aa	11/17/17	11/21/17	Montana	57	Male	Mexican White	234	67	37	1116	HT_00025043	57	46.9	47.9	0.028771	0.590866	-6.74265	-6.808
13-1574_S09_C2_a30f29dd8756cb0d7f0a2f735c82308a	11/8/17	11/13/17	Nevada	82	Female	Non-Hispanic White	165	67	26	1116	HT_00024298	82	57.4	58.1	-0.114463	-0.132275	-8.4852	-8.5131
13-1574_S09_C3_5ec634bcf5d40acaec830053ceefc057	11/17/17	11/21/17	Washington	31	Male	Non-Hispanic White	238	68	36	1116	HT_00025045	31	43.7	46.1	0.08977	0.138	2.72854	3.8293
13-1574_S09_D1_589144269d7210d4aa20def651a17ed0	11/17/17	11/21/17	Washington	76	Female	Non-Hispanic White	240	63	42	1116	HT_00025055	76	64	63.8	0.4463191	-0.084347	1.05717	0.0863
13-1574_S09_D2_7361bd3dbbacb2debfb8aa1b9c00bcf4	11/18/17	11/22/17	Washington	63	Female	Non-Hispanic White	172	65	29	1116	HT_00025143	63	45.4	51.6	-0.1394694	-0.040269	-11.16298	-5.9143
13-1574_S09_D3_61d0bcad21fa0d50f5853bcf8684f096	11/12/17	11/15/17	Arizona	72	Female	Non-Hispanic White	199	62	36	1116	HT_00024534	72	67.1	69.2	0.522402	0.022627	6.16917	7.4015
13-1574_S09_E1_c9654d0955a437bf67537e648d3da98f	11/8/17	11/13/17	Arizona	76	Female	Other Hispanic/Spanish Black	163	61	31	1116	HT_00024278	76	58.3	55.4	0.3454232	0.227183	-4.60258	-8.372
13-1574_S09_E2_9320d36d17a27dff02b5fdb6fdf99071	11/6/17	11/10/17	Arizona	77	Male	Non-Hispanic White	255	71	36	1116	HT_00024220	77	70.3	73.8	1.2850036	0.129727	6.85205	9.6233
13-1574_S09_E3_a8f65b344c32788adaa64f1608737ef7	11/10/17	11/14/17	Nevada	39	Female	Non-Hispanic Japanese	135	62	25	1116	HT_00024415	39	35.4	42.5	0.1258259	-0.078858	-9.50157	-3.5411
13-1574_S09_F1_313a4a4d99aaa3fb6628076a2b653e01	11/18/17	11/22/17	Arizona	70	Male	Non-Hispanic White	155	70	22	1116	HT_00025176	70	62.8	72.5	-0.0141895	-0.208718	2.7917	11.6057
13-1574_S09_F2_f39dcbf0a7acc5dca0f2d4c1185a4b50	NA	NA	NA	NA	NA	NA	NA	NA	NA	NA	NA	NA	56.4	66.2	-0.0027487	0.206634	NA	NA
13-1574_S09_F3_d1dc36524fc3a0d098d5f852a2e81e44	11/12/17	11/16/17	Nevada	40	Male	Non-Hispanic Filipino	170	62	31	1116	HT_00024668	40	33.9	39.5	-0.2104195	0.01339	-11.40863	-7.0929
13-1574_S09_G1_479c32d62dae3d25d2d3978d45320615	11/15/17	11/21/17	Arizona	55	Male	Non-Hispanic White	148	67	23	1116	HT_00024958	55	53.3	53.6	0.1443309	0.009904	0.59217	-0.0697
13-1574_S09_G2_91445290229608ded2e1dd09c77b1fe5	11/15/17	11/20/17	Arizona	46	Male	Non-Hispanic White	350	74	45	1116	HT_00024862	46	30	33.2	-0.2254324	0.926785	-18.32516	-16.1879
13-1574_S09_G3_59ee49f860210432f509e641acee4960	11/13/17	11/16/17	Montana	35	Male	Non-Hispanic White	270	75	34	1116	HT_00024616	35	43.9	42.7	-0.2289684	0.01758	0.94273	-1.498
13-1574_S09_H1_9612ee7b70c53cb467e0c1df772add40	11/11/17	11/17/17	Nevada	53	Male	Non-Hispanic White	285	74	37	1116	HT_00024821	53	44.2	45	0.311718	-0.044371	-7.46421	-7.7683
13-1574_S09_H2_e0032fccf9394a052afaf48097171ee9	11/12/17	11/16/17	California	75	Female	Non-Hispanic White	145	64	25	1116	HT_00024707	75	54.1	54.6	0.0522387	0.138577	-8.34028	-8.6544
13-1574_S09_H3_1574651ae65b4fd6788b0d2af4e2e9e9	11/11/17	11/15/17	Arizona	71	Male	Mexican White	150	65	25	1116	HT_00024457	71	56.5	58.7	0.1900758	-0.04824	-4.00303	-2.6693
13-1574_S10_A1_c1ac95323ce1cf2baaf072f5c059a72a	NA	NA	NA	NA	NA	NA	NA	NA	NA	1068	HT_00019647	NA	36.2	39.8	-0.1350928	0.158842	NA	NA
13-1574_S10_A2_f67ac46ce433fe8907bcefa60c270059	11/13/17	11/17/17	North Dakota	49	Male	Non-Hispanic White	250	70	36	1116	HT_00024760	49	46.6	54.3	0.087932	-0.198435	-3.16197	3.4925
13-1574_S10_A3_d5d418e56b1e6c5e7d34cb0f01bf9472	11/12/17	11/16/17	Nevada	32	Female	Mexican White	166	67	26	1116	HT_00024738	32	35.4	43.2	-0.0407413	-0.080452	-6.03115	0.4349
13-1574_S10_B1_b367b709533fefd3754d51223eedf79d	11/13/17	11/16/17	North Dakota	39	Female	Non-Hispanic White	240	63	42	1116	HT_00024581	39	51.5	46.9	0.1259452	-0.199937	6.61708	0.8167
13-1574_S10_B2_3492835f75aff419f7f355fe93fad20b	11/25/17	11/28/17	Nevada	68	Female	Non-Hispanic Japanese	210	58	44	1116	HT_00025246	68	65.9	66.2	0.1230358	-0.106128	6.86531	6.3295
13-1574_S10_B3_efcfe1b1bd16757949342f3c0dc05a0f	11/18/17	11/22/17	Arizona	71	Male	Non-Hispanic White	177	73	23	1116	HT_00025175	71	64.9	58.5	0.0125067	-0.036922	4.39464	-2.8201
13-1574_S10_C1_dceaf6cf74a2d76e930ad5afd654ec60	11/8/17	11/13/17	South Dakota	76	Male	Non-Hispanic White	194	67	30	1116	HT_00024289	76	69.2	66.5	0.1406787	-0.161574	6.30874	2.7413
13-1574_S10_C2_70dda742d0cb0eb29c7cbcd609ba11bb	11/20/17	11/24/17	Washington	80	Female	Non-Hispanic White	120	66	19	1116	HT_00025205	80	70.4	60.9	0.3313245	0.023424	5.48993	-4.7261
13-1574_S10_C3_3f5265c16dc98f8e75e96710888cfccc	11/15/17	11/20/17	California	60	Female	Non-Hispanic White	255	65	42	1116	HT_00024860	60	70.8	66.8	0.035162	0.025723	15.63985	10.746
13-1574_S10_D1_752f7da34b1ed1234ce90dda0f512e95	11/13/17	11/16/17	California	66	Male	Non-Hispanic White	272	72	37	1116	HT_00024651	66	65.8	61.1	0.3079399	-0.033239	7.73545	2.1243
13-1574_S10_D2_561dc7792e1b7ffaa9de68d897b6760d	11/17/17	11/21/17	Montana	37	Female	Non-Hispanic White	230	67	36	1116	HT_00025034	37	53	46.8	0.0739237	0.105268	9.15242	1.7203
13-1574_S10_D3_c061ce8bed5133b149e42af0cf1cd564	11/18/17	11/22/17	Washington	63	Male	Non-Hispanic White	148	68	22	1116	HT_00025142	63	40.1	45	0.4080019	0.238366	-16.49701	-12.5633
13-1574_S10_E1_fe6bb884da189d7f442937e5bdd07a46	11/8/17	11/13/17	California	48	Female	Mexican Some other race	253	64	43	1116	HT_00024269	48	51.8	60.7	0.1718789	-0.092028	2.58637	10.3441
13-1574_S10_E2_8c2182639fbd117004cd0416d392611d	11/15/17	11/21/17	South Dakota	54	Male	Non-Hispanic White	197	69	29	1116	HT_00024902	54	60.8	53.2	0.529032	0.026929	8.62328	-0.0683
13-1574_S10_E3_9277021b64db04348a6f04474b2b5cbf	11/18/17	11/22/17	Washington	72	Male	Non-Hispanic White	235	70	34	1116	HT_00025112	72	47	44.9	0.3302362	0.032383	-13.99563	-16.9676
13-1574_S10_F1_b753fdf0b2e5488943c3bc014f70ece5	11/16/17	11/21/17	North Dakota	65	Female	Non-Hispanic White	230	64	40	1116	HT_00025008	65	60.6	56	0.1188804	0.01754	2.99835	-2.4682
13-1574_S10_F2_e1075a7da5cba187ed2404d44164488b	11/11/17	11/15/17	Arizona	37	Female	Mexican Some other race	120	60	23	1116	HT_00024461	37	31.2	43.6	-0.2335776	0.289958	-12.74194	-1.485
13-1574_S10_F3_ac24f8430043669b56628e66ea8a4d0c	11/18/17	11/22/17	Arizona	29	Male	Non-Hispanic White	260	72	35	1116	HT_00025139	29	53.3	50.3	0.2267418	-0.004452	13.26779	8.9809
13-1574_S10_G1_65c409bc9f2138428367c4cdce9500e1	11/12/17	11/16/17	California	45	Female	Non-Hispanic Asian Indian	188	68	29	1116	HT_00024718	45	57.5	62.8	1.3039689	-0.139028	9.7076	13.8442
13-1574_S10_G2_30caef9691dfc02e525e346e23167826	11/7/17	11/10/17	North Dakota	71	Male	Non-Hispanic White	315	67	49	1116	HT_00024238	71	76	75.7	0.4749582	-0.06776	15.53013	14.3477
13-1574_S10_G3_cb81aff1b307f1651deed527d6970dea	11/18/17	11/22/17	Washington	61	Female	Non-Hispanic White	225	68	34	1116	HT_00025136	61	39.7	45	-0.2906723	0.070537	-15.946	-11.5827
13-1574_S10_H1_f5de51994111ff307a5fdfc05b3d6144	11/15/17	11/21/17	Nevada	52	Female	Non-Hispanic White	120	62	22	1116	HT_00024960	52	63.9	69.2	-0.1562188	-0.13771	12.67768	16.8973
13-1574_S10_H2_5bd467318db56f128a6ca8a858887a4e	11/20/17	11/24/17	Texas	27	Male	Non-Hispanic White	148	77	18	1116	HT_00025199	27	45.2	47.3	-0.23555	-0.095004	6.14961	6.953
13-1574_S10_H3_89c68753f4326e9cef87e02ec807f819	NA	NA	NA	NA	NA	NA	NA	NA	NA	NA	NA	NA	61.3	65.4	-0.0163612	0.193733	NA	NA
13-1574_S11_A1_ace1ff2633fab552c5900c4c49c69383	11/9/17	11/14/17	Nevada	69	Female	Non-Hispanic White	233	62	43	1116	HT_00024396	69	57.3	52.7	0.176142	-0.023542	-2.1544	-7.6936
13-1574_S11_A2_3975982de25376ae335caac3a9590937	11/12/17	11/17/17	North Dakota	51	Male	Non-Hispanic White	280	81	30	1116	HT_00024839	51	39.7	50.4	-0.0777295	-0.01444	-11.07191	-1.4232
13-1574_S11_A3_de7561b5431ef5b1a7934ee87ae08a76	11/18/17	11/22/17	Nevada	71	Female	Non-Hispanic White	163	64	28	1116	HT_00025195	71	57.1	62.1	0.6037173	0.553722	-3.40714	0.7257
13-1574_S11_B1_88f114b534a64eae48fda77b24d3c0fd	11/15/17	11/20/17	Arizona	35	Female	Non-Hispanic Some other race	295	61	56	1116	HT_00024870	35	34.4	36.5	-0.0666154	0.352811	-8.48549	-7.6302
13-1574_S11_B2_1f832aa34bb9418420d183d62c5ddbd4	11/17/17	11/21/17	Montana	73	Female	Non-Hispanic White	180	65	30	1116	HT_00025031	73	52.6	49.4	0.0030294	-0.065572	-8.83301	-12.8548
13-1574_S11_B3_c9734876d6a3ec07bf9c709b40a53161	11/8/17	11/13/17	Arizona	75	Female	Non-Hispanic White	166	64	28	1116	HT_00024325	75	54	57.1	-0.0971095	-0.001802	-8.46539	-6.1747
13-1574_S11_C1_e242d633fa39fab891e448080367d549	11/24/17	11/28/17	California	35	Male	Non-Hispanic White	253	71	35	1116	HT_00025221	35	39.2	38.9	0.3258108	0.331931	-3.73184	-5.2568
13-1574_S11_C2_80dfa5da2106f5a4c631a0f3021776fd	11/18/17	11/24/17	Arizona	76	Female	Non-Hispanic White	128	63	23	1116	HT_00025209	76	85.3	86.6	0.9805439	-0.200227	22.33416	22.8285
13-1574_S11_C3_8805b1ef2fedd813deb7943fef49e2ab	NA	NA	NA	NA	NA	NA	NA	NA	NA	NA	NA	NA	58	66.4	-0.0064388	0.202832	NA	NA
13-1574_S11_D1_1a589886cf826832d55f2ac010da7ec0	11/17/17	11/21/17	South Dakota	62	Male	Non-Hispanic White	185	68	28	1116	HT_00025067	62	53.9	57	-0.0696613	-0.010804	-2.199	-0.036
13-1574_S11_D2_8ebad49dc2da230d4d6ce25ed9a7e16a	11/12/17	11/16/17	Nevada	38	Female	Non-Hispanic Filipino	168	62	31	1116	HT_00024737	38	44.1	60.8	-0.0712702	0.210053	-0.28278	15.2453
13-1574_S11_D3_0496d90876d5736e05237ee8f84bc2df	11/4/17	11/10/17	Arizona	46	Male	Non-Hispanic White	291	72	40	1116	HT_00024231	46	39.3	41.3	-0.1213855	0.977737	-8.95955	-8.144
13-1574_S11_E1_de6efe12f6412bb83603e570207f63d7	11/13/17	11/17/17	California	66	Male	Non-Hispanic White	145	70	21	1116	HT_00024772	66	56.4	66.5	0.2005384	-0.012989	-1.62692	7.5338
13-1574_S11_E2_304fb5b41eae35e23face1dd54da50e3	11/11/17	11/15/17	California	34	Female	Non-Hispanic White	235	63	42	1116	HT_00024484	34	33.2	37.9	-0.2017958	0.806931	-9.26678	-5.7755
13-1574_S11_E3_2fbc9566dd77f75587c6e9a227a1c6d0	11/7/17	11/10/17	North Dakota	77	Male	Non-Hispanic White	255	70	37	1116	HT_00024191	77	67.8	60.6	0.0961259	-0.108352	4.38477	-3.5643
13-1574_S11_F1_20b64815bb6dd62cd5b7ac763c5add05	11/16/17	11/21/17	South Dakota	63	Male	Non-Hispanic White	205	68	31	1116	HT_00024999	63	56.3	56.7	0.2565812	0.055108	-0.31242	-0.85
13-1574_S11_F2_10102edd11fcc5924f69939118d6e577	11/10/17	11/14/17	Nevada	42	Male	Non-Hispanic Chinese	129	63	23	1116	HT_00024416	42	51.6	51	-0.0329559	-0.004967	5.26449	3.4747
13-1574_S11_F3_ac0b6d42f5c5f6766afe21e92b8839ce	11/17/17	11/21/17	Nevada	35	Male	Non-Hispanic White	300	74	38	1116	HT_00025032	35	48.1	41.5	-0.0056931	-0.025103	5.19963	-2.6142
13-1574_S11_G1_fca33694a06978ef54f2d1e2210699e1	11/13/17	11/16/17	Nevada	25	Female	Mexican Some other race	178	61	34	1116	HT_00024593	25	46.5	47.5	0.1258174	-0.064769	8.50358	8.1497
13-1574_S11_G2_89cbeeb8caf8d329a3836df6644dee17	11/15/17	11/21/17	North Dakota	54	Female	Non-Hispanic White	127	63	22	1116	HT_00024914	54	41.2	46.9	-0.1273327	-0.013497	-10.97136	-6.3448
13-1574_S11_G3_4f33ef0873461c286f78893e15ec23be	11/13/17	11/16/17	Nevada	75	Male	Non-Hispanic White	330	68	50	1116	HT_00024591	75	65.3	63.7	0.1204061	0.072798	2.86459	0.4308
13-1574_S11_H1_041d59cf219bfa39e11a2444049ad0c5	11/15/17	11/20/17	Nevada	47	Female	Non-Hispanic White	215	66	35	1116	HT_00024868	47	25.4	39.5	-0.0431095	0.952431	-23.3516	-10.3397
13-1574_S11_H2_2cbd62b39baa69d8712f46221a600ea0	11/18/17	11/22/17	Arizona	55	Male	Non-Hispanic White	194	59	39	1116	HT_00025089	55	60.3	53.6	0.4610644	-0.036613	7.63393	-0.0872
13-1574_S11_H3_0d1999df8d4f3fd59db42a7e20722970	11/11/17	11/15/17	North Dakota	65	Male	Non-Hispanic White	280	74	36	1116	HT_00024532	65	57	49.8	-0.1530164	-0.051858	-0.51123	-8.667
13-1574_S12_A1_12281063ebbdf941ad0d931672630a7c	11/16/17	11/21/17	Arizona	60	Female	Mexican Some other race	220	65	37	1116	HT_00024993	60	60.5	55.2	0.0442831	0.036115	5.36663	-0.9395
13-1574_S12_A2_6e8b109f37380a426f123db10bc9bd03	11/15/17	11/21/17	Arizona	54	Male	Non-Hispanic White	180	72	24	1116	HT_00024946	54	44.7	45.4	-0.0522632	-0.025443	-7.53671	-7.8134
13-1574_S12_A3_db93732dbe8e16e8a9d330b20b9f3464	11/13/17	11/17/17	North Dakota	71	Female	Non-Hispanic White	130	64	22	1116	HT_00024787	71	52.1	57.9	0.4636257	0.1589	-8.35282	-3.4723
13-1574_S12_B1_54b6e52f0e790e04f49fa0d1d2228969	11/9/17	11/14/17	California	40	Male	Non-Hispanic White	320	74	41	1116	HT_00024369	40	39.8	42.2	0.3501496	-0.137039	-5.54424	-4.3322
13-1574_S12_B2_1ea14eedc1cd01cdda7a340460f5e24f	11/11/17	11/16/17	South Dakota	41	Male	Non-Hispanic White	230	71	32	1116	HT_00024702	41	45	46.8	-0.090319	-0.058327	-0.82019	-0.203
13-1574_S12_B3_5f452783d562085c9a09121d95179524	11/12/17	11/16/17	California	79	Female	Non-Hispanic White	149	69	22	1116	HT_00024669	79	53.8	61.4	0.9084175	0.177817	-10.56905	-3.7699
13-1574_S12_C1_547996a703481b66cfea5fba5f396099	11/10/17	11/14/17	Arizona	33	Male	Other Hispanic/Spanish Some other race	280	69	41	1116	HT_00024420	33	43.1	47.6	0.2794249	0.069469	1.1344	4.4076
13-1574_S12_C2_41729dc6ee29842b3cbb5679d1970e46	11/9/17	11/14/17	Nevada	77	Female	Non-Hispanic White	230	60	45	1116	HT_00024379	77	71.5	70.2	-0.011424	-0.067165	8.13677	6.0102
13-1574_S12_C3_8cedbacbd4334551f84e8be621165d9d	NA	NA	NA	NA	NA	NA	NA	NA	NA	NA	NA	59	56.5	55	0.3145529	-0.133161	NA	NA
13-1574_S12_D1_be7dd15e6c8f0ddcd1727cb7588c9da2	11/12/17	11/16/17	Washington	33	Female	Non-Hispanic White	250	66	40	1116	HT_00024701	33	42.6	37.8	0.0899497	0.004043	0.63739	-5.3614
13-1574_S12_D2_6bc1d56617cbd9482e250f6a0b3c71b3	11/9/17	11/14/17	Montana	67	Male	Non-Hispanic White	297	72	40	1116	HT_00024360	67	58.8	63.3	0.23993	-0.068894	0.29087	3.8183
13-1574_S12_D3_61c06700e61f415ac9d51ad068b121eb	11/10/17	11/14/17	South Dakota	38	Male	Non-Hispanic White	145	67	23	1116	HT_00024418	38	45.4	46.4	0.2395366	0.156922	1.04696	0.8112
13-1574_S12_E1_1b2029e53e8e1230157959473f30ea2a	11/7/17	11/10/17	Arizona	75	Male	Non-Hispanic White	258	71	36	1116	HT_00024218	75	68.5	65.4	0.152442	-0.143694	6.03196	2.1668
13-1574_S12_E2_e5f4650f5c8f6e9850668a795fc11841	11/13/17	11/16/17	North Dakota	25	Female	Non-Hispanic White	180	65	30	1116	HT_00024590	25	34.9	35.4	-0.1960324	0.198302	-3.11592	-3.9721
13-1574_S12_E3_fa6a18247e7a225ae68ad8f50dd9f174	11/13/17	11/16/17	North Dakota	48	Male	Non-Hispanic White	300	72	41	1116	HT_00024583	48	45.5	41.7	-0.045999	0.104489	-3.7209	-8.6563
13-1574_S12_F1_664a1a14d8ae72c31b1aacf66cf01671	11/11/17	11/15/17	Arizona	66	Female	Other Hispanic/Spanish Some other race	136	58	28	1116	HT_00024495	66	53.9	59.8	0.2921183	-0.058965	-4.18892	0.8143
13-1574_S12_F2_699bac41d85b47f95cf41a06694a1230	11/18/17	11/22/17	Nevada	60	Male	Non-Hispanic Other Pacific Islander	198	70	28	1116	HT_00025152	60	49.7	45.6	-0.2727986	-0.073873	-5.3846	-10.5215
13-1574_S12_F3_0322e4fe7adf10a8fce8e69fe4a3e1cd	NA	NA	NA	NA	NA	NA	NA	NA	NA	NA	NA	NA	56.6	66.2	0.0012075	0.208885	NA	NA
13-1574_S12_G1_9172ea714455212b848576e54e05a48e	11/8/17	11/13/17	Nevada	86	Male	Non-Hispanic White	225	73	30	1116	HT_00024270	86	64.9	60.9	0.0697419	0.001213	-2.93186	-7.6556
13-1574_S12_G2_e1b36241f0823fee70ce4e8d7f52ade5	11/15/17	11/20/17	California	47	Female	Non-Hispanic Filipino	200	62	37	1116	HT_00024853	47	30.9	43.9	0.0762749	0.005622	-17.88244	-5.939
13-1574_S12_G3_619cd8e9be421ca50ddfa093d687b1c0	11/13/17	11/17/17	Montana	54	Male	Non-Hispanic White	250	74	32	1116	HT_00024745	54	45.9	45	-0.1088006	-0.016415	-6.28598	-8.1966
13-1574_S12_H1_21cdd7455b8b554e7fd61fd828a5d31f	11/12/17	11/15/17	Washington	71	Female	Non-Hispanic White	240	69	35	1116	HT_00024526	71	56.2	72.1	0.4867826	0.28075	-4.29959	10.7674
13-1574_S12_H2_1fc95af057d41364d9cf8604ec390563	11/18/17	11/22/17	Nevada	68	Male	Non-Hispanic White	231	71	32	1116	HT_00025154	68	61	61.2	-0.1179418	-0.042204	2.03219	1.2479
13-1574_S12_H3_a4628b40e5d3ef7e08a4519f172fc873	11/15/17	11/21/17	Montana	39	Female	Non-Hispanic White	225	64	39	1116	HT_00024973	39	43.5	45.1	-0.1491745	0.205774	-1.32269	-1.0154
