# Supplementary material for: Age-associated changes in the circulating human antibody repertoire are upregulated in autoimmunity
Source: Immun Ageing. 2020 Oct 6;17:28. doi: 10.1186/s12979-020-00193-x (PMC7539520; doi:10.1186/s12979-020-00193-x)
Supplement: Supplementary file 13 — Additional file 13: Table S5. Association statistics for age and BMI with peptide probe intensity for the Training Cohort (Experiment 1068). [file 12979_2020_193_MOESM13_ESM.xls]

Probe	Position	Age.Correlation	Age.Log10FoldChange	BMI.Correlation	BMI.Log10FoldChange
LPGVQG	XY000021	-0.145744233875745	-0.0778548430492221	-0.102609739605258	-0.0689258069044365
GNFAYQRDG	XY000022	0.123810370542343	0.0324072485438453	-0.0204757619307591	-0.020901045311911
SLFSEQNHDG	XY000023	0.0216639064218342	0.021347376644162	-0.0334588689076465	-0.0461054120743036
NSYLLGFEG	XY000025	0.12063596419993	0.0264234321850924	-0.0879011069208829	-0.0179136462531932
PRRRHFVSD	XY000026	0.137562219364369	0.0320232473006955	-0.0614085472606586	-0.0364454817345028
DPAGFSNHG	XY000027	-0.122164741301566	-0.0673051417913492	-0.0034943664500072	0.00908624870798657
QSKWVGG	XY000028	-0.098661274587937	-0.0460183941320736	0.00682262079131785	0.00347519957495789
WDNDHLYFD	XY000029	0.11072410519346	0.0232322119537283	-0.0782453205977139	-0.0186072647024421
DGFPHSPKDG	XY000030	-0.123510918244987	-0.0696124308038399	0.0238980651078063	0.0174286550873727
SYKHQRLQVEG	XY000031	0.0156900649694956	0.00667060722450354	-0.0268446306923088	-0.00240302536146518
EPYVVYNEG	XY000033	0.00573998901410896	-0.00838631703105244	0.118486381150195	0.0144592641911936
ESPHVRVSD	XY000034	-0.186834075505138	-0.10660980222328	0.175060866665805	0.0695919608198502
KLNARYEG	XY000035	0.0623984581763801	0.0162945688869041	-0.019593419394704	-0.0170319320049506
AYERPNQG	XY000036	-0.152942579447663	-0.0921461659592152	-0.110522471836071	-0.0615015558441481
RQVLRFVSE	XY000037	0.0565684251260861	0.0131120540069579	-0.0422527275452179	-0.00455778122957712
LPNKQVFQRSD	XY000038	0.0106170198414256	0.000679437181101208	-0.0147833840785925	-0.00266886606671354
FDVKLFYAG	XY000039	0.16828422961015	0.0318692039321801	-0.0743200077225187	0.00274463672066683
PVWPYVHLF	XY000041	0.0350647667651938	0.0112936058435279	-0.0419493538386219	-0.00618258686654227
NSRNRHQHED	XY000042	0.0353332462633614	0.0131296912377958	0.00619296665030733	0.0158681203068046
YANPLSSPQFD	XY000043	-0.0222901019788988	-0.00811423620258045	-0.109293031165157	-0.0405662132080966
NLHGLEHDG	XY000044	0.0691975136545614	0.0180528077674637	-0.023787634564291	-0.0190190068167776
HLFNAQYASD	XY000045	0.159863436601051	0.036272989804534	-0.0630651365792642	-0.0281565069010759
KPDQSGWKHE	XY000046	-0.0983872726265306	-0.0474371658056988	-0.0482212077657301	-0.0155568138721947
GAVYFEPKVS	XY000047	-0.0312584485754728	-0.00257762256172109	-0.0508964652741573	-0.0322731154436103
HHRRLSG	XY000049	0.0289512821167419	0.0116451375258772	0.00746152684302169	0.00971736688045038
RKLYKLDYEG	XY000050	0.22893723676872	0.0606947321680377	-0.0618553430978237	-0.0264304780023134
FQGHLSADG	XY000051	0.0288501452306132	0.00934071242715906	-0.152572232837796	-0.0545859328113184
LWKLGAKYSE	XY000052	0.0381310336537004	0.0105480002483749	0.0333111632205495	0.0205813581702282
KFVYSDDG	XY000061	0.139012272589127	0.0321769813508596	-0.0459050989366064	0.00244389137263688
SWDKWQG	XY000062	-0.0147839391905953	-0.0131626288303646	-0.101542365275074	-0.0342678987079909
RFKQSYNVLG	XY000063	-0.0414245235403703	-0.00907899755057981	0.0654166099291984	0.0163075875664203
FHYHAKHEG	XY000065	-0.115764157758001	-0.0369637988948564	-0.027826109493105	-0.0184851051108473
PKWPVSWNHF	XY000067	0.00508613823910889	0.00211312785057888	-0.071642141750696	-0.0219794080019398
LPNGLSGWEG	XY000068	0.0760287968415873	0.02380515193063	-0.052021233247534	-0.0437709688037726
YVPQKRGYDKFG	XY000069	-0.00183058376911901	0.00295590558305053	-0.00242276320817371	0.00605195170646507
WDFYWQPNSE	XY000070	0.0500366275797338	0.00839736802019708	-0.13545722117988	-0.0321993305843988
KLVYLSVED	XY000071	0.17948558277163	0.0358541220426176	-0.00617462666498725	0.0115118151459454
PYLQDFQDG	XY000073	0.0147435246025365	0.00840691017958193	0.0364048533845062	-0.00704118474525182
NVHEDYQLALFD	XY000074	0.12805728509098	0.0229885397444901	-0.00439344333423491	0.0085179226768588
LPRSSKFDG	XY000075	-0.0733069552268328	-0.033648068937128	-0.0253884178846816	-0.0128491932714559
EWVGSGAG	XY000076	-0.195432967669185	-0.0841147499505603	0.0819847323470121	-0.008559855065987
ALAPRFWLDG	XY000077	0.0490620309462586	0.0121589540781317	-0.0532470835367808	-0.0131003447769028
FYPGKREG	XY000078	-0.0123487417627722	-0.00577278527480002	-0.0503389313768838	-0.00656407112826748
RPKFFGVEG	XY000079	-0.0305812299311905	-0.0140618535507141	-0.0649601129320322	-0.0366760641932883
VYSGNLSAEG	XY000081	-0.0910651955573015	-0.0562065664130927	-0.0124982954780019	-0.00542837361098149
HHQPLSG	XY000082	-0.255139284191572	-0.0998809430528119	0.0135547532179303	0.00419229877999786
VYYRSLSE	XY000083	0.11278927204408	0.0323204113189816	-0.0235724910379743	0.000796000595745311
QAERGSD	XY000084	-0.0374440700841504	-0.0189028418507774	0.00666108455357441	0.0407073042689367
YSAQSGDHSD	XY000086	0.0912080417046288	0.0249259613088706	-0.103605960368935	-0.0398329937825862
WNEEWGVDG	XY000087	0.154696912270221	0.0406051565892727	-0.0828462260814599	-0.0328246438683313
RSQDYWVAG	XY000089	0.074406676421982	0.0140966535554986	-0.147817969398467	-0.0419114764980577
KWWQWEG	XY000090	0.030636695646284	0.00439841468133395	-0.111155091140037	-0.0424087454797902
HYALDPWPLSE	XY000091	0.0581512581775627	0.0108943090983987	-0.158322384201466	-0.0309472429853588
FRVWSDPED	XY000092	0.261807556937787	0.0482917117999443	-0.151575751252288	-0.0294335155549776
VNSNYNSG	XY000093	-0.108370722257156	-0.0689837810632057	-0.0470911746754665	-0.00846346444086644
AEWNQPWYWSG	XY000094	0.0399180403044831	0.00565951883352067	-0.0718416162973966	-0.0343384087197833
NQLWYNPLFG	XY000097	0.0211265358756384	0.00840299524251453	0.00328197413993136	0.012746718147842
KQHKPED	XY000098	0.0491726195670634	0.0228921175415667	0.0314272740847017	0.0190276418584707
RWRNAEDG	XY000099	0.16103147864866	0.0549737132332299	0.00994536545734289	-0.0116632530642757
LHPAWNHEQLG	XY000100	-0.0461205219922417	-0.0162041879162507	-0.0524276237693583	-0.0495823028638593
WELDEPDG	XY000101	0.152365105348954	0.0427462012363433	-0.0890605261263608	-0.0328466714638268
KAVFGADYQVG	XY000102	0.0603006217835948	0.0330552910452915	-0.0484672730300038	-0.0224088712610437
PRFLWEVDG	XY000103	0.110846825449701	0.0235981596053353	-0.106910345893036	-0.03153604067462
YKAGSVFD	XY000105	0.103126269264658	0.0353653472820594	-0.0187704444196309	-0.0297806519334124
LPDGAVLWD	XY000106	0.188753027528686	0.0372617598293538	-0.0769462932500467	-0.0305525738800857
DEPLHVSD	XY000107	-0.0856559480235816	-0.0451175222570965	0.0320354044491615	0.0143699215741722
SRWQWDG	XY000108	0.0344645177559847	0.00808895192576864	-0.127175345111468	-0.0588785440932923
GRHPAWQPAVL	XY000117	-0.0652817275104798	-0.0194314018916671	-0.023135740219334	-0.00992035293100091
ERLARLLEG	XY000118	-0.0228605389739789	-0.00908563505784613	0.111756375797538	0.0311788172842471
GAKYHSPWD	XY000119	0.151837262689505	0.0442626477347363	-0.152968647329026	-0.052750643351155
WFEFSSASD	XY000121	0.136499347800719	0.0238238664978224	-0.182617854928346	-0.0336574622129699
FNQFQEAVD	XY000122	0.105597087345536	0.0379219845073086	-0.066077452725856	-0.0362509437622671
GLEYAHRED	XY000123	0.0980257105288801	0.025164975341425	0.0572461605193884	0.00917077183255807
ERDRSPWG	XY000124	-0.0949337013886776	-0.0570976135192912	0.15899252401135	0.0558996835226429
WEERGPNG	XY000125	-0.000500689031852396	-0.00681354588744409	-0.022582689834612	-0.0228169949591935
ENANAQHED	XY000126	-0.137521072830839	-0.0682188422670169	0.184492282917802	0.0710333320307368
EYWRAHGFG	XY000127	-0.0803853774976925	-0.024091548758263	-0.0395455736646587	-0.0297462440642719
VGPGLSPANFD	XY000129	-0.152031809862326	-0.0661177084596601	-0.0359868178391454	-0.0329914224826446
YYDQFQLSE	XY000130	0.193634584164855	0.0345424421180968	-0.10471510634417	-0.0149185318980775
VQEGSWKRVD	XY000131	0.0945714120082729	0.0262059617057324	-0.047561243752781	-0.0267485872384661
SANPQRKFSE	XY000132	0.163809116466208	0.156712196038552	0.0191780396466521	0.00650306726679656
WEHWQDLFG	XY000133	0.121868174098748	0.0244521731025484	-0.100837027228979	-0.0269229711957535
SLLGDG	XY000134	-0.022103363942243	-0.00745989605966552	-0.0124824889306959	-0.0239463880104273
FLGQKGASE	XY000135	-0.197055685929628	-0.0885786576032559	-0.0195685183109339	-0.00538176525371306
ADLELKG	XY000137	-0.0339041065698857	-0.014905553557262	0.0314428602680988	-0.00951037036505387
WDLQWVFG	XY000138	0.0296919660720869	0.00532984689998772	-0.0977631439989321	-0.0203203827544379
RYGARVSKDG	XY000139	-0.0399336974257071	-0.00932604547983251	0.00794659149897454	0.00992710083933243
LVARGPQRVL	XY000140	0.00912579217769518	0.00387516811816055	-0.0111969040189046	0.00800087840110753
EHNQYHSED	XY000141	-0.0145275260210106	-0.0120771201179783	0.109574271249069	0.0249907236011066
GVPKGPHSE	XY000142	-0.0616814372282464	-0.0291813885450483	-0.00124927820992894	0.00860546080896152
SGGNQQHD	XY000143	0.0573370139763956	0.0323488717792831	-0.0202362524550446	-0.0235721459255538
VRDAHRVE	XY000145	0.0748175872974604	0.0262053249022803	-0.0409727310388658	-0.024268091483916
NLWNAWYANKF	XY000146	0.00428005914637521	0.00321733274306948	0.0423276249225483	0.0198121045355793
LKSVSEYFE	XY000147	0.22794702648764	0.0581426057533248	-0.0487279328928901	0.00631567025428689
SGNQVQFAHG	XY000148	0.0266187038148406	0.0181277470015739	-0.011512312699833	-0.00777500540270899
WGEYKLRG	XY000149	0.0468623788528542	0.00983877501678082	-0.0431894737459191	-0.00423863208760777
SSQRSDADG	XY000150	0.204266490942457	0.16629405415165	0.0386276212892969	0.0482139110682874
SFHWDG	XY000151	0.0664288846324	0.0211346151683238	-0.131854320373034	-0.0564564794909687
RRQFLFG	XY000153	-0.0204962585850809	-0.00356636986502629	0.00927660380424529	0.00868915872348863
QRSVKYSD	XY000156	0.00607116679399879	0.010579890406853	0.0215544992932103	0.0136962835106526
DPVNEGKED	XY000157	-0.0568292374935233	-0.0249969284540374	0.0724079453883582	0.0516705957608679
FNDNQRELEG	XY000158	0.144558583341596	0.0413320440254004	-0.0112124347596091	-0.0208212097715545
YRLAVFHEPD	XY000159	0.252127255646491	0.0504637331378206	-0.127296129367408	-0.0273478017271409
NKVASSFEG	XY000161	-0.0415176640591355	-0.0100190234566805	0.0144733155049789	0.0252844673315426
KGFYNALFG	XY000162	0.0169331512305554	0.00681150012007307	0.0389263356026312	0.0236697570162554
WLLPVLPKFG	XY000163	0.00143873637794604	0.00265489879392036	0.0142829197528794	0.0169919024533034
FWAEHDG	XY000164	0.114147660778877	0.0244308984609467	-0.123545050426082	-0.0372225941609939
QAWNDAKEPRSD	XY000173	0.036775093841377	0.0080838980602449	-0.0611562057318697	-0.0230079780090339
NWWLGPAKRHL	XY000174	0.0206854033529988	0.00898564660106621	0.0203595347133217	0.0132880880776665
ARFDWVQPNKLD	XY000175	0.0463990812933952	0.00359376021985119	-0.0308454235632246	-0.0319435223857104
YVNAGDG	XY000177	-0.101731211288032	-0.0443095152268282	-0.0594775380993133	-0.0430157314699449
YLQNSQRHF	XY000178	0.0357128853475008	0.00793468470771216	-0.0354878087996676	-0.00871113868844503
GPYFVGAVFS	XY000179	0.0393855839758497	0.00943783984445806	0.0774712842353091	0.0321369341003501
GHDRQRD	XY000180	0.0957737075140828	0.0236935818989304	-0.0836046099011962	-0.0228493338414173
YDNRAQFPRLF	XY000181	-0.0321041266690762	-0.00705415140250795	0.0178553375283949	0.00533122874031117
WQQYQSNVG	XY000182	-0.0372620376618425	-0.0162243391858451	-0.0283403206493776	-0.0196740157585949
LWKPQKDSE	XY000183	-0.0378542607149381	-0.0144569202947518	-0.060803845483429	-0.0242952298240882
PDQYQSAKG	XY000185	-0.162177580010771	-0.0594761262805483	0.0747911578704185	0.0317009964530656
QVAAEDPKE	XY000186	-0.130135395751995	-0.0532783124011947	0.00675205324593846	0.0169896409130665
ASERLEDWPKEG	XY000187	0.158885927332169	0.0475835603688979	-0.0103641251992925	0.00558355890373458
RHLVVLQFG	XY000188	0.101013798589672	0.0291472734017161	-0.024230452966011	0.0120952421071789
LPRDNANSD	XY000189	-0.187962797903948	-0.0983803122503607	-0.066424362579532	-0.0297969682203106
LGDEPHVSE	XY000190	-0.0186088087277586	-0.00572190232220962	-0.146048528069732	-0.0834347473272305
HWWKKHVSE	XY000191	0.00868494568454474	0.00289871895165113	0.0339844923721785	-0.00587171935110289
PDKKAKG	XY000193	-0.053934812710277	-0.0205463354653001	0.0809580438834606	0.0123209523892074
DSHEWEDG	XY000194	0.125661774104974	0.035804290505946	0.0497660415661543	0.0118883704161814
FSSLSYNEG	XY000195	0.259786067953359	0.191117855933953	0.0319540329975704	0.0367974456443622
DFSVSEFG	XY000196	0.154216399008733	0.0300444694113008	-0.070190096731917	-0.0249853512052167
VYKLHEGVLD	XY000197	0.105136604860083	0.0280350929348759	-0.0856433500333045	-0.0317935963149538
QWSFPFEG	XY000198	0.0352327884354571	0.00553082317690523	-0.104214446644731	-0.0269630891894511
KVAFNLGHSG	XY000199	-0.0388606421893171	-0.0105547036378315	-0.00328753087325086	-0.00245951034782058
NQWAAKSDG	XY000201	-0.0382008003546198	-0.0154014351645832	0.0257058209636528	0.0174869659962375
LEQHEGFSNVLG	XY000202	0.100664148708969	0.0216372762495923	-0.0292609917044987	-0.0181836812144878
DYESFSED	XY000203	0.0831186105558226	0.0211044905338758	-0.00767267690034817	0.00611636657368203
EAGPNVLNQRHE	XY000204	-0.156918871975273	-0.104855964530117	0.197734714850087	0.0982058043824845
DLNFFSEG	XY000205	0.240828890104732	0.0460023465498725	-0.0403845414717225	-0.00651931187474886
LLVQRHFE	XY000206	0.147841793387738	0.0252485244607339	-0.0975661584334309	-0.0169432650828421
GQNNQHVSE	XY000207	-0.0960176571094624	-0.0302102638525331	0.0553448043710694	0.0118313276301137
SGNDYLWQED	XY000209	0.287598850573223	0.0776776293181317	-0.0805894810883096	-0.0185647260716903
DFWYED	XY000210	0.147730902083607	0.0335234006604205	-0.0976847228560414	-0.023356009072387
HNSGVWG	XY000211	0.0490415307123317	0.0218545353274207	0.0343541597676945	0.00966578737381477
DNALYNQDG	XY000212	-0.104558539017135	-0.0630674334608876	0.0434858306055831	0.0412919272328566
DNRHFDSYASE	XY000213	0.156551316095611	0.0340992143628164	-0.00907773589004734	-0.00337044959449431
PEWGWNVPFG	XY000214	-0.0655027697804191	-0.02118329446444	-0.0603527166908669	-0.0257049391595963
EHAWADG	XY000215	-0.0690413636288373	-0.0336548211755932	0.135539982450078	0.0314826865212993
WKRYNVFWFYDG	XY000217	0.157541516077965	0.0403061374494731	0.0163312884961652	0.0174232861433882
QFPSDPNPED	XY000218	-0.00166906604440644	0.00601168480556907	-0.0614077467475891	-0.0654451834747153
PVPSANSKDG	XY000219	-0.158952019432107	-0.109024561773726	0.106917149761063	0.0723697371246001
RKSARWDG	XY000220	0.101421260544055	0.0336667108764991	-0.0683353476279045	-0.028210626926535
SSVPYQKFE	XY000229	0.329370531192665	0.345091360396705	-0.00143663437406082	0.0494291621764447
YHRQQRD	XY000230	0.164532047001321	0.0502826818639119	-0.0740507963585854	-0.0263287855138414
KWGVANRG	XY000231	0.0429615309221114	0.012724047950726	0.000980117415384269	0.0141688607701585
PPNYDVSG	XY000233	-0.0260735139630098	-0.0128004798296964	0.00431214663050649	-0.0207989133452201
KDSRFWQFG	XY000234	0.0940615356490371	0.0195232929874455	-0.070397495040421	-0.00295565852450513
ENADLDG	XY000235	-0.130328230779051	-0.0638353932917181	0.151700534050346	0.0588972970083124
QREDFPNYVSE	XY000236	0.138474778779008	0.0360792392045693	0.0186710367670947	0.0045849554684973
EVQGWVG	XY000237	-0.190941957177571	-0.112510067883562	0.16640284705643	0.067578940548116
QSLLDEG	XY000238	0.167832508929725	0.0608658393213945	0.0523152056738487	0.0225559636359256
DYLPYDALSD	XY000239	0.180374218510137	0.0353338753434949	-0.0324680264847944	0.00424428779957611
YKNRLEDKNHD	XY000241	-0.0105429506514434	-0.0021460635859096	0.0340928010559435	0.0163420064910548
WRSDHSYKPFE	XY000242	0.138129556943056	0.0273795980921326	-0.118011246494825	-0.0269253461327768
AAAAQHVFD	XY000243	0.0474225532056295	0.0161819000768637	-0.0128927535254278	-0.0158207742809066
GRYWVEYQKF	XY000244	0.0781853192247586	0.0204282893065469	-0.0784238520726243	-0.0144095069458733
EWEFPWQVS	XY000245	0.104764302921842	0.0311478675456595	-0.0505788059980796	-0.0251723137996889
ARYYQHHSG	XY000246	-0.000784471121496545	0.00637128044822602	-0.0606503461902962	-0.0245477398661366
SQEYFFEG	XY000247	0.140482459483657	0.0338007910457575	-0.00227180470723295	0.0140529660820282
RRLFSHVREG	XY000249	0.109606380343282	0.0197895679125262	-0.0637369796573732	-0.0146775991511856
KSNNWLFE	XY000250	0.172356271919512	0.0383030015605051	-0.0407125406994684	-0.000737835122302632
DFRNFDG	XY000252	0.105709192903579	0.02503447781385	0.0102832421176381	-0.0100255700167405
VSKSQHQRHF	XY000253	0.0477327644651098	0.0124123626956139	-0.0496064854341444	0.00319366427210183
EHLDAQVGHG	XY000254	-0.162126458351864	-0.0733960836897797	0.138868007984194	0.0381654863747159
EKSARRVD	XY000255	-0.116470661988946	-0.0783123754218893	0.148386734553032	0.0845722818763231
NSHRSWNFG	XY000257	0.0624987967783586	0.0157271012007644	-0.0251717926318196	0.00358583989480626
HKYRVKDG	XY000258	-0.00107289830411563	0.00245578968895768	0.0872863170585115	0.0379075481802193
WFDWNQSNWG	XY000259	-0.00158637862845534	-1.09047362472081e-05	-0.123784040110325	-0.0350372166284182
YDAYGDG	XY000260	0.204523778013254	0.0487065002782668	-0.00104767248309063	0.00832085763069965
ENARKLFDG	XY000261	-0.188234839078342	-0.105028922748428	0.175763232976597	0.08329751792452
QHDALDGFLD	XY000262	0.182659017349937	0.0484673067788384	0.0529139674278435	0.0202482878576644
SRREYWKFE	XY000263	0.201574962788287	0.0842204383068629	-0.0479963156960694	-0.00720758109206299
RESYAQPWEG	XY000265	-0.0155134813904177	-0.0119483628477872	0.0219164294932572	-0.00555493055991396
KRSEWLLPWLG	XY000266	0.0923994359109851	0.0246071582618644	-0.032144248634724	-0.00474655295092563
QADVYNFG	XY000267	0.15162693158058	0.0395755670096092	-0.00185476757900617	0.0147281034388719
SRSKWRLFE	XY000268	0.0770496320142248	0.0234088239617716	-0.00434110718344092	0.0165083963425819
GVGLREG	XY000269	-0.0645224954222863	-0.0214260685464968	-0.00932845651871029	-0.0251806746149555
PDLPWYKHVL	XY000270	0.0188708155257153	0.00198690558800702	-0.0356910710236527	-0.0138137913804257
VDHFGGAHFE	XY000271	0.0671380806148126	0.0162004690761015	-0.0846774493686391	-0.0340975210435242
YDSKVLLG	XY000273	-0.0597187119200243	-0.0317524617184137	-0.0547632984339925	0.00954102330104567
PHEDADPLPNKHV	XY000274	-0.110756298002541	-0.03568806635079	-0.0127135835841492	-0.0369283950811169
WNKWKRSPPLE	XY000275	-0.00796915251977849	-0.00385669073160425	0.0138134114153463	0.00129230862455535
KFGHHSLEG	XY000276	0.0361935351054776	0.0124344827036009	-0.0333544267076532	-0.0203567290264457
FLYDRHDG	XY000285	0.139807587215907	0.0299307848654918	-0.157206793029832	-0.0312274850869996
SFKEDFSG	XY000287	0.0069460107308527	-0.00685140376966623	-0.0908070380253241	-0.0451519329551034
LSNDPQNVED	XY000289	-0.0413674170084343	-0.0136561297884307	-0.0239301258900205	-0.011108759056478
SLFGQPKLFS	XY000290	-0.0140726153026855	-0.00131372311290663	0.010690818107657	0.0167886913652285
SWDNKFGWNVD	XY000291	0.0806035321156052	0.0157867026899541	-0.0715374033947797	-0.0257408910393842
NWRHFFSKG	XY000292	-0.0134232408872813	0.00077273578601561	0.0258287150745133	0.0192889851663904
DGAKSDLPLFS	XY000293	-0.0308267607249811	-0.00817518011561474	0.0648245132993265	0.0337892112460624
PPNHSALNRD	XY000294	0.100179480744573	0.0261794640009207	-0.0103597763453607	-0.0044667586390087
EAKYAKGWKD	XY000295	-0.129666867886394	-0.0849510145083659	0.156046768801915	0.0965222919109025
QAEWPNLSD	XY000297	-0.0127287242827465	-0.00871024271356174	-0.0780509746629517	-0.010076640380566
FAEVEDGHFG	XY000298	0.151901897745685	0.0334427564694641	-0.0815248520903043	-0.00945595455122475
RFKKRVEFD	XY000299	0.0652658391333279	0.0248460929840416	-0.0369851044453013	0.00122946248767553
NNPGG	XY000300	-0.169232374049898	-0.0834615365306499	0.0110508378579547	0.0208053679374615
RKRVAWAKG	XY000301	0.0509281740962299	0.0266974287390438	-0.0242575158331849	0.00661053301739838
DDQSSEG	XY000302	0.014986036321805	0.00476206066750445	0.0366086463871545	0.0254885449128647
KAGWPWSD	XY000303	0.16566740067759	0.05053177028434	-0.0789299361158362	-0.033139259813958
LAHKQVDG	XY000305	-0.121024489916712	-0.0548060458487917	-0.0824761719313589	-0.0178541828166417
HWKYHVYVG	XY000306	0.0795682769794448	0.024587494322422	0.00612811386381581	0.017234073957485
SARLFRVVG	XY000307	0.0664093820946782	0.0273416035647763	-0.0156417798174887	0.0237850318629364
LYYKEDHSD	XY000308	0.12879085130444	0.0381840352698844	-0.127276968576512	-0.0417027155977931
SFLSHVSE	XY000309	0.149805021689756	0.0754450943004744	-0.0702288400651591	-0.0173461231973178
KHKGPYYHG	XY000310	0.0497523046315829	0.015880690884308	-0.0256865862065635	-0.00650236110026308
FYGQPWFG	XY000311	-0.00481650419434861	0.00639475790710509	-0.0351794354203731	0.00078404737240978
DVPVNQRLF	XY000313	-0.00981201004330395	0.00195765031148207	0.0613756361221298	0.0220604546924852
GNNYDG	XY000314	-0.0435243169189732	-0.0254446157759141	0.0352372918454895	0.00728755572909848
SPNHWNSAHSE	XY000315	-0.0610412287192858	-0.0219697354033486	-0.042986597926768	-0.0224959299803572
WRFFVNKVE	XY000316	0.048331623297407	0.0121697448036498	0.0182247468966497	0.0141940993170878
VQWYRHLFS	XY000317	0.0115777007633303	0.00804118704673967	0.0404007761400693	0.0238780659319024
QNRFRVYLSE	XY000318	0.148270894444904	0.0301113097756336	0.0638710478553366	0.0226082549494141
KELQHRLFG	XY000319	-0.00475284195163425	-0.00122611647913418	0.071281479233313	0.0278394211387445
FLDLKSEG	XY000321	0.00588144800951761	-0.000273742003367557	-0.0392321239565847	0.00372332902495873
VNRGHPYRSE	XY000322	0.122642403640136	0.0253453549438967	-0.163065293373928	-0.0369916095984556
VHQDWG	XY000323	0.0785613607082429	0.0307350636178864	-0.0218627991186338	-0.0206927921290708
WPKDNASG	XY000324	-0.160930834825598	-0.0769794545365903	-0.0559548145090985	-0.0390824404163493
KDPLKLLSD	XY000325	-0.0648792903833116	-0.0154071481548389	0.0395715775842154	0.0358561162654543
HPHQPHFG	XY000326	-0.0845451188660614	-0.0184265778631378	-0.0597633400984502	-0.0269441909699283
QVPYEKAWSD	XY000327	-0.0776950007017024	-0.0333789841992127	-0.0248629419436329	-0.0312597111357371
HYEPGQLDG	XY000329	0.0153784550402451	-0.000669030004007642	-0.0744316428575217	-0.0354475811041588
PGVDKFHFD	XY000330	0.0739285409764612	0.0157964085429061	-0.0202157791125019	-0.00691123194474583
EPKLVRHG	XY000331	-0.203285724102365	-0.102763475379165	0.188326097356754	0.073577793011619
HADAWKFVLE	XY000332	0.125726227565445	0.0205836259041151	-0.116324997376483	-0.0132734695889703
WDWDYHYG	XY000341	0.0848945767172935	0.0201247214243478	-0.144343516727441	-0.0354343823309584
PVLKWKWND	XY000342	0.0381134053095673	0.0124869381488286	0.0195486918616128	0.00704547941874301
GPDGHKHEG	XY000343	-0.163095888658255	-0.0722560771916197	0.0246405542565138	0.0150426103339033
KASDLQHG	XY000345	-0.0207002783904268	-0.00418912447145386	0.0223840541899938	0.0234060684946646
PVFQQVERSD	XY000346	-0.049552661196005	-0.0169452868520945	0.076852420188554	0.017727230427704
GANGQQED	XY000347	-0.00129774611805278	-0.000241844462278984	0.0144237803100354	0.0131980669000047
PQSNARFWFS	XY000348	0.0460846480071735	0.0155702582787394	-0.0347448534542361	0.00903647209389358
LYKEAFQLSG	XY000349	-0.0200305758882526	-0.0112797084100477	-0.065806628843151	-0.0154137903476943
ESALEDWLD	XY000350	0.117382213113382	0.0261875446936126	0.0813744708978158	0.010632959879611
HGQLEPNLHLG	XY000351	0.0419759291110602	0.0138489277419931	-0.0263144569571513	-0.0110227265780952
YYNRWWQSE	XY000353	0.110886157160966	0.024141565530881	-0.107777372018861	-0.0354441882626696
LDSVPNLDG	XY000354	-0.123856446926641	-0.0645958598506217	-0.00935205021429096	-0.0589157031170288
RWAGSDG	XY000355	0.0778306872920271	0.0297888167810307	-0.0568560509581341	-0.0303091412273408
NRHQVFNVYRFE	XY000356	0.0851127948457696	0.0182617440049246	-0.0385988883332877	0.00268408086397098
FDNHSEKFNSG	XY000357	-0.168105137374074	-0.0737413002464581	-0.0896358579448346	-0.0530681759995141
SVLYRVQRFG	XY000358	-0.00936953447676206	0.000316461600736728	0.0379735697800105	0.022632295669866
SSQPQRLG	XY000359	0.16628301739079	0.13029431093463	0.0429772800581692	0.0478888992056031
REPLVLSNED	XY000361	-0.130852866600729	-0.0577293078784929	0.042206479789835	0.0189761588572085
SNSNADG	XY000362	0.0435729964945033	0.0235945348947327	0.0616791526985534	0.0180374936203782
QGKQDLSE	XY000363	0.0676934591528497	0.019983196498472	0.0318647078980204	0.0242260423204514
LDPNGPNWKHF	XY000364	-0.0054521170304246	-0.00151478105786148	-0.0296688395029907	-0.023834542336347
WAWDWSVDG	XY000365	0.0685542659805424	0.0152533027188894	-0.113970821460217	-0.029466930605479
DFLKFSED	XY000366	0.141960903063773	0.0247278555237952	-0.0182115101304986	0.0109706292269333
FGVEPWRGQFS	XY000367	-0.0678331784145029	-0.0152093375086574	-0.107809716871406	-0.027238674482437
NEQSYRVKG	XY000369	-0.190675212441696	-0.0997879518583571	0.0766225081108527	0.045027201978693
DFSGDRG	XY000370	-0.0097330048308051	-0.0126411963203975	0.0138405465033633	-0.0202443706516191
PQQRKSWFE	XY000371	0.142337999696196	0.0303344394034517	-0.000135472035848867	0.00135779552157266
RGLYRSHSG	XY000372	-0.028880440829848	-0.00523928871173553	-0.0387559569298848	-0.0104741193588716
DFKPWEG	XY000401	-0.00100004992994079	-0.00531674882248573	0.0239526622988217	-0.00749619522851985
FKYWWQRFE	XY000402	0.0812101873004222	0.0322438274183004	0.0169478910381992	0.00380152982891308
NGWSYQPWLD	XY000403	0.0610591377668464	0.0113129634243005	-0.180701275115481	-0.045735277001536
KDHNQVGSG	XY000404	0.0611209218196613	0.0234862078849796	0.0659533307229028	0.0366171136199027
YAFNPWFNLE	XY000405	0.0895286445759449	0.0190805557312558	-0.126704220384827	-0.0270392631734173
EVDQPFSD	XY000406	-0.190478818118495	-0.116005239238714	0.136838814259951	0.0584813576142953
WQPVKRAG	XY000407	0.0404874634650033	0.0161112567183806	0.0660662321594458	0.0215220124511579
HLSQQHLRG	XY000408	0.048276348735149	0.0121257184492704	0.0230490396700383	0.0144974201473334
WGVSHVVSG	XY000409	-0.0965270965666331	-0.0195734530113447	-0.0478324768747235	-0.0194927453438259
LGEVQDG	XY000410	-0.12301731291766	-0.051140565623652	-0.0987082815887342	-0.053687831533622
WYKHYKSWEG	XY000411	0.151406472847606	0.0401598644132302	-0.0895664931578719	-0.0441900865089374
VSKNYNRHL	XY000412	-0.0222354700427736	-0.0037314479193488	-0.0535879457155173	0.00970070123308255
SKKHPFSE	XY000413	-0.114534275588131	-0.0621090098662088	0.0454229948144637	0.0223623457307303
DQYNHSWED	XY000414	0.123309147860326	0.0333111491128715	0.0243720109019925	0.000400240886779393
RRHAEQLDG	XY000415	0.076285203011268	0.0263349426420559	-0.021219830449992	0.000767340180808734
ADQVKDED	XY000416	-0.0176155335025941	-0.00948663265345268	-0.00373640332741642	0.0256581613109925
HPDAKKRG	XY000417	-0.126377274408115	-0.0443744408213479	0.0621302437496609	0.0219800508228874
LHNRNQKLE	XY000418	-0.158309422723581	-0.0699293184382433	0.0166761291375782	-0.000943524379080629
RRRYQKHD	XY000419	-0.077097693830216	-0.0269138452123517	-0.00366916409316005	-0.00874779947379183
SQFYGPALD	XY000420	0.134715301071734	0.025444364685534	-0.0388668385014875	-0.0169828904857709
SSYHFHFSD	XY000422	0.270940006324456	0.0868407522325439	-0.0824217617576097	-0.0286089772879284
PDSVSNLG	XY000423	-0.116780714077655	-0.0485266604207609	0.0952949526321373	0.0245125129100259
KAVSHLNSD	XY000424	-0.0514820314013551	-0.01142953319372	-0.0043739894409378	-0.0182929204530062
AYQRSGYHWLFG	XY000425	0.00396420562862196	0.00462099423320805	0.0461709921481054	0.0154698109253858
FFDWSNREG	XY000426	0.159268601060908	0.0278004976543051	-0.0663075346197656	-0.019991895179249
GQFVRHVE	XY000427	0.0383808275752334	0.0146358095639014	0.0273712344257433	-0.00837933338270432
HRWKVDWSG	XY000428	0.0829342751312503	0.0135935377633161	-0.0614756871551854	-0.0245400196738156
YSSSFSG	XY000429	0.167015693180578	0.0949184873294899	0.0181835917234519	0.0110638053267132
WAQRAQYVFE	XY000430	0.152497614754732	0.0269486250769839	-0.179371616856617	-0.0358930297456873
DKYVVSG	XY000431	-0.0964882931824068	-0.0616630532784741	0.0709606340609771	0.0514473650585433
EQSKENQHD	XY000432	-0.106801764760794	-0.0484281750870137	0.160373818873461	0.0666173291568934
APGAGPQLFD	XY000433	-0.113250665864131	-0.0455012982984561	-0.0166890727022031	-0.00616205729259039
PVFYAGQVHLE	XY000434	0.0314023271345102	0.00948990074931019	-0.00210716152192293	-0.00256779088820255
QGGHHG	XY000435	-0.162405449085377	-0.0472935770722831	0.0321943517995638	0.0154462710241146
QRSEVSELLSE	XY000436	0.107674097570246	0.0435428830485733	0.0939741505283722	0.0412655468267837
YRLHNLDWHFG	XY000437	0.0852362793287827	0.0176259406600461	-0.0793958370428063	-0.0329253714999776
RVQDWVNRFS	XY000438	-0.0431947419951539	-0.00724178478423809	0.0132037078946329	-0.0105331029092773
KKYHNVEG	XY000439	-0.0241777571503093	-0.00714452295112666	0.0426494577635577	0.0307447639429166
ADRQDNHEG	XY000440	0.0502787295731245	0.0230459162545094	-0.0366273380319875	-0.0107093635888563
KVAVAYQSG	XY000441	-0.0582463935032601	-0.014506135895938	-0.0064269418883452	0.0053840123719715
NHYSKVPFEG	XY000442	-0.0193588654734858	-0.0119586159614881	-0.0368814547816686	-0.0252022442757503
VQWFSGG	XY000444	0.0135140764331325	0.00387437143298769	-0.151476748153544	-0.0396638203531017
YLHENNQRHS	XY000445	-0.0719566879016503	-0.0294831781808041	-0.0471097328855701	-0.050013637479877
HVHWKVSQKSD	XY000452	-0.129987389730365	-0.0374227871679717	0.00793842683192738	0.00155468280073418
AWLRLSPKPEG	XY000453	-0.0168952239162908	-0.00428489644176295	0.0457935075210646	0.0185440046509312
HVPRDNRQFG	XY000454	-0.0533897832322814	-0.012688777573737	-0.0676360710604039	-0.020542639203427
SKGKGFDG	XY000455	-0.0318659931173959	-0.0218854771228278	0.0835995006912843	0.0332678392189403
FSHPSGPG	XY000456	-0.189492593668978	-0.0909729583393341	-0.0329654252214009	-0.045193773893695
YYSHFGRHVD	XY000457	0.190903660283957	0.0323939265435748	-0.157061183538853	-0.0464846372161225
VHEGSGAEG	XY000458	-0.0807122316531634	-0.0215397892687694	-0.0447846907455631	-0.0262792857887721
GLGFSPYSD	XY000459	0.0757224742399828	0.0177127992208551	-0.0778421496532074	-0.031455029045685
AWLKHLVYNFG	XY000460	-0.00963424013024671	-0.000115908962205775	0.0414638070126442	0.0245502435288891
DEWELED	XY000461	0.129718338797347	0.0300269539233562	0.0240922600779477	-0.00308767969312262
SFQGG	XY000462	-0.0734461099625104	-0.0396646775918827	0.00734567940657868	0.00586117450342083
WYNSRLQSD	XY000463	0.0568627547922319	0.0103951879647321	-0.0391754384828646	-0.0215099171441863
WLHWLHDG	XY000464	0.0844998215334293	0.0125332025800095	-0.137657077926296	-0.0406538496776536
LKHEWQAKSD	XY000465	-0.0739105410624745	-0.0332082497188972	-0.0335996856113279	-0.0327204073731909
QGKSPRGKVD	XY000467	-0.0498530530465234	-0.0146733440473334	0.140024283816509	0.0529288677953396
KLEKAFDPE	XY000468	-0.0460276560612273	-0.0181589336698629	0.0389490295779016	0.0332304770434586
YSRESDYVED	XY000469	0.09356783471098	0.022046239290256	-0.0444367159131428	-0.00129525100719605
SNAGKHED	XY000470	0.120276729491994	0.0625718978163962	0.0285995391509151	0.00833887894636848
EQGNRVDWG	XY000471	-0.102017994149954	-0.0604691846802214	0.181462443124148	0.0716013608369787
VWDWKHSYG	XY000472	0.00243979296934631	-0.00116196326028262	-0.168684556446891	-0.04321153889268
QSHYPASG	XY000473	-0.118433855613312	-0.0491631608709439	-0.0334735711630515	-0.0144406460056233
SRWFHEG	XY000474	0.0869191739562655	0.0209328214540043	-0.131610020163107	-0.0515253546730393
QWHHDVLFD	XY000475	0.106803346694842	0.0234944853153348	-0.0883639749169204	-0.0254135578532129
RANERHWG	XY000476	0.048715296592662	0.0107056159107558	-0.0863573856029914	-0.0415067534808438
YRLGSSLSG	XY000477	-0.00858565531970949	0.000826665331685045	0.03030942380164	0.00677179497048108
DYNWNQQVFG	XY000478	-0.0608914049498241	-0.0296109422626952	-0.0255764109209912	-0.0316765262474301
YFREFSNSE	XY000479	0.145895775985266	0.0309687453660362	-0.0674493632631255	-0.0120172190576596
SSQVEQRSE	XY000480	0.249407461670834	0.204803167372362	0.017471683865173	0.0259238573796303
WSAYDWFSE	XY000481	0.118809569920304	0.025422770679063	-0.167123148563912	-0.0385872336194107
FNWGPAWEG	XY000482	-0.0790838258455529	-0.0218386010140478	-0.109917319591443	-0.0422440511393357
NWGASFDG	XY000483	0.016773541729436	0.00012657428661933	-0.0628347092216418	-0.0321466707168989
YHPKRLEAGDG	XY000484	-0.0145427362902239	0.000168952939691179	-0.057549928833441	-0.029955244422409
KNESHDG	XY000485	-0.0125786734454283	-0.00327034527800307	0.0381179327275206	0.018868597484425
VVFLYNDG	XY000486	0.0774195044698077	0.018938264163518	0.0381189494174141	0.0234248494032618
PFQSWKWKRV	XY000487	0.0204758862208943	0.01191612900814	0.00880928658000038	0.0138272827320777
KHFNVWVPRG	XY000488	-0.01198706443827	-0.00156380133453715	0.00876879710647787	0.0102726099832075
NEAFDNFGHLG	XY000489	0.0786599884846933	0.0163573916499581	0.0628713104666384	0.0156893024208244
ADYADNQWFG	XY000490	0.14776380173562	0.03594243412636	-0.0456468120645942	-0.0215640589831116
FNYKPWSE	XY000491	0.0503963005854457	0.00826614057454089	-0.0891345840384913	-0.0281628497446912
SWKHVKSRFS	XY000492	-0.00896215725873942	-0.000279392669077283	0.00872556523304232	0.00758232281112015
NFNWNFRDG	XY000493	0.0686034210368684	0.0121964026379758	-0.0429452307434174	-0.0126156101431025
NPQLWLSQLFD	XY000494	0.190431645703178	0.0300802361282343	-0.0778178364385327	-0.00909291421423825
FWFNGYVDG	XY000495	0.0603008355833067	0.0134276230321456	-0.0809934945741739	-0.0158619070700263
YQKQLSYDNQKE	XY000496	-0.0724648984339471	-0.0249517029291556	-0.0193561216507329	-0.0334797111082455
GSNRQRLFG	XY000497	-0.0379842600209469	-0.00882300098282884	0.0449612223235494	0.0228410518852775
RNQLEPAGLG	XY000498	-0.10213240451966	-0.0415047849377845	0.0370851387736044	0.0225317585550692
LFYQRVRFPSE	XY000499	-0.0384659936541604	-0.0104517057946793	0.0792561654654864	0.0238446175894192
KAYPFSG	XY000500	-0.0124628770214656	-0.00408938509111145	0.00709825281362221	0.000852518971967559
LYEYPYFG	XY000501	0.00879040831415574	0.00235470331690102	-0.120918250859426	-0.0174853211307535
FWNQLSDNERHF	XY000508	0.113527141406536	0.0199883042752962	-0.109520916603037	-0.0341187088496244
FASHFERDG	XY000509	0.154587690213474	0.0300211202763769	-0.146420488175419	-0.0314066906755385
DFGAYNRE	XY000510	0.157991949318322	0.0330223780542254	-0.0575963805597772	-0.0278391714994453
HPEDQFWNQRG	XY000511	-0.0158687825559912	-0.0149427443024474	-0.0380563835346249	-0.0271775992761746
LWYYHLFG	XY000512	0.039684013561285	0.0116338916336934	0.0978505654573174	0.0290970807678013
HNYRNQRVD	XY000513	0.0574323292475523	0.0146910792595562	-0.0388713486624243	-0.0149717932359825
PRWSYQGPD	XY000514	-0.0194936202227747	-0.00826767412584106	-0.0937288914273646	-0.042841126803877
GPFWLLG	XY000515	0.0427868826349577	0.0132039543630815	-0.00397594854711263	0.0113918694060415
REAVLGALPYWKR	XY000516	-0.0366016728775321	-0.00835342189755879	0.0621831284925122	0.0220013635965244
DEYAKHARLE	XY000517	0.0555526465829192	0.00785431727606328	0.0835163421878155	0.0255871741785261
SDRGHLSSG	XY000518	-0.09331136925182	-0.0444095161708481	0.026051640230098	0.0158489612657007
LNGRSPSD	XY000519	-0.0984433131421241	-0.0440268928125939	-0.0966083952893221	-0.0494138282630612
HYEDQLNHD	XY000520	0.112704555333579	0.0270936139211795	0.00264776390945833	-0.0144675777724365
NRALDFDAHG	XY000521	0.013013419694913	0.00207177797392151	-0.00294706837952126	-0.00877640272712817
HNEHRLED	XY000522	0.101994094863054	0.0265320899164047	0.0364478195422196	0.00162854345063858
SPVRGNFEG	XY000523	-0.0192681828583888	-0.016505243839431	-0.0346479795878561	-0.000419678154616104
PHWKKLELE	XY000524	0.132646460960917	0.031310047074277	-0.0220943444945499	0.00834245740731693
NNPAYQDG	XY000525	-0.160417793125382	-0.0721042968639043	0.00727150072536272	0.0273026033999362
SEHFDSLSD	XY000526	0.151643636093233	0.0350946249879914	0.0116301488502223	-0.00470555655362337
SQLSKRWKED	XY000527	0.147327653502448	0.0426049015918117	0.00549575882331637	0.0113326246393437
FYFHRLSE	XY000528	0.058657303661262	0.0178475847640302	0.00634825533371272	-0.00172057070202941
QERFANLWG	XY000529	0.0706695723457533	0.0165328593327107	0.0096373088295168	-0.00861041638591091
QHYGVSYG	XY000530	-0.0329030774864878	-0.00256990583774096	-0.0046178572181932	0.0101001425362384
WEWPFDAKG	XY000531	0.0700444896428993	0.0146858397606935	-0.0907403297411113	-0.02901784370528
FKRSFHVS	XY000532	-0.0181592731644446	-0.00481786908922726	0.0458485280833481	0.0135880732130547
SNNERDG	XY000533	-0.0038929805392556	-0.0120313254650295	-0.0156363013899519	-0.0217037042581982
SHGAWDWQRL	XY000534	0.0804175899722062	0.016826155384193	-0.147083301098164	-0.0324984486307129
YNDNKRRRSD	XY000535	0.0258980236971471	-0.000718869372564906	0.0454218346953441	0.0193482604061642
WLYAKKLQEG	XY000536	-0.0643052017069954	-0.0192427812857222	0.000717796040906119	0.0174396002809162
SKVDLSAREG	XY000537	-0.0160358556903671	-0.00414911248005029	-0.00850930466957092	0.0157169762954233
PNGKWAED	XY000539	0.151515368067907	0.0590845697403798	-0.0167061428639282	-0.0160463399348777
ALASNREQRE	XY000540	0.00741958626103319	1.31540718485146e-05	-0.0271578489641917	-0.00197681065434296
VWQNWQHS	XY000541	0.0170572837121503	0.00429238115413677	-0.134813342529723	-0.0510128991137623
NVVKEEG	XY000542	-0.0465773408942058	-0.0177317199622922	0.0680228449097883	0.0344983193052255
PVQWHEPLFE	XY000543	0.0514645741814828	0.0174288870741955	-0.0645460678334679	-0.032257729945488
QNLVKHDG	XY000544	-0.110022878550171	-0.043055093847424	0.040652963000018	0.0249635894681016
LWGNWRFED	XY000545	0.214364306405891	0.0432544320727112	-0.0658471684982479	-0.00693751747187765
DHERWDG	XY000546	0.0623428692923384	0.0134812552347642	-0.00948825852425387	-0.0108652863190448
SSGGG	XY000547	0.132550491084409	0.083078123080457	0.0500108309180808	0.0204373272307178
KFGGQFPQSD	XY000548	0.0831277390776299	0.0380501992722825	-0.0140506523965012	-0.00759652330798036
DHDDED	XY000549	0.0455402124562135	0.0106279012863613	0.00714008213365918	0.00471565162338933
QNVQRQKE	XY000550	-0.110815104209355	-0.0411345655124765	-0.00726959181522021	0.0331275799505905
DFKVPWNHLG	XY000551	-0.0119827484772795	-0.0111438289423658	0.0244935746105876	-0.00655929159967223
HQHNDGASG	XY000552	-0.111303841996856	-0.0311759973328885	0.0472776599622696	0.0313279158431912
ARPAQKSWPED	XY000553	0.0705598737436593	0.0299894083678161	-0.0698794081622578	-0.0301035220959094
SHVAPLG	XY000554	0.0429272149034462	0.0289738767113998	-0.0105873586995368	0.0218580106123346
YKLFREGDKG	XY000555	0.0816043366850183	0.0206512155864318	-0.0222229873592643	-0.000592627427251988
QDKLPWERG	XY000556	0.0454524132120708	0.0127899200384513	0.0111326204668843	0.00892837637004054
WHVQEWVQSD	XY000557	0.00672309215813952	0.00117438721953089	-0.0768018384039916	-0.0352652378068699
FNEREHVFD	XY000564	0.164634468782307	0.0334039314741559	-0.000661892444023036	-0.00838156944705305
LKEDFDDG	XY000565	0.0716626948290601	0.0157793078211952	-0.0150584198122589	-0.00256326478850727
LAVWANKDG	XY000566	0.0690316302182876	0.0461409870014429	-0.0205914367423941	0.00309055427528992
HSEDYRVQANED	XY000567	0.0823282431711033	0.0184117039413286	-0.000200008749877848	0.00200295004924364
DWAFNKFD	XY000568	0.154285731764831	0.035258511615786	-0.0243487162638351	-0.0175522477682004
DELELSDG	XY000569	0.0739143297746894	0.0221491467837063	0.0720656288473768	0.0243699630905958
EFPVQSEG	XY000570	-0.156958875319879	-0.0997139934868801	0.0921820322817675	-0.00179714989666865
PVWQKVYQYQED	XY000571	0.0935312931993002	0.0291963804235967	-0.0409545548362808	-0.0149272251960287
NRESGPRVWLG	XY000572	0.00173763663619255	-0.000414328280533227	0.0539653606109481	0.0215358014240689
HKSKFGYVLD	XY000573	0.110055545894454	0.028229724142912	-0.0676791064965646	0.00355420152135067
ERFSAFPKSE	XY000574	-0.170560553977304	-0.109131231591769	0.17989704492229	0.0850621630807626
VGYRWAQSE	XY000575	0.0932972238425846	0.0256337371034897	-0.0818305195795069	-0.0403014494495866
EGVSFSYED	XY000576	-0.0242383619527814	-0.00852059681164702	0.099191889484028	0.0160205045614282
PGGLHLG	XY000577	-0.00120795670788643	0.00962022730681027	0.0475029563978797	-0.000156914155173923
LVPKNLDG	XY000578	-0.113231820825042	-0.0628375958838927	-0.0130649436963805	0.0196776019562807
NDGSNFKFD	XY000579	0.0230130664823913	0.0147729583733421	0.106385479370948	0.0678800348491307
REVRQSG	XY000580	-0.160183519977071	-0.0932335688842141	0.0870598446317979	0.0521330417724949
PDDSHVG	XY000581	-0.0830976459387791	-0.0286093559456909	-0.0248855873676624	-0.0258747545260197
YQWLVQG	XY000582	0.051539431755869	0.00937867744749987	-0.0652221005590131	-0.010906488530653
WLYLLVEG	XY000583	0.207144159556804	0.042524870630098	-0.0285768626177833	0.0067895591462524
PFHKHPWNFS	XY000584	0.00105074633541379	-0.00267539575678288	-0.0478189742668427	-0.00329746470858461
QSGQYWRPFG	XY000585	0.0281134062996416	0.010284000437302	-0.0188047747405711	0.00761825390805515
LQKSQRPED	XY000586	-0.0720050611833128	-0.0327101058515003	-0.0622538437503401	-0.0204757236993438
EYANEPLGPLG	XY000587	-0.118914495784413	-0.0829180667040684	0.192237920647509	0.0963462046246066
RFHWFPALFD	XY000588	0.120744563345608	0.0267354196508843	-0.0509003578839504	-0.00734323024227612
QRWEGDRDG	XY000589	0.146148847057622	0.0406212768280741	-0.0729092688003357	-0.0313060781533783
ADHAGYANE	XY000590	0.0155676095013416	0.00230448003636034	-0.0751140730186681	-0.0293290840804914
LRRNKRG	XY000591	0.00673690798925881	0.0111307847130384	0.0144187360029413	0.0163632098655511
LHFSRWRSD	XY000592	0.0693650848966045	0.0246589897001128	0.0247020839639611	0.00727130021653412
KDLPPAKHD	XY000593	0.0166485300049481	0.0133095919773045	0.0288157368411928	0.0291346762637956
YLQNDVG	XY000594	-0.0221365324130357	-0.00771964666966454	-0.0847118173196243	-0.0498592075609176
VGLGYRKRD	XY000595	-0.000294974449634155	0.00120222644696527	0.0617365605128991	0.0227488622164038
FFDKSRFED	XY000596	0.120184610174196	0.0225661335419868	-0.061161984738879	0.00265461175350024
DDDRG	XY000597	0.0403257364632888	0.0115492823679462	0.0194431446535029	0.0137611768030846
RQPHAWSEG	XY000598	-0.0150960287652049	-0.0062547133765849	-0.0759884268565637	-0.0372685361961869
DAHHDHDG	XY000599	-0.113999502555571	-0.0493547970142629	0.0543821394173548	0.014121363282749
RWWPKSED	XY000600	0.143974059706086	0.0339725289655943	0.00159119917594416	-0.00852859009417717
HWYLERED	XY000601	0.190295481227524	0.0417245933619309	-0.0933138186376855	-0.016102373826498
KAGRWED	XY000602	0.259618173052693	0.08286227746761	-0.0365733463056956	-0.0230361470388158
SSLNHEG	XY000603	0.239453653870626	0.232277645445252	0.0503584661591259	0.0708960140683297
GERVDASG	XY000604	-0.0541954831379895	-0.0323497191112168	0.0231723221347717	0.0256955755083045
YLEHHQVG	XY000605	-0.116695602357653	-0.0442744384335773	-0.0463012625990143	-0.038537214439135
RAFEAQSYSE	XY000606	0.0328673049908532	0.010660225305401	-0.120294152297499	-0.0244643093170237
LEYGYAKAG	XY000608	0.0240182395579859	0.00645372739906145	-0.0669451377691757	-0.0349883839149438
SDSFYEG	XY000609	0.162491742399697	0.0563186916008181	-0.0399146191797852	0.00516320921404306
AFNDDWKFS	XY000610	0.187674176937033	0.0539405753883853	0.00184726099888944	-0.00881563129534316
YASRYQDARFE	XY000611	0.204013376999795	0.0473227695963893	-0.122618589016572	-0.0174351087129597
KSYKHNNRG	XY000612	-0.0012091265493769	0.00384838328150693	0.0163041670706314	0.0117458060937373
SGRVVFANEG	XY000613	0.172870070959221	0.103703230273293	-0.0167039270598514	-0.00351976504044994
QDPAVDVPED	XY000620	-0.076612172538636	-0.032479085399241	0.0310274304221414	0.036842015672109
PGRHAKYNKVS	XY000621	0.0663559413700003	0.0264118902370012	0.0275798783526533	0.0206070295824578
PVGWENQYHSG	XY000622	-0.143402809283972	-0.0712441523058305	0.0468961713204604	0.00348784797662716
APKLSFSAQKE	XY000623	-0.10415986738371	-0.0345366945717667	-0.0504764756457419	-0.00555432106656989
KSYGQHWFG	XY000624	0.0930399248617142	0.0198992796279581	-0.0939850308853087	-0.010308222431058
FRSWNRPVLE	XY000625	0.0135333194751514	0.000760163840263534	0.0149534128484218	-0.00439646020158696
PFFQPWKFE	XY000627	0.00785509050169861	0.00481474892924794	-0.0287424957176494	0.00156852126981788
QPRGVSGQEG	XY000628	-0.0840629048671007	-0.0285523799857979	-0.0369175497104066	0.0282660649541372
FWRASGWQD	XY000629	0.0658681572426839	0.0164019121081797	-0.0888347086105402	-0.0211936079799923
AFDDFWED	XY000630	0.173421334082608	0.0427065074751425	-0.0699824789517892	-0.0102120492104914
QKLPESYWG	XY000631	0.0252942347702586	0.00913746413754318	0.0247257365848925	0.017572002732703
HLNVKVWKVG	XY000632	0.0569317058842871	0.0215706456411272	-0.00670817370162698	0.0184584289406273
NAYNSRSD	XY000633	-0.00137075554039852	-0.000330067260079406	-0.0477923787569735	-0.00478315245627887
DHYEGPRDG	XY000635	0.0865090553185361	0.0193586097841542	0.0270741153378209	0.00330567948193478
HVVSWQGPDG	XY000636	-0.115648842467682	-0.0355975712866985	-0.0431830989939553	-0.0305931758065849
HFKNEFSG	XY000637	0.0348447816951701	0.0124942367874137	-0.073761621952791	-0.0365925006230817
AKYAVYSRED	XY000638	0.271118235724064	0.051972246532938	-0.0284134035225439	0.0129520510260535
EYKYKAWSG	XY000640	-0.110247677850467	-0.0543516238832732	0.131907093671119	0.0641125255063881
EFGYEPYLSG	XY000641	0.111538081939273	0.0235262178361344	0.014701661804435	0.00689541075282568
AVPEKRWKHF	XY000642	0.0485257993571996	0.0161813813986816	-0.00248179122022844	0.00592747621209724
VERSYNLPEG	XY000643	-0.084203793612515	-0.046835608148557	0.0200391573009618	-0.00901156001490853
LWSLGAKRE	XY000644	0.0245418402139556	0.00803593257863908	0.0583471259564113	0.0276769648868576
HNYEADG	XY000645	0.0773986364681842	0.0240997191443394	0.0480325636351347	0.019495636570615
HFEHSWNYSG	XY000646	0.00610242559792656	-0.0016256739944629	-0.097730307704761	-0.0418250644015558
NSFRLQKE	XY000647	-0.00460668235513006	-0.00812054915787963	0.0465795883091506	0.0511524220706805
DHNSWQRLF	XY000648	0.0823235432958514	0.021395420306255	0.0289393785876891	0.00661023960715884
QRPKRLDYYKEG	XY000650	0.159267996336545	0.0261394447498751	-0.0290686524353982	0.00031254654351251
NGSAERDG	XY000651	-0.0126886768777888	-0.00939463685485209	-0.0485722082945858	0.00511910367633139
RSPKFEQGQFS	XY000652	-0.165311582841998	-0.067598350856542	0.00952093471531833	0.0392457375163749
HELNWRFD	XY000653	0.135167126859327	0.0291131229393002	-0.0827140517028244	-0.018745188057868
NKKRPHRVL	XY000654	0.0249540073638651	0.0137273667866196	0.0122010742273872	0.0171973067922883
VFERAWALFE	XY000655	0.168058392801779	0.0340631071106887	0.00635663454169054	0.00274326329702324
SGANLEEYQD	XY000656	0.24080878016403	0.107951446954396	-0.0265490991549585	-0.00727095928940513
EVNPEDG	XY000657	-0.227860668233362	-0.131354548146477	0.156253245216625	0.0865934274474776
KLGDNKKG	XY000659	-0.0651445847435005	-0.0220027770361384	0.132779864714345	0.043513843113775
YFKQKPWRG	XY000660	0.0222922025962143	0.00900118033529745	-0.00529726454304373	0.0103516234902825
YQYRKREANLE	XY000662	0.0657370920986078	0.0198413284194566	-0.0078531157645079	0.00692362896568502
HALVRHD	XY000663	0.0826829473700211	0.0246941435820003	-0.0426153292897543	-0.011090963317859
YQGRHEWNPED	XY000664	0.124666132550117	0.0369323178406552	-0.0643416933223159	-0.0254663291794007
DHNELSDG	XY000665	-0.0475351880493186	-0.0135112585706998	0.00858027561391653	0.0153140998102797
VEVLHEGYG	XY000666	0.0378228649732215	0.0133452460061064	0.0935322049353786	0.0113188217481667
RPFYNNSG	XY000667	-0.149912236179525	-0.0589592959639415	-0.0637594303196058	-0.0207772691442459
NYNQGWQAVG	XY000668	-0.110045876979764	-0.0495096782125203	-0.0334271997514735	-0.0145078656088275
HFDDGGAKRLD	XY000669	0.201129661987318	0.0504457033594265	-0.0259841282428941	-0.00741524578365794
AWFYPFGRG	XY000676	0.0151018199824573	0.00618793488228531	0.102082800722504	0.0422175702938186
SGWNGLARG	XY000677	0.0420426935561948	0.0142447560090825	-0.0348898264021001	-0.00192121747153393
RDVASENRD	XY000678	-0.0429205635477888	-0.0287398422930169	0.00999092959423298	0.0480584654524327
VRGESED	XY000679	0.00730474949003766	0.00333050972762944	-0.0433298673116443	-0.00304275759385902
PAPSEGPQQSG	XY000680	-0.240859622080571	-0.124813798344194	0.0219800708860945	0.00883086549830077
WRERAHLAD	XY000681	0.0646760266615767	0.016189789965482	0.0709996688550795	0.00998186334723078
PPSQEDPSE	XY000682	-0.0873634473536692	-0.0267879469350453	0.0491843865758266	0.0186573578049805
YGQFVLYNEG	XY000684	0.143151863026833	0.031051988060573	-0.0753017360985546	0.000576375635485543
FHSSRVFE	XY000685	0.139456505313918	0.051674486658299	-0.0426475854037328	-0.00966716838947973
NLGWALPNSG	XY000686	-0.0862664421087973	-0.0216962142265195	0.0439011793270469	0.00605043055335971
WYAPYWLEED	XY000687	0.140411663997114	0.0353674521456925	-0.0790936790755006	-0.00569790833228262
HNLSDGWYLG	XY000688	0.202103686963233	0.0408467689056556	-0.0871830014123091	-0.0139293644041568
NRVFDYEGNWSD	XY000689	0.169887179085568	0.0394914559604518	-0.0447564775620074	-0.012615426331994
SQRDDQVED	XY000690	0.0320532356141404	0.0141874688221302	0.0311229903418105	0.0360457755577028
LDNDHADG	XY000691	0.00023373477676762	0.00776265947249341	-0.11807328882498	-0.0613760787513896
WEQFGNYSD	XY000692	0.0929729182896484	0.0205298348466373	-0.09611249049735	-0.0246513206124317
YKEPSPWDSG	XY000693	-0.0128529864912006	-0.012659429472288	-0.0384098855196582	-0.0265441870445982
VYSFHEG	XY000694	0.11485726748234	0.0293439411036469	-0.135642449784069	-0.0296624638250879
WQAKLYKYNFG	XY000695	0.00280521187527258	0.00560523592804422	-0.0294676003800838	0.00461439048493283
LQSVRVFG	XY000696	0.00554586080749983	0.00360417272931324	-0.00381707284254715	0.0176510262122318
RYWELEALG	XY000697	0.177113051608552	0.0356576783732192	-0.151589752084017	-0.0310230275810885
ANFKHLSLVSG	XY000698	0.0257579409254229	0.00817889041281568	0.0101546041340984	0.0183523151525466
HYRRLEPYFS	XY000699	0.0246130418628504	0.00724586534177801	-0.0420868937673195	-0.0013058461468351
SLSVEAWLD	XY000700	0.162279929461797	0.0527142232538914	-0.135293177125999	-0.030197060866889
LNDRQKHD	XY000701	-0.0213218360982173	-0.000488060111355743	-0.0361172681007855	-0.0287598385980311
KVHGALAHVD	XY000702	-0.0118314885880272	-0.00057165680760729	0.040365849795468	0.00247078015729021
AGPHGALWRHV	XY000703	0.0245411176047657	0.00863649105299558	-0.00505014538176246	0.00411504115397193
PAAGQEPHSE	XY000704	-0.0295540492536295	-0.00710460415506861	0.01437573050743	0.0245990581386035
VESQKVSFG	XY000705	-0.100843048785567	-0.0420901887564291	0.00639033962841334	-0.00598779267021415
VLSRWFYED	XY000706	0.174785617396079	0.0334960962201726	-0.0874957878794584	-0.00646618294603285
AVKFGPQVHED	XY000707	-0.00946509017674685	0.00743969698597114	-0.0899926523651334	-0.0439071443760095
RSHHWNLFG	XY000708	0.0320500295743305	0.00679777771118995	-0.00738235946323329	0.00624035199754658
VPNRLSAFVSD	XY000709	0.0609581667430515	0.0161936506689517	-0.00771733205724489	0.00888575402636524
ESRKVLED	XY000710	-0.117409939960499	-0.0658068856484509	0.154988178385937	0.0927729478032081
PGLDAQYG	XY000711	0.0348910147674904	0.015558836905063	-0.0406351151686374	-0.0659408164564783
GFAFYWED	XY000712	0.215136510899171	0.0387753195979647	-0.079386927165242	-0.00460577816482823
GHSFPAFSE	XY000713	0.082930746619358	0.0231260558560304	-0.0430027990479445	-0.0211206709695569
KPEQRDHG	XY000714	-0.175654643162217	-0.0651845202307393	0.0023670797512288	0.0138659553104404
KAHKHVHSD	XY000715	-0.121794003723644	-0.0409444160661042	0.0796965199247256	0.0255589956320385
RLEPQANEPG	XY000716	-0.0618439482250692	-0.037003833398868	-0.017063308490014	-0.0208784206174779
KHWQGQPLSE	XY000717	0.0314266484702814	0.0192565024369279	-0.0522903078559984	-0.0313917247613739
RWFDPAHGEG	XY000718	0.0118101731556793	0.00200095538150313	-0.107201182854866	-0.0440701662068296
FHFKYKVE	XY000719	0.00424446429495816	0.0026236516602908	0.0187767987894798	0.0199717400087039
VKELKRSG	XY000720	-0.0968682864568516	-0.0403253432959396	0.00596778215348415	-0.0105812949731869
ARFFRSPVSD	XY000721	0.043299621878784	0.0199212835524727	0.0827764683645961	0.0177993821381777
QLPVQYWFE	XY000722	0.0533295390628969	0.0144084886676192	-0.0912288756243085	-0.0147999565058968
GDDRLFSE	XY000723	0.118012530846824	0.0309010316606504	0.0114681660806551	0.0134601446241747
HSPSVFDNVSD	XY000724	0.0445388183069183	0.0225289461924483	-0.0397228819703163	-0.0226301985593364
SEQFSPDVFS	XY000725	0.151812749727951	0.0376875128732581	0.0242668437357122	0.0135754322979869
LHYSWDG	XY000732	0.138674991560727	0.0268427115509998	-0.198195172849722	-0.0423529292098335
EPDWPDG	XY000733	-0.0279347846916577	-0.0229036623970385	0.112822977692068	0.0318101237814148
NKFLGVNLG	XY000734	-0.0232885630451396	-0.00645236910476105	0.0402747649431889	0.0289065485095389
SEKWVGANKSG	XY000735	-0.144776017536916	-0.080883181934059	0.0977443653732577	0.0609340436472334
KRDYWQHRGDG	XY000736	0.0969870642424881	0.026920072544882	-0.135430361390607	-0.0454959103689368
SRFVNKFSE	XY000737	-0.0546635123522533	-0.0237047861896741	0.0304302485154301	0.0176470411243654
QPLWGG	XY000739	-0.062205938967487	-0.015064147220323	-0.0483578626723992	-0.0124742336152292
WDPSDDPNRHF	XY000740	0.0590446017125121	0.0140640731623044	-0.0655647414180507	-0.0281477276037935
GYQDAFLEG	XY000741	0.126788715302035	0.0372022260889676	0.0441042517505944	0.00502571438267221
AGGYQRQG	XY000742	0.0134685146463681	0.00536130345789307	-0.0921329718222015	-0.0457478492634756
AAKWSAEG	XY000743	-0.0264467182782996	-0.018299376062004	0.0118200222338078	-0.0269238981930912
ENRFPYNGAWS	XY000744	-0.157938299806271	-0.0866309871556788	0.143147138660634	0.0591178726969942
QSGQRHGVALG	XY000745	0.0233415847047959	0.0107701617093392	-0.043808810909667	0.00303743245586011
LQQYDG	XY000746	0.0763857878701637	0.0172310009484026	-0.0840310108253526	-0.0239038156619564
ELGLWHVLD	XY000747	0.138070825821219	0.0266592808550105	-0.0249410324945506	-0.00698142546146861
HWKLFAKDFSE	XY000748	0.172865260335242	0.0289556841013592	-0.0453648055193307	-0.00592557430738777
KQQLPNSDG	XY000749	0.0681893675482821	0.0245293553551338	0.0492712828075126	0.0383717025654138
ESDSYWQSE	XY000750	0.00248945464786638	-0.00981446227342024	0.173738761319031	0.0443308150088226
HWPEPG	XY000751	-0.0640775996252377	-0.0233713406859934	-0.0423290517157905	-0.0240775103173957
KHKKRVYKLS	XY000752	0.0746776299312172	0.0375503539298771	-0.0671793331325598	-0.00856897067366897
SWQHWWDG	XY000753	0.0654909561914346	0.0185705601174995	-0.131051589281163	-0.042172652495498
FWDSQHED	XY000754	0.085558168388257	0.0265970150991475	-0.0765296203944574	-0.0230621387682631
WLSKWKNQG	XY000755	0.011868238832136	0.00621972007948628	-0.0227537056778837	-0.0110437807841372
DGVELGFEG	XY000756	0.0522422766706897	0.0182583905695187	0.055978855521948	0.0352795515047484
KNHQDEG	XY000757	0.00379471806896198	0.00754611450158033	0.00993199227375208	0.010152925239217
NRGLKPG	XY000758	-0.0415822460922909	-0.021962492041568	0.076192208935092	0.0371530427357938
HSGGQHVQFS	XY000759	-0.0633695291624819	-0.00777718073970177	-0.00228901384530741	-0.00353231313130971
EYLYDVDG	XY000760	0.101882956204462	0.0225464185058656	0.0485893898907117	0.00508256045513894
DEPSGQDG	XY000761	-0.040246148325628	-0.0211401477338577	0.0737085919324513	0.0296903602349203
DRVRVYAHLE	XY000762	0.112278883597699	0.0256794630542015	0.0351215142568063	0.00298901132103275
DWRNKQRD	XY000763	0.037180925018605	0.0051507490789271	0.00363590163986919	-0.00274211150841527
HHHESED	XY000764	0.0653737967898331	0.0206274119821606	0.0264751217580735	0.0128647544873002
KWPYEGNG	XY000765	-0.0016330692061252	-0.00153116141546156	-0.095434863710128	-0.0544235650458768
HYDDSG	XY000766	0.112178833600315	0.0306778847622614	-0.00597152998260048	-0.00181526258762379
WSLLKFG	XY000768	0.00110966146457186	0.00386372977401661	0.0696402756552311	0.0341034732212477
KNNEGFDG	XY000769	-0.0971988976504745	-0.0438649182178822	0.0268890662499737	0.00940930419194025
SEHSWQRARD	XY000770	0.15898876041891	0.036193010822283	-0.0412407282032927	-0.00976449574939725
VDHELNKRFS	XY000771	-0.0999559033082317	-0.0359810336445554	0.0469281036530867	0.0118898012031563
EHEYVFKSD	XY000772	0.0549199665473095	0.0113669278280634	0.0851179023453439	0.0222974356955629
LPQLHAED	XY000773	-0.0824726858617846	-0.0251292770540964	-0.0285442819459922	-0.0327098907009308
PENREEWHFE	XY000774	0.07049933879677	0.0158663474460225	0.0219058215198099	-0.00634198192563132
HAAEWHLED	XY000775	0.124478837906244	0.0432378156852628	0.0428762422581403	0.00623489230909326
HLQGVHFG	XY000776	0.159417928026126	0.0292732143840638	-0.0586561827858445	-0.0157478841107343
EKNLFEQKVD	XY000793	-0.134157114363391	-0.0742367870400066	0.130334072258674	0.059927959027749
NFYSYAKQHE	XY000794	0.0101197166767623	-0.00626255687465103	1.29165855366714e-05	-0.00351298546866493
SNFAAKHVG	XY000795	-0.00607370595001058	-0.00600757035123332	0.0365537240960229	0.0227641065184481
QYGRWSD	XY000796	0.145367920504986	0.0282963428587351	-0.177880536698692	-0.0500557670074725
WLYGWDHFD	XY000797	0.0674532143289459	0.0148930113632275	-0.145312967416977	-0.0369869494794209
APHLPREEG	XY000798	-0.0361526782207684	-0.013432227529357	-0.0487442142502215	-0.0402134706476852
NPHWYWKEG	XY000799	0.0946122087551533	0.0187651285847327	-0.126778671976924	-0.036931121872188
SFDNQRGG	XY000800	-0.0781869588627256	-0.0382585199842137	-0.0841115234779985	-0.0441998907185149
DKNFASEG	XY000801	-0.0724515957532948	-0.0405420805507832	0.0451764904838791	0.040358896956678
QKDHEQSHSD	XY000802	-0.00256933717147508	0.00256615708369218	0.00574967045737183	0.0103115781750949
YVKWLAHLG	XY000803	0.00765212037248216	0.0032417505173874	0.0270703165321042	0.0134872743800582
GHERQVLSD	XY000804	-0.0091300185735564	-0.00737840672290846	-0.00122340220964885	0.000930080534408961
EQEHFEHFE	XY000805	0.0609549813805466	0.0139801574316581	0.0473432965374804	0.0117579120619196
GKELFSQSEG	XY000806	-0.048166619277101	-0.0227547564348199	0.0405145998556192	0.021405263355579
GAVFYQLPHD	XY000807	0.0905166101234228	0.0262938082112008	-0.0838395956333063	-0.0307657909690715
QPWGRHPDG	XY000808	-0.0493961983964561	-0.0152441968738035	-0.0910054013843778	-0.0547955062362676
QDKGQHELD	XY000809	0.045275533746814	0.0139658593008066	0.0131410054435869	0.0247896523948446
DRSEWNSPWNHL	XY000810	-0.0260755015187105	-0.0191274947132253	0.0764905605835317	0.000298309085989622
WAEAPFSE	XY000811	0.0699332812902394	0.0178275307437686	-0.137200550312179	-0.0484129494193164
ENVEKYQVS	XY000812	-0.206090276669502	-0.112428580424571	0.179722924338242	0.0789312850789767
FWLFESERFS	XY000813	0.105747019866517	0.0226927744671248	-0.0972388784372608	-0.0165987183976992
NFPWRWHERLE	XY000814	0.121411298799052	0.0179621654999969	-0.102563503489368	-0.0311459561795306
REEGWFGEG	XY000815	0.134419538140612	0.041452833554478	-0.0382697649193693	-0.0247568386410637
VQSPHYWLSG	XY000816	-0.00766866449079982	0.00107981289136849	-0.108079058493694	-0.017656224633005
GKRPHVDSED	XY000817	-0.0322827357546851	-0.00648225026517923	0.00088918579229318	-0.00707950432546464
LEDWGYEWNVS	XY000818	0.158675557522497	0.0416624521032586	-0.0542169012718628	-0.0316441522343694
KFYKEPQVPWNE	XY000819	0.0507139644599981	0.0109849654522489	-0.0512345992695063	-0.00968943392561242
WVNHNQGARG	XY000820	-0.0812763889539684	-0.0188232144343931	-0.0727719511249761	-0.0248063532636054
LPGEAVDG	XY000821	-0.147631092095256	-0.0802913010462977	-0.0845667367305388	-0.0590884468951867
RDKWDSG	XY000822	0.0553045932879915	0.0118647447088362	-0.0489760677898909	-0.02136621347041
PVQQQKSD	XY000823	-0.104383513898811	-0.0348136845538247	0.102765643739239	0.0314848487870844
EQPSGFEG	XY000824	-0.215596664708682	-0.114593526812643	0.167683579364574	0.0804409476864496
EGYDGYYNKED	XY000825	-0.0354656088178358	-0.022945271299392	0.180992880745381	0.0462196914503748
QEAAGPQFE	XY000826	-0.0530332300083751	-0.0224388922167497	0.0451342768265375	0.0309479954108933
ERLPDAKDG	XY000827	-0.233425405133818	-0.141516697662791	0.155236638673624	0.0779331007086506
VNEKRHREG	XY000828	-0.0117521504192981	-0.00887217229943528	-0.0774383702422455	-0.040674278490164
VLGGHPAKFE	XY000829	-0.0548567915060916	-0.0212552282100897	-0.0441193358755212	-0.0189597362042354
WFWQRLDLVG	XY000830	0.0575604659922112	0.020647511515053	0.00271638307443657	0.00134715973866906
KKHSKWFSG	XY000831	0.0951270155168479	0.0356765579156126	-0.0632320562784452	-0.00312654160436378
PWFWKRKANHG	XY000832	0.0362188694325517	0.0112172958912515	0.0114107791670754	-0.00695196172417243
AQFDVDANAQRF	XY000833	0.061929963772376	0.021334045334586	0.0413216707510487	0.00419098768035098
KRDKWKGSD	XY000834	0.0283707601594645	0.00395180154818348	0.0681357352207135	0.0266566564662783
LYRNGQG	XY000835	-0.0675724618905196	-0.0242086598848839	-0.0784499269041573	-0.0322667804581617
PFNHKPWRE	XY000836	0.0220829566622	-0.000154426434502419	-0.112742992580102	-0.0338011706420904
AHLRRPQFG	XY000837	0.00262981868788864	0.00125778363454764	0.0137713785759212	0.00841619080962654
AVQHVFSGNYVD	XY000838	0.0793781920483368	0.0289712373956053	-0.0173416234072197	-0.016557700790571
RGFGGQREG	XY000843	0.0885958769370946	0.0274407719426254	-0.12071255436772	-0.0720537679248621
SGVWNGWKD	XY000844	0.191978223487968	0.0798519639529807	-0.0787434522911867	-0.0452227722223886
PYYPQNDG	XY000845	-0.095074238064138	-0.0413497171596249	0.00459081610216061	-0.0205677517589315
LLNDHEDG	XY000846	0.00340303540958785	0.00330344928547494	-0.0799598797480903	-0.0420724844678858
WPYFQYWG	XY000847	0.00848882090073043	0.00864208254587506	0.0723783554774333	0.0297913721046682
PQHHHDWED	XY000848	0.0725677379694738	0.0200669378979379	-0.00449208318909503	-0.0127851333834461
PPANVRNG	XY000849	-0.119039739195876	-0.0464688176074287	0.0369387880498105	0.0235387209198613
EQYYHLG	XY000850	0.0576768143577961	0.00617474040112365	-0.00278361682704402	-0.00904347987523681
NEQHDYGAKE	XY000851	-0.0340790516454511	-0.0197467422057163	0.0400788503428309	0.0320360352432357
VPLELSVSD	XY000852	0.0185024465775281	0.00150653072625795	-0.0543838983544892	-0.0220235833124208
HPFELGSG	XY000853	0.0288153667887028	0.000273924128162129	-0.106098761154143	-0.0474198190876752
DRLLDAKG	XY000854	-0.0926246087832904	-0.0557884741789775	0.0950203928030248	0.061353369889336
LPNLSGWYG	XY000855	-0.00190531823920919	0.00132426758401261	-0.0171356309373024	-0.00227326994692795
WLQANSYHD	XY000856	0.124260148967496	0.0263678307323479	-0.127371970745245	-0.0384428188213096
NEKYSLED	XY000857	-0.047321877960182	-0.0216415289647924	0.078215221307057	0.0236021152872835
RWKGHPSG	XY000858	-0.0387437634913266	-0.00926571035553825	0.00256975331132476	0.0029295559471306
LKPNDYFSE	XY000859	0.235407500339428	0.0538646772422199	-0.000120385695751656	-0.00252078100242334
WDEWVFAQD	XY000860	0.127098027141401	0.0261302189862642	-0.09846920731336	-0.0255127568685337
RGAQWRFYLSD	XY000861	0.100010878924647	0.0206535180605	0.0201600881227744	0.00316661370517329
WGLNSGYFD	XY000862	0.0913075140671757	0.0193981490633989	-0.180874266382711	-0.0404944216974146
RNHSDWKNFS	XY000863	-0.0563326667494414	-0.0161919625463771	-0.00235811325670689	-0.0195986234522497
GLYPFDG	XY000864	0.046396463327066	0.00942246879985603	-0.0438728583362429	-0.0111349205574602
GSQFDGKEG	XY000865	-0.0365410216272829	-0.0156366830477006	-0.0296592069667848	-0.00391069789352852
NGLASLEG	XY000866	-0.109111365764992	-0.0475445443515667	-0.0161293497186466	0.0130006073592333
AKSSNQEKVFD	XY000867	0.0269631315151618	0.0102645926220547	0.0641154666886438	0.0221408908665383
ESYKGYNQD	XY000868	-0.165310815512034	-0.118798908645191	0.191420331998035	0.0920366805508209
FNGQVEPRVG	XY000869	-0.108004872257149	-0.0324526337939121	0.0112690080208165	-0.0228160310427718
WFFSEYNEWG	XY000870	0.0739590578669163	0.015420982450204	-0.1138287472449	-0.0283127673347602
ANNDKGWNQG	XY000871	-0.091262760949252	-0.0494570498672693	0.0455188183137512	0.0384304427098267
QNYNDPVDG	XY000873	0.0801228543670251	0.0333740438466502	0.0179077708664491	-0.00187496090029901
FLWRFDPAWE	XY000874	0.0514924453200293	0.022444265423663	0.00494140709668632	0.001155492049284
DASFEGDG	XY000875	-0.0325397444099508	-0.0254210896855024	0.0595612224583309	0.0351616062944506
QVARSVLNVE	XY000876	-0.124580331376644	-0.0838711892569187	0.0594542251839323	-0.00308502305650378
GKNGNLFG	XY000877	-0.0868183901746244	-0.0375301997663634	0.0464571729928518	0.00864565191027478
AEEGNHGVG	XY000878	-0.069299536837887	-0.0287453891193203	0.0112408741147188	-0.000621510445215412
QLVVNHEG	XY000879	-0.0818442362739394	-0.0216685430971769	-0.0081709057000101	-0.0119986079763329
KAWPSDHG	XY000880	-0.0850461221811214	-0.0429639176454162	-0.0983683801778929	-0.0410625511391673
YWKAFGYLVDG	XY000881	0.0748300954048366	0.0219515176931619	0.0402763841615459	0.0296119685806834
SFEGSDFG	XY000882	0.0421478345915407	0.00669521159054992	-0.0610017146686438	-0.0190333564469559
VGKQDYNFD	XY000883	-0.0427043069971184	-0.00419794518624719	-0.0440423728975429	-0.0380162171373582
RAVYPYVEG	XY000884	0.0364512809220133	0.0163082980114633	-0.113055666094581	-0.0287588615595009
RYPLASED	XY000885	0.119756146670268	0.0322044143566543	-0.0386285443359113	-0.0303761556763844
GPVYPAVEG	XY000886	-0.177321719027001	-0.121075110811372	-0.0366090293745003	-0.0644135417157009
KNGDRVLD	XY000887	0.0478304461765814	0.0194761362878639	0.0413356036935296	0.0477964438537155
HKFKPASG	XY000888	0.130013073630861	0.044215591173049	-0.0861449070300275	-0.0231098603874329
WLAKWKQRSG	XY000889	0.0261662170267866	0.0136339507665787	0.0366511220800489	0.0198052262699402
WQHNFEQRKRLG	XY000890	-0.0321982207348657	-0.00721714964915254	0.0829427954170511	0.0313462379148123
FGHGPAQDARSG	XY000891	-0.0907960650336825	-0.0330929348817686	-0.112400861757654	-0.0603931478986895
QNDRQEG	XY000892	-0.00138989806142162	0.00159630828338586	0.0199511606353493	0.0214889616100616
KVQADVG	XY000893	-0.0835405354502506	-0.0236704616584146	0.0171196797409057	0.00885915222573974
PQGQYYWQHE	XY000894	0.0855333011806181	0.0142271876147371	-0.149341471314697	-0.0427063571935187
PDVSNVFRD	XY000899	0.158895096934501	0.0344590570805528	0.017485566803738	-0.00532172127792771
LSSGVAWDG	XY000900	0.187779899190982	0.055923699220497	-0.0679350172887628	-0.0143346664370526
HKGWPG	XY000901	0.0411806079317355	0.00968851451444813	0.0141270815995918	0.0149577960568494
HAGWPQRDG	XY000902	-0.0469107637531915	-0.0119325106436511	-0.0932365134506469	-0.0450919169814478
ERAVQG	XY000903	-0.154840613263662	-0.0978955620963366	0.200415222222953	0.107033649944838
NAKLVFRVS	XY000904	0.0201942971133861	0.00931055216804733	-0.0103332848978175	0.0208632009186806
QFVPAHGPHG	XY000905	-0.183581194072863	-0.0570888838372439	0.00205665659697493	-0.0102977402790118
PHLQQAKLS	XY000906	-0.0304685505357822	-0.000324087772530623	0.0406559013836698	0.0210074549629158
HRFHEGG	XY000907	0.0490364964595522	0.0200935840721076	-0.0140506516022049	-0.0163596976932645
FKSGLPFD	XY000908	0.0973999931157124	0.0259020656527313	0.0236677742209583	-0.00970706041410015
QWYRFANQED	XY000909	0.169339048333334	0.0430351494787542	-0.0236831801473322	-0.0148734305638844
RDEDWKYKVS	XY000910	-0.0376686558335287	-0.0158478972834618	-0.0303923314493042	-0.00221922145442377
WFLEKHWHED	XY000911	0.0808227478802526	0.0160950073227694	-0.101851541259226	-0.0251695710632079
PWWNDNKWFD	XY000912	0.0801235767449122	0.0190103956662414	-0.101253535722714	-0.0278732948734057
PQKYFQHAG	XY000913	-0.0329985531851225	-0.00807678849570406	-0.0249821708881271	-0.00106888255651178
RQGPSDKG	XY000914	-0.0814615878753052	-0.0321702553210788	0.0124034470428872	0.0572294352986468
LHYYNQVLF	XY000915	0.0262674050434851	0.0107135341750322	-0.0137515220417269	0.00883367132309887
LHGWPWQEG	XY000917	-0.00654944011346303	-0.00457668565542146	-0.11768010319053	-0.0404126572878445
DQAKHQRG	XY000919	-0.084201251740646	-0.0298481891514349	0.0247285940237153	0.0347907185311461
SEFPDWQEG	XY000920	0.137692809466254	0.0443371620201166	0.033094046032924	-0.00138239911970233
YNEWQGQRWD	XY000921	0.105483034992477	0.0202067166340829	-0.142265153314342	-0.0427323029517476
YPYPQYFSD	XY000922	0.0530736107262946	0.0107280895407431	-0.167218457284303	-0.0204159998639547
AYHGLEKLED	XY000923	0.125902362611203	0.0294806937561559	-0.08011670106122	-0.0237742557367247
GESNQG	XY000924	-0.1161346469236	-0.0378944800856809	-0.0137851337668142	0.0151244362207132
RNYERVSE	XY000925	0.0809972279039736	0.0168528584072452	-0.0283770340940242	0.00611539172833377
EGLAVLAWG	XY000926	0.18968274898196	0.0338389281391732	-0.0990831913196048	0.000663892550254806
LFPGEEG	XY000927	0.174370195614501	0.0624910230498393	-0.0578074978559717	-0.0356363760321953
YNGSEAGWVE	XY000928	0.192445771072622	0.0436953321087293	-0.0124468146827691	-0.012954926769811
VKDLEGARD	XY000929	-0.0762439480482982	-0.0280297716488396	0.0368828366658509	-0.0303689413512281
AGNFLNKRD	XY000930	0.043711340798292	0.0100590148211624	0.0652709004144225	0.0101486091004149
DFWDRVFDG	XY000931	0.155711680010557	0.0337292615957737	-0.0884874598042441	-0.0177716086538705
FRGDWDG	XY000932	0.144275125926488	0.0334977746021848	-0.102348173037945	-0.0348908335408251
WKSYAVDQPWRHL	XY000933	0.0366097710207289	0.00922663067637697	-0.125245723073393	-0.0176279012464189
FREKKVD	XY000934	-0.082498166231705	-0.0417375545602472	0.0280376405136892	0.0373191911949215
RKEDVRSG	XY000935	-0.0406868923847852	-0.0201020501489229	-0.0759719829996442	-0.00305460756672099
SGGRFDNRD	XY000936	0.22076428597226	0.082230385172693	-0.0884929914451347	-0.0195993519005129
AVFVKHPYFE	XY000937	0.134111753082069	0.0377529312950576	-0.105104516534814	-0.0192759592512457
GKSYKPDG	XY000938	-0.0558264887382559	-0.0216922202111995	0.0551641780180711	0.0392319771188077
WNAWWGYNKD	XY000940	0.0425428182369901	0.0139858600950002	0.0181652184420155	0.000801626665603059
VDFEVHSD	XY000941	-0.0323712029166291	-0.0100035135820586	-0.00118585627623131	-0.0378135957142156
RQLLYVLSD	XY000942	0.1522375445005	0.0265713173032923	0.0295880993720917	0.0263513053288312
ASQWLKED	XY000943	0.236237360965091	0.0794371573592291	-0.0225718052259505	-0.0183443974323405
YKGYPYDQG	XY000944	0.152096815295613	0.0299040621629137	-0.0612459146615708	-0.0155479937779308
KEFESYAKRLS	XY000945	0.0149201928291166	0.00115789368132296	0.105270290133601	0.0633085571883568
QGDNSDSD	XY000946	-0.0247684637611149	-0.0107324922140211	0.0242937326810319	0.0200410090137219
SSYRNKFDG	XY000947	0.114682737648277	0.0906855616637379	0.0460152275619539	0.0573464663760573
NDKHPWANVG	XY000948	-0.14966023274339	-0.0579126797015227	0.0276482984030139	0.017611257041116
AYWQLSYHQHFD	XY000949	0.11831097288412	0.0212336036472283	-0.129976739658137	-0.0333080734102124
KQQHNHLFE	XY000950	0.184997976821428	0.0441784289458224	-0.0149843574688441	-0.00870848756963936
QLRWFHDG	XY000955	0.149176800508727	0.0276554529448766	-0.140657525558529	-0.0331717241212281
ANDDFYKRSG	XY000956	0.162470226430862	0.0489715009918198	-0.0245267052257226	-0.000751931109013559
HHYPVLG	XY000957	0.0259038516354617	0.00691912237662654	-0.0790990867953661	-0.0241879491579745
HWQKEPAPRVF	XY000958	0.0105405637751387	-0.00543130354095726	0.0234417738190268	0.0160230406617391
AVQRSPNVYDG	XY000959	0.0559054929905715	0.0301866191565968	-0.061068379995451	-0.0393364421839738
HLWRKRYANRVG	XY000960	0.0121217063976538	0.00715261477478935	0.052109223153415	0.0143643969437544
RQVQWKRFS	XY000961	0.0208811904916686	0.00951075939154975	-0.00750343576365421	0.00965357480219525
NSSWWED	XY000962	0.245210928184354	0.0700951844517396	-0.0680767357798359	-0.0248058413966461
DYVFHGNHDG	XY000963	-0.100520777090967	-0.0397892256015571	0.00800780358622858	-0.00822374010732124
QPQKSSKRLF	XY000964	0.0166590303397367	0.0156303036416151	-0.00151402405492895	0.0148710423701242
PGGFVSE	XY000965	0.0094961534050494	0.0187207114008346	-0.0395104746367618	-0.0260766760198152
DEQEPWHFD	XY000966	0.126286162110749	0.0281782069070322	0.0523245510729189	0.0127552999158126
SDAPWKQED	XY000967	-0.0781274662703042	-0.0342904670916723	-0.0422992818275976	-0.0105839393685877
VGWLHLFPFD	XY000968	0.102756845417796	0.0258188631988421	0.0136604372945205	0.017259686185275
GHSWPHFEG	XY000969	0.01790543687822	0.00279158632518772	-0.122761800861857	-0.0473764345306183
WFRHQQEG	XY000970	0.0199381537333485	0.0042650606497141	-0.0442979531944718	-0.0280266675247032
NYFAAG	XY000971	0.0138383700633589	0.00259272894235357	-0.0112312400566134	0.00100526402347179
WKRYREYYNDG	XY000972	0.25808032439167	0.0458924754957879	-0.123931538397999	-0.0207161740658355
YDLQYG	XY000973	0.223965574452085	0.0464396906918578	-0.116507305547505	-0.0241642111270433
VDSAFASDG	XY000974	-0.103917508497834	-0.0551636930782737	0.00778715479326572	-0.00433422820737676
PGFRWED	XY000975	0.170079664324522	0.0382672709750616	-0.12388431203903	-0.0362306858065463
PFRSYRFLG	XY000976	0.0038711300257817	0.00480577670363858	0.0449563354688036	0.0299550159591422
KNEFQVLD	XY000977	0.0211022558420822	0.0140627555543939	0.0331380616931006	0.0166718479962813
RFAQDHWG	XY000978	0.0423274024265848	0.00818773747622947	-0.12867178163197	-0.0361369627002046
GLEVAQHSG	XY000979	-0.165904928905596	-0.0767108949475835	0.0127033326002114	0.00260396558565218
PDVRAWDG	XY000980	0.00960622139634845	0.00239894158799042	0.0439202783483577	-0.00872292920761364
LAPLWRDG	XY000981	0.0589901060441478	0.0132038071115295	-0.0532902742437865	-0.0028676595935021
FHHSNVFD	XY000982	0.155963541383333	0.0390142744911925	-0.0367832437754945	-0.0265989925766217
VWLEEWNKG	XY000983	0.1001493284635	0.0227320134014717	-0.0258735307797536	-0.0185004916299782
GYVYKHDNQRL	XY000984	0.0159615508353094	0.00228213526160997	-0.0329710857523228	-0.000681218738369162
EGFSAHSKHE	XY000985	-0.165639386704903	-0.0926036562668783	0.178723715890438	0.0707074910546413
VQQYHEDG	XY000986	0.0961014203741442	0.0279157488163689	-0.0785145557551032	-0.0350055349191326
ENYYFSDG	XY000987	0.105497415513036	0.0205308020578671	-0.00607988430929805	0.00248777527573666
AEEHQKG	XY000988	-0.0739905567431655	-0.0318469585692526	-0.00176710103852944	-0.00875314274713812
YHDHSLNEG	XY000989	0.0105734316273969	0.00819184642568321	-0.0234496597020753	-0.0271986652421996
YAVFRNFQFE	XY000990	0.144328921386242	0.0374293833710829	-0.16623574250658	-0.0298407454580075
LWGKWKEG	XY000991	0.0777444735414273	0.0183461010578807	0.0439584061046991	0.00851257581431535
FFDNHLDARHV	XY000992	0.103984740731161	0.0168679135123876	-0.10239386006295	-0.0201665969069847
AYEFFDG	XY000993	0.0735820620424304	0.0154039368542781	-0.0416298038931057	0.00427513784321532
SQVDVPKHG	XY000994	-0.0206125055923263	-0.0107248321797073	0.0445870961120295	0.0272947687415809
EPEGVQLDG	XY000995	-0.134051195362911	-0.0785395553952317	0.0757661532304391	0.0253999431042888
VLFVPAKLAEG	XY000996	-0.00124443430488536	0.000984601103176441	0.0267221723355503	0.0228795334019903
EADHQKLFD	XY000997	-0.118307854056616	-0.072412574003638	0.185193082121383	0.0952453088151833
WDSFWFEG	XY000998	0.114302381270073	0.0287575452559706	-0.100063475843818	-0.0205899516861668
SWQNNVSD	XY000999	-0.0854121227768004	-0.02892743955863	-0.021845641915744	-0.0118568960463363
VVLWNSDEG	XY001000	0.174118078102889	0.044003953531513	-0.095617922222287	-0.0232772487882885
FFLFNKVD	XY001001	-0.00821522281256245	-0.00148891116222749	0.0522065519332844	0.0312697838867647
VRGREGYLSG	XY001002	0.0925678375486231	0.0154413201676514	-0.136952087512222	-0.0385643593159194
RDKYEEG	XY001003	0.0653955591947868	0.0234042768499653	0.04021822196375	0.0375801308294507
HLPALPNLRG	XY001005	-0.0372191684246318	-0.0102463768219644	0.0525654929886685	0.0212799421188521
FRPRPAQSG	XY001006	-0.0846888811545745	-0.02303439885463	-0.0124268696720911	0.011740367937609
FDEEPRLD	XY001011	0.189725395583145	0.0422665553788542	-0.0487015080320411	-0.0163417405240747
WQFSFRYEG	XY001013	0.0715923512802187	0.0236847235966049	-0.0803002726260785	-0.00897910693664483
WRLVDSWRHF	XY001014	0.0772368146374631	0.0184398817298347	-0.0706746437888258	-0.0081636041497774
YPFLGNDG	XY001015	0.0985498565532194	0.0194928777552851	-0.0936902646134169	-0.00869099539657303
HGQRPWQWSD	XY001016	0.036981171560139	0.00753723954734875	-0.0987591927778379	-0.0292810719129893
PPKDSEWKHV	XY001017	-0.109439197097993	-0.0342964925639921	0.0939434195511762	0.0224787423175967
KQHEWKEYAWLD	XY001018	0.232968462948363	0.0539391678362646	-0.0365593532341362	0.00239096017640814
PSDRHSPHKDG	XY001019	-0.199767468443367	-0.0782564244488378	0.0192691966743158	0.0219629063757076
SQQDDG	XY001020	-0.0245152264949738	-0.00690101950260336	0.0479448815705774	0.0207865571853335
LDPFPYFYVLE	XY001021	0.0637457418778169	0.0174166912595859	-0.08241522692693	-0.00596929371453699
KEEPRELG	XY001022	-0.0384470608489068	-0.0168866938827502	0.0193238342275087	0.00913746388942155
PVFDWHSLVG	XY001023	-0.0623920173791405	-0.0104750168308625	-0.0312484116309118	-0.0147985164018921
HWDVKVSD	XY001024	-0.0133321164458954	0.00179517965072348	-0.00844183205354958	0.00226927132136476
GYPQGPKLE	XY001025	-0.119675193796039	-0.0734134718470154	0.0409826944309622	0.010543054353822
RPPEKREG	XY001026	-0.108986933691851	-0.0648496577039285	0.0213033952537445	0.0114563938727134
VYVFVFDQEG	XY001027	0.152488688535909	0.0349575099778394	-0.112257483219516	0.00218486999437156
HGWVEGSARVS	XY001028	-0.0380680997545512	-0.0131358790838361	-0.016929005025171	-0.0178537705270519
FAVAELSD	XY001029	0.00211411804949309	0.00837759085112078	-0.0472919311323702	0.00396649702572449
WKDEKVDRLE	XY001030	0.188409551908046	0.0552219485847248	0.00564871459466902	0.0227733535979472
YPPNFANHE	XY001031	-0.0348951456443308	-0.0113844976196611	-0.0892771029407171	-0.0445646054105924
GKNHHFSE	XY001032	0.0803002937881832	0.0333141117206082	-0.0117224322643603	-0.00828052575312351
NSSLAWKG	XY001033	0.069028814938777	0.0349724140492787	0.0176163672135648	0.0236605200129214
GYFEGPNQPG	XY001034	-0.100912408963129	-0.0415107608325735	-0.0314468365633877	-0.0372279306437517
VPQEHNREG	XY001035	-0.100938117347954	-0.0408003372919691	-0.103935898563098	-0.0369969529889165
DYSSDQVSG	XY001036	-0.0553901208058088	-0.0335178819182414	-0.029099698074758	-0.00519538907853305
KVKFVSELD	XY001037	0.103001882388183	0.0393661491450376	-0.0217462656820113	0.0131010472419347
QDAFAEDDG	XY001038	0.00677929970232216	0.00677812115851939	-0.0262147966813597	0.0001028597722188
GFHSGYWHSE	XY001039	0.11017235708814	0.0287488564822823	-0.0932423092051068	-0.0351287614495953
KDQGHLPDG	XY001040	0.0126423636773987	0.00305651003036189	0.013881602867022	0.0271097585036233
WRNLQSDKRFE	XY001041	0.221761756029705	0.0413563572658218	-0.0597013279034482	-0.00737919476200596
ALYQPAHPLED	XY001042	0.080275302401833	0.0287938390810128	-0.102892204090969	-0.0237166594222201
RYRVLLRFD	XY001043	0.0266879388064854	0.00669448163206666	0.0395170419905414	0.0297880703152258
DGKVGWQARHF	XY001044	-0.0558721620972136	-0.0171527485850696	0.11224957916042	0.047366639092928
YVGKEAKYNED	XY001045	-0.079812069093544	-0.029471240755143	0.0118483861090969	-0.00553914833186819
PWNHKFFQKFD	XY001046	0.0772397653549393	0.019679171754934	0.00690618978151156	0.00818791312766667
HVNDNNG	XY001047	-0.161802271965455	-0.0689443338464026	0.0734943315029304	0.0479981556910536
NWAANDG	XY001048	-0.00933693237058317	0.00041072217133109	-0.0437758884873097	-0.0254898275541099
NSNNYWRD	XY001049	0.187397551277108	0.0391228613532017	-0.130635999430212	-0.0250085065121469
AQHWLVDHLS	XY001050	0.163848896282612	0.0334195710976768	-0.0954654526561906	-0.0236225914699981
VASGNFNHSE	XY001051	-0.0756354854769412	-0.043247905027062	-0.0130934015883004	-0.0036682183110788
HQPEYAQHLG	XY001052	-0.0899878501905783	-0.0299569341674218	-0.00276466847619786	-0.00989186061282561
WLDWEGRRDG	XY001053	0.185743251525837	0.0459984886748207	-0.102416392094365	-0.0278684124590809
GRAHLFYKSD	XY001054	0.0397297851751839	0.00722390535868112	0.0799312228018868	0.0335666699156194
PNSRAHYKG	XY001055	0.00949771914874153	0.0092516689388573	0.0264601765893754	0.0138156021165201
PGLSYKPKHE	XY001056	-0.0748161021405421	-0.0253264365560968	0.0347903145122747	-0.00401042852434129
DSRGKSG	XY001057	-0.0265462001630549	-0.0122186915232048	0.0334349402492336	0.0628617888897235
YWGSWKEHFS	XY001058	0.0964479470551382	0.0196071777403956	-0.100232042985185	-0.0273255920904265
QNSHFPG	XY001059	-0.0573830826187864	-0.0152427739685145	0.0216331144308544	0.000471122022016268
WHPKWKVPFG	XY001060	0.126729327176579	0.033871678481588	-0.0387159042600709	0.00742784296365406
WSHANKDPFE	XY001061	0.149674642494586	0.0370063884552211	-0.0735205517136536	-0.015071021179806
RQPFGYSED	XY001062	0.218110749334476	0.0508586247766428	-0.0698335011321918	-0.0136961768798725
APEQSFDG	XY001067	-0.10341543258724	-0.0503852085858233	-0.0241893208582569	0.000679953935419253
LDGENQDYRVS	XY001068	0.230660837294195	0.0528421157922195	-0.0379306989879037	-0.00702337032481776
PFRPYNFPYLG	XY001069	0.0274498014802724	0.01101965882238	-0.0217674703463273	0.00479612257018996
VEPYERAVFG	XY001070	0.141755960299689	0.0268180525541326	-0.054306708239704	-0.0291509060763502
WGLKSSG	XY001071	-0.0559999699854865	-0.0169309483296658	0.0325933694531817	0.0110092521571458
SPDYWANFS	XY001072	0.0339157498996167	0.00495866585588511	-0.155660799134249	-0.041683023726139
AEYDRRLD	XY001073	0.217695100930305	0.0401119426797611	0.0363320108345576	0.0113086519340887
SRAPRHEG	XY001074	0.0427210145092916	0.0280804582864071	-0.0179265816259792	-0.0052315413443795
RKPAHVFFSG	XY001075	0.0385492433848634	0.0145783418211997	-0.0161691318677569	0.0130693291859135
NRSENQDWHPQEG	XY001076	-0.0240737575238179	-0.0113622389735092	0.00977658921053393	0.0100515333109894
GVARVSEFG	XY001077	0.003993067017299	0.0121687293232793	-0.00591124788730954	-0.0175013477124916
LLHHVLSG	XY001079	0.0204454828895054	0.00519267112552534	0.0544959279635495	0.0227279583422477
LAYQNQKRS	XY001080	0.0199077889173705	0.0113470357116464	0.0267569816497437	0.0215126243697515
VLEEVEKG	XY001081	-0.118355010637677	-0.052444376558346	-0.005483304658571	-0.0298657491785364
QLGHFFHG	XY001082	0.0866617056406063	0.0190454854185227	-0.0811929580498482	-0.0137456704174986
LFFKSQG	XY001083	-0.0185847551956138	-0.00325041319175738	0.0342040410607099	0.0215576058877825
ASKPNQLQSD	XY001084	-0.0239686187152383	-0.0156419418564248	0.0726642092284013	0.0416229447681301
FNRESHSEG	XY001085	-0.0661876289436068	-0.0295068696166905	-0.00691387679133901	-0.0151267442606017
QYWFRSHEG	XY001086	0.145418327507514	0.0308204462726379	-0.10518062884162	-0.0299597267407098
KRARHSSYWNFS	XY001087	0.0576075140680072	0.0142164689834605	0.000580229113353068	0.0177338543774478
WSPRPRSPRFD	XY001088	0.0312032593184061	0.00910504423045	0.0267022650890842	0.0243372932847027
RQVAEPNDG	XY001089	-0.100396145015071	-0.0341994565595301	0.0550079999173732	0.0516598295973003
VFSPRVDDRDG	XY001090	0.118845281670393	0.0255962461886632	-0.0485426181730279	-0.00500863140732569
RESFGYFSE	XY001091	0.245086784574205	0.0420495384504248	-0.0193754105963855	0.00120445379363578
KGVDNSHVE	XY001092	-0.0115483576481887	0.000961582813136685	0.0391186093687867	0.0204617903088007
PHWNVLQVPKVG	XY001093	-0.0635790290948724	-0.0133421089992044	0.0443807248060691	0.0239166357132217
EVPRAKRG	XY001094	-0.224792347255127	-0.119370023923819	0.181138938532646	0.0908300119054431
GWRQQED	XY001097	0.11808307014758	0.0497297100210423	0.00174068812895154	-0.00272149144194322
DWHDENLDG	XY001098	0.0905831351559706	0.026980834158797	-0.0107659378294517	-0.00760372411846846
EPLNVQVLE	XY001099	-0.0948563346226544	-0.0398721836446644	0.138207334840219	0.0489201032370462
KLANDAQSRSG	XY001100	-0.0390291924891991	-0.00626014137278635	-0.0168974444650612	0.00747812841537698
SDPWQKHYGKHLS	XY001101	-0.00709379863112464	0.00474855277100977	-0.0480736590679545	-0.0126379464006867
WYDSDWKFG	XY001102	0.144622807634711	0.0342675122316211	-0.121676546097594	-0.0282916046536369
GNDDWG	XY001103	0.10498878107152	0.0332430313241306	0.022635504020955	0.0173270273641146
DYAFGAKVPLE	XY001104	-0.0249285168543232	-0.0189693890315421	0.0212988868366721	0.0152203071651807
QPNFASDWFS	XY001105	0.124785728147606	0.0286728212364246	-0.0539075830413723	-0.0219094456119301
VQRSKYFG	XY001107	0.00472700227966719	0.00571118080770989	-0.024132044142694	0.0064336539299588
PDPWVFARWRHE	XY001108	0.0540750855664713	0.0121916707190923	-0.0453445965344655	-0.0175908680940269
SNGQLKG	XY001109	0.0271709053235479	0.0182847787880878	0.0693003834365495	0.0183775842462842
KNQHRHLYNKE	XY001110	-0.0605293734510621	-0.0171925985100471	0.0515822055768728	0.0250669653198993
SSDQLLDG	XY001111	0.165362377128343	0.0705843976722206	-0.0206626008587496	-0.0135645139886452
WRQEVEYKRLG	XY001112	0.0970971719520217	0.0381672805722032	-0.0203589865716762	0.00375552727208672
WGDGEQHFE	XY001113	0.0309411590452854	0.0112860640712601	0.0486930501025922	0.0144987598562892
QEEAPHSG	XY001114	-0.0351463705977298	-0.0115879749463203	0.0843810489343891	0.0310640635991772
HAADQVLED	XY001115	-0.0127123589829614	-0.00149649501299959	0.0303583882909034	0.0118517860090177
YLSQQQHVF	XY001116	0.0152801085847183	0.00336315569296325	0.0226429427006034	-0.00146935252504114
ARWDWFGDG	XY001117	0.107855628861926	0.0255149877125105	-0.137162228290973	-0.0302633479549401
EAHSWNFYVEG	XY001118	0.110285356762792	0.0234449787417885	-0.0179965707323101	-0.00150229080117045
WVAHLYNEPFE	XY001123	0.103647314486112	0.0192945619980418	-0.163628576675303	-0.0287773945834974
RQEDPRVHED	XY001124	0.0820491916114747	0.0221189829835415	-0.0317851414502641	0.00397216095906389
HWESYKVG	XY001125	0.000312455364637505	-0.000574679974281345	-0.0918565476097514	-0.03144055016384
VFRSAKFPFE	XY001126	-0.0574500358115359	-0.0170339509751052	0.0169957297004731	0.0167919111079342
PPDHRSG	XY001127	-0.157069292291944	-0.0722439580132371	-0.0152879412414781	-0.0189921005573663
RRHDRNLEG	XY001128	0.084570327299021	0.0296040541844053	-0.0303617768489866	-0.00906015923676687
DADNVDGVLF	XY001129	0.106930078775076	0.0263060538273192	0.0242457198921924	0.0169158427086387
YLWQFSGDKVL	XY001131	0.088356419334582	0.0185975996890048	-0.0517380310219357	-0.015824421341474
EVNQNKLSE	XY001132	-0.208082466363421	-0.121928474894884	0.195300888758498	0.0949630715068421
ENEFYWDG	XY001133	0.103202932432779	0.0273186182924726	-0.00694056083080445	0.0064897034734419
ENAYVFSD	XY001134	0.0905479373400301	0.022281315315751	0.106617522267022	0.0251848284561504
QKGGKFENLSG	XY001135	-0.0190426919475417	-0.00300499132352788	0.169457852774049	0.0579559833470604
RKNKKRHSD	XY001136	-0.0322638057819838	-0.0146288530831946	0.0436909679062429	0.0186629228908866
WFHLSGHKG	XY001137	-0.0426479270669917	-0.0100711078948666	0.0384286038920502	0.0116238613379123
FWNLEVEFEG	XY001138	0.140934016968499	0.0371401626527583	-0.235386081918137	-0.0501695239364069
HDLQRVSHG	XY001139	-0.159543683847108	-0.0372816085456937	0.0287382545365387	0.0111099187413988
VNWGANLG	XY001140	0.0345348342733321	0.00725568788209832	-0.0654111331870773	-0.022415414579937
WFENEARPYFG	XY001141	0.143384727159378	0.0320497770787612	-0.122018372574892	-0.0342173386755854
EPYDDFG	XY001142	-0.0352546001251203	-0.0246271813143245	0.119122161129195	0.026370896203128
APGHKRVG	XY001143	-0.0112893508187286	0.000820541955667671	0.00720487273439324	0.0015077465318469
PDDYNREFEG	XY001144	0.144215275335417	0.0578080013166621	-0.0250805437372224	0.00405781366246225
FLSEFKVLS	XY001145	0.143010409418963	0.0338330783686502	0.0487583985158723	0.0297317159221262
SVGAQLFYREG	XY001146	0.127535491268883	0.0313243556297173	0.0322347976824769	0.0252563129200859
LPDKDNHFE	XY001147	-0.083984515465185	-0.0408878324584294	-0.116129921075553	-0.0710396150502557
AGNEEHVED	XY001148	0.0475332769980075	0.0166140652495452	-0.0550851821407013	-0.018633441751129
YGLGFYEG	XY001149	0.00837440929844469	0.00324343293733301	-0.115577457593588	-0.0167081675443833
RSNEWQFYG	XY001150	0.0913639575448337	0.0174543580097287	-0.112533526785306	-0.0321012497622131
RWEWSFSD	XY001151	0.152329973475629	0.0316908409741343	-0.160299336943248	-0.0358520637310625
KSQWHSYVEG	XY001152	0.171597316958625	0.0440084150437127	-0.0713885529980702	-0.0136595820539051
HPWKFAVYALD	XY001153	0.17651208866751	0.0351069350712267	-0.0652312392213041	-0.00602222022588064
WARSNQNKVD	XY001154	-0.110135393908801	-0.0443531631796558	0.0168822429777872	-0.0098039129047743
EVFLVG	XY001155	0.121980317734935	0.0306344087609661	-0.0542269704197526	0.00890371979221339
AFKREGADHFD	XY001156	0.154732402279302	0.050846699970389	-0.0410898304600028	0.00478011098163064
EFKENKFD	XY001157	-0.154719613723977	-0.0932075052075899	0.180864562825511	0.0950273382987632
WGEEWQHLF	XY001158	0.102437742669048	0.0220644550860454	-0.0999017138105108	-0.0281368394192709
GAPPDG	XY001160	-0.0758480180229154	-0.0442361428231498	-0.0114660902144525	0.00272865340163064
SSEKGASD	XY001162	0.139591493135271	0.0647336328679006	0.0203996900023186	0.0302015630448815
HSHWFPHG	XY001163	-0.024919762331008	-0.00617361031289371	-0.126547265437517	-0.0348271738044449
ARGEQKPFG	XY001164	-0.0245058866592225	-0.0150141561717476	-0.109703448516446	-0.0158472653258346
SKLDFSPLEG	XY001165	0.0626932273254418	0.0429530010688472	-0.0327247233663038	0.00243903438834897
WFKRADWQVS	XY001166	0.0409463345066125	0.00649853088380753	-0.0832349479002812	-0.017471118631681
PHADGPKFWD	XY001167	0.0391586526510226	0.0179949007431015	0.118048023923035	0.0412423285993445
VLAYKLQVD	XY001168	0.0215769217622759	0.00853111945876292	0.00350054854225099	0.0289035565489865
SHWEVLSG	XY001185	0.0533506799487531	0.00924791820446247	-0.133973412493924	-0.0518185870150579
LVVSYVLFS	XY001186	0.0437317302130175	0.0149711918714797	0.0444016955000987	0.0327749266497616
FAPSVLED	XY001187	0.0361623612462794	0.0134451762953396	-0.0300594105553178	-0.000548229228624852
VQVFPQVPFE	XY001188	0.0793251603684171	0.0175928775917625	0.0338277404270068	-0.0084729378474014
SFWHEQED	XY001189	0.12936256873044	0.0469101297620179	-0.0938859204891167	-0.0371764228256882
LDQDLNHVS	XY001190	-0.0391564388439814	-0.009068806943869	-0.0567982287649316	-0.0396303182594793
DGKDNFSQVSG	XY001191	-0.0576878311848162	-0.0219691883569818	0.0823191431736642	0.0437910341427242
AHEDHSGGG	XY001192	-0.144061124052623	-0.0536578947618917	-0.000299036876751099	0.000174629344200067
LKPFKG	XY001193	-0.00329542252262496	0.0098092604277458	0.0465795219813462	0.0127201734346804
PQGQHVSQAVD	XY001194	-0.0995079457121222	-0.0280131275762746	0.0962397959812438	0.0282745085331705
LASEVWRLS	XY001195	0.103023729339179	0.0198939341892194	-0.0709033048747884	-0.0149287509166903
DDGNFPQSE	XY001196	-0.0720271992302014	-0.0347394507993117	0.00563809076615432	0.0112531564625289
HSLKWQHDG	XY001197	-0.10246013732166	-0.0400034014574947	-0.0414730923983177	-0.0419646763633565
DKLEDFDEG	XY001198	0.00202265209283758	-0.0041497897983942	0.116368593305127	0.047649462291692
WEWHHDNEG	XY001199	-0.00836288686145697	-0.0038679382965241	-0.0435336615583943	-0.0390423117752596
SQYQDHVD	XY001200	0.094007779009225	0.0339390081875678	-0.0393317779450447	-0.00392546460556928
HNNSEWQRFE	XY001201	0.133386121933793	0.0312358463493375	0.00129879271662084	-0.00848619028574729
YWPWPAKNHE	XY001202	-0.0220342297253543	-0.00679273544619102	-0.0572350871550419	-0.0242730922417105
AKHPFKHWKG	XY001203	0.0330007379861897	0.0203380639166935	-0.0157501182921526	-0.00232387533840278
PVFPANDQPYHLS	XY001204	-0.108928570114235	-0.0585610826167053	0.0639315859639184	0.0192345502069209
KNDEFG	XY001205	0.0379249720294298	0.016825613534549	0.037361671992823	0.0168664604624906
ANQGWENLKD	XY001206	0.0483637008967376	0.0197855099926263	-0.0710339138927602	-0.0507103152689115
YSEHWVLQHG	XY001207	0.0369991220451487	0.00273573621286521	-0.117706182637123	-0.0375454847858957
KHWHKHANED	XY001208	0.0183368380887563	0.00579810422678882	0.0525147277028563	0.0224423738775603
PFWWVLYEG	XY001209	0.102011732416773	0.0236867819767317	0.022770154743009	0.00653990219522144
EYYKSRVSD	XY001210	-0.12067356833175	-0.0664042667247248	0.171611359393186	0.0705758148449366
DKPQADG	XY001211	-0.0661147391326329	-0.0403460921447898	0.0344356903905662	0.024411010730234
EPPQYG	XY001212	-0.233440793078631	-0.131591713254476	0.0986968874860401	0.0377900022517415
QQDVKHVFD	XY001213	0.0855533248819186	0.0506303440198811	0.0452877027123061	0.042287220199337
PRLYDFHLF	XY001214	0.0442796239208897	0.0109600568972872	-0.0835648936179273	-0.0155847277883133
HLWLHPNED	XY001215	0.12851985310993	0.022820173331161	-0.134910871508563	-0.0386281838503121
PKWLAWKYEG	XY001217	0.122699360753148	0.0268031723709507	-0.0199882167117876	-0.00258563505316989
LRPFFSE	XY001218	0.0808973468493889	0.0152309721702968	-0.058826390584323	-0.0123873910657387
HGHQWHLFG	XY001219	0.0178688560626628	0.00543846690973726	-0.0747934868407804	-0.02199653908963
QGDQPHVLS	XY001220	-0.0588591629809375	-0.013618997280469	-0.0442268957673508	-0.00742099569140575
KAAPG	XY001221	-0.00253594379692563	0.00156488313117858	0.0994338891982401	0.045972242050596
QRSDGPYYPNLE	XY001222	0.03734944191516	0.00176603242409373	-0.05353219825128	-0.0170764407120846
KLKNNRFD	XY001223	0.106047921824867	0.0207087720861373	-0.0171956898569704	0.0115263290772864
FSQDLPRSG	XY001224	-0.000880095585944527	-0.00394396292221798	-0.101603504227421	-0.0656972289044617
YPYKWDYFG	XY001225	0.0617644729383845	0.0150129169590644	-0.0470165434109747	-0.00960200382819437
NDRFKLDPFD	XY001226	0.220080636255372	0.0479802585461612	0.0527574365695364	0.0169622299048707
AEYEEYLG	XY001227	0.0927583025381481	0.0199012854777046	0.0548707558809342	0.0174502152087723
AGFAGYLEG	XY001228	0.261680879915587	0.0475563202935657	-0.0493455256895535	-0.0224246197376263
KPRGLKDG	XY001229	-0.0645610679385699	-0.0224114037182252	0.0478195251696893	0.0169993066525374
VEYNRPLYNG	XY001230	-0.0322757494075981	-0.0192895777504267	-0.0623029263147642	-0.0533180896149348
VFLYSEYLD	XY001231	0.0655395225630165	0.0129966805954119	-0.07530366684128	-0.00610352493179559
NPPDFSE	XY001234	-0.11308023138254	-0.0478888603479284	-0.0617286605446905	-0.0303864552856988
PNLRDGQDPVS	XY001235	-0.070983036817737	-0.0367521289421436	0.0320721915923379	-0.0207786663276742
PNYVHPSEG	XY001236	-0.1113598756994	-0.0504567818231933	0.0361032330585283	-0.0118001795838333
EWGVGAWEG	XY001237	0.0209375226389678	0.00281416589193251	-0.020070064920224	-0.0274982001591385
QQGVEDDG	XY001238	0.0739110177010855	0.0185032154154252	-0.0143847690769128	0.0113384576407668
PSYSGSLSG	XY001239	-0.150110903143872	-0.0645343435904799	0.00566959301339649	-0.00143029830397802
RLGFDNHHFD	XY001240	0.129275778241943	0.0204945224169698	-0.170692112171442	-0.0432771213702106
AASSQHLE	XY001241	0.0699152942847123	0.0154284101608647	-0.0207330005059659	-0.0177266965551741
NSGENKPVLG	XY001242	0.0161740131005725	0.00299391404999183	0.0836051977801363	0.055711774126382
LPQWGSED	XY001243	0.127915832590876	0.0335913972072609	-0.0948708896126376	-0.0346800200304753
PPRKPNSD	XY001244	-0.102857866676623	-0.0371301942842766	0.0253106563097286	0.0158106752918937
RESSEAHSG	XY001245	-0.104636801775478	-0.0499412585909061	0.114502092196465	0.0417420170485557
DGDVGRSG	XY001246	-0.0801862676226095	-0.0440742675252202	0.0487855837848252	0.0426816621768727
SEVLHFSNG	XY001247	0.0105300019236827	-0.00725223807310846	0.0834169527175042	0.0303846147738396
GGFRG	XY001248	-0.0044030921850921	-0.000506271319720572	-0.0177545799740107	-0.0249535479788423
AHSYGYGYG	XY001249	-0.101472035355525	-0.024288180681877	0.00106468732360735	0.0139361687550298
GNDWYNG	XY001250	-0.000401824876674626	-0.00784478770089303	-0.090034257344073	-0.0390227261005017
KYRNEAG	XY001251	-0.00570439357231192	-0.00532874002688692	0.00874648294381166	0.0283195227057162
LPEGNNKSE	XY001252	-0.175866238747354	-0.0943988221444736	-0.121659142507922	-0.048463226980238
WRFWSGQYLD	XY001253	0.110074517048717	0.029642922038092	-0.0725602643051008	-0.0252338513707518
HAKASSE	XY001254	-0.0125292226632502	-0.00161209121684192	0.0249333136194929	0.0311066307176049
YWFEFYGWED	XY001255	0.0833798657569603	0.0191162939251424	-0.0952559133367874	-0.0183024315886432
EPEQFQRDG	XY001256	-0.127194047320963	-0.0700303318431327	0.116181251178215	0.0288335347834815
HFADRYSD	XY001257	0.152366442700292	0.0245196935372275	-0.102381519998631	-0.0238281027079756
NSEQYWVADG	XY001258	0.233830162443016	0.0540400327798321	-0.0507276359409327	-0.0179213658954158
DVQHLSGAEG	XY001259	-0.128550605528442	-0.0481363285013	0.0576557752341459	0.0265630161395165
ARREEKDG	XY001260	0.0704124842783383	0.0326905647506926	0.0136648507980605	0.0333384135584616
ENDWPYWNQG	XY001261	0.0441788069626076	0.0063875930441139	0.0649618081004415	0.00693414001005871
GKEHERLDG	XY001262	-0.0166790099273634	-0.00618088236176806	0.0131013930237321	0.00601121798830412
FYLLPG	XY001263	0.0160745187067902	0.00655336383015812	0.0463993061971453	0.0249145746889835
DYDWRLFNDG	XY001264	0.162860856901202	0.030404471188188	-0.101395666193317	-0.0235551312528922
WVSKRLPGKFG	XY001265	0.016055880586494	0.00816322350692136	-0.0320324555199493	0.00131873227897931
WLSWNKNPHLE	XY001266	0.0133894341384429	0.00188863486979554	-0.00937236025344341	-0.0170065515759132
QGVLSKVGPD	XY001267	0.00932706993172201	0.00433243658859739	-0.0347457222729363	-0.00215007490829811
SHWFFDG	XY001268	0.0461512112290908	0.00883714828995119	-0.17111811166756	-0.0362029692181971
NPFDLDFG	XY001269	0.213144320120196	0.0352151664745338	-0.0626896129984075	-0.000974535545174668
SSAKKVFSD	XY001270	0.182805175110459	0.179886207377184	0.096405399772604	0.101450564339236
QAQSANAFG	XY001271	0.100740840172664	0.0409506764636038	-0.01576007837611	0.00703236840118071
GYQEHLESE	XY001272	0.0673294016507555	0.015832265872407	0.0215935796132007	0.0049805633900558
GFHLDHVS	XY001273	0.0537857995876997	0.0107740277103981	-0.0670695623427303	-0.0286553845539503
HYLEWRNKRG	XY001274	0.00981345677678302	0.00107093019142718	0.0651251162661577	0.0289607915092837
DDNHWLSD	XY001275	0.118761606448383	0.0289154412612944	-0.0258338828791802	-0.00928350101688539
NENLWYQSG	XY001276	0.00224298527208584	-0.00704690241122463	-0.0314906555827812	-0.0225869347669493
FVLEQPWRLF	XY001278	0.0107225740904767	0.00230214576194199	-0.0306553185771574	0.00560003601696057
YFPHRVGRVS	XY001279	-0.00167878142608941	0.00235310425330888	0.0652959729684025	0.0267854103485935
PLVLRVPKG	XY001281	0.00880662254633737	0.00479407161544806	-0.0154202819868478	0.0100676719813444
RRSFDGDG	XY001282	0.141314900221705	0.0440116337590271	-0.0343528498049437	-0.0262768528085192
RAYVQHFG	XY001283	-0.00011482563628385	0.00391153395943966	-0.0784961531690483	-0.0194648242583227
NVPQHVEHYRVE	XY001284	0.0679880628101053	0.0153893321386419	-0.144223194550167	-0.0404753126109404
VKHWGG	XY001285	0.0390196463210994	0.0171386027658945	-0.0807978557427404	-0.0282180492792449
DYQHEDHLWHSG	XY001286	0.0237617768736131	0.00268975356139817	-0.0132389466953991	-0.0176174390523667
NKDYDWYWRG	XY001287	0.150319560103848	0.0345048474644105	-0.0279537082024255	-0.00647712626800093
QQGENKSD	XY001290	0.0691254568916612	0.0199780563467608	0.0209143452573297	0.0150395765759169
QRVQGADPVG	XY001291	-0.0879979926754915	-0.027685369821084	0.0130298480360743	0.00197039235397156
QSYDRVPREG	XY001292	0.156636525419201	0.023426108720031	-0.0446191685739166	-0.00279064338431981
FDNPHLYWEG	XY001293	0.0604109999445691	0.0126055843273922	-0.150958496583534	-0.0348856077691001
WAAEWQFG	XY001294	-0.0180883569251178	-0.00726186111709115	-0.130166534063703	-0.0437191230825388
VYDHDGFG	XY001295	0.0666676412638679	0.0132459463824713	-0.0935815937305542	-0.0276766848576253
DFHWVFED	XY001296	0.0819113124104244	0.0167745417111352	-0.0830950461606236	-0.0184592556861764
PLNDDSG	XY001297	-0.174264975849282	-0.0997581509589816	0.0783438919232637	0.0329855757557658
KVWHPHVYFD	XY001298	0.138801989367437	0.0235908180438442	-0.235537835481061	-0.0379999912060858
KYWFYKHDWSD	XY001299	0.236780422535655	0.0432333078843782	-0.156480228242595	-0.032091884165641
YNLVEDNDFG	XY001300	0.0302821500726682	0.015120578872294	0.046050008414639	0.0348585206293991
EPLQRGVFD	XY001301	-0.101304259634175	-0.0472076536100637	0.132373461028296	0.0322441171641528
HVENFSQFFE	XY001302	0.152625864283471	0.0290386655377593	-0.0679281029752518	-0.00230831718966916
HVPAGYAYFD	XY001303	0.0258740575579949	0.00731392337005865	-0.201036684681646	-0.0365099177046324
NEFPFRHD	XY001304	0.0936958658727932	0.0156259897689743	0.037876451266078	1.97332516803511e-05
GPNRKHSVSD	XY001305	-0.161394430586209	-0.0733372911255546	0.0406142742606394	0.0247325864201939
DEDERFSED	XY001308	0.0666526265399592	0.0191566036643842	0.0581915409818278	0.016993393780472
HDLWLSKSE	XY001309	0.104016287928594	0.021668060656025	-0.0846653898193827	-0.0179551613045494
LFPSHYWHEG	XY001310	0.0868129265961602	0.0165733414060091	-0.186403932786705	-0.0382212318956683
PDYPYAEGKRVG	XY001311	-0.0277018700808945	-0.0222236873214197	0.0207014354886049	0.0113822760773443
EPNQSHYWSE	XY001312	-0.00989839324899879	-0.00939651012383872	0.11518178639414	0.0212127249015353
RYWDWEFD	XY001313	0.144751432114651	0.0333911661813527	-0.120377898873201	-0.0281729045740357
PVLVQKNQG	XY001314	-0.1029102908081	-0.0448201063729036	0.0859121181923809	0.0524602824371796
YFKVVSWFD	XY001315	0.205828307531682	0.0372500646233866	0.0389056019317046	0.0229226791099702
FQSAPAWED	XY001316	0.198265010155258	0.0640763065773878	-0.0679341803759685	-0.0220090263904395
HLQPALLFS	XY001317	0.0340315845886884	0.00800961926027248	0.00953128392080446	0.0162807791887985
FLGLEYDG	XY001318	0.065619989930294	0.0167143591727452	-0.0590022537059458	0.00286092659102001
HALQHGAFS	XY001319	-0.0915744105060121	-0.018841836622674	0.00585977501002702	-0.0106975738908585
NRGWRHLNPWLE	XY001320	0.0720691614128823	0.0129221590401021	-0.153061449728627	-0.0386660023738487
HNPPG	XY001321	-0.245801931156321	-0.0891649429519519	0.0152784423111699	0.0230569694416838
LSRGPNSFSD	XY001323	0.0240257490197152	0.00809214551713607	-0.0414828114251064	-0.00666670361685823
FKFNFGQFSE	XY001324	0.128344288903245	0.0216503834595339	-0.0804584543482688	-0.0129986741451942
AHWPFDWHG	XY001325	-0.0195793282821381	-0.00256499492904039	-0.188053615747316	-0.0505218461192491
GLDWFSEPRFS	XY001326	0.0768577680047723	0.0165209163342611	-0.0840143161100096	-0.0200485236778122
QVLLNKRYNRD	XY001327	0.0228906397649627	0.00485730835929505	0.0396424618364738	0.0299961325951577
QGVFDKHQLFD	XY001328	0.171764107138328	0.035817313162614	0.0411310946199342	0.0063477942507949
HLQFYFWREG	XY001329	0.0889399915634492	0.0250240550446899	0.0423026836609357	0.02599216390884
QKFAAWSHFS	XY001330	0.0294509552551703	0.00829421597643709	-0.0332738778651872	-0.0021907162489159
AYKYVFPED	XY001331	0.182186043166784	0.0555531010890274	-0.0658611359407464	0.00100476623312635
APKRRGG	XY001332	0.0134528664842495	0.00776868549062897	0.0244994500234207	0.0126602448667114
ADEPKHHLE	XY001333	0.00234864714790893	-0.00405141326859493	-0.0783094657545917	-0.00690388661330121
AQPWRVHGLG	XY001334	0.0442256113064105	0.0118476864525989	-0.0659031431608921	-0.0148490728048326
NSVQWKVD	XY001335	0.034964550568302	0.0153336751494237	-0.0144181104722823	0.0140756102608251
FPVREPG	XY001336	-0.0396514885973688	-0.00739660574921103	0.00883505905016578	-0.0303032410513565
HVRNGYLDG	XY001337	0.153536236211611	0.031350089799598	-0.0928399282199069	-0.0227172915499065
YADSVREG	XY001338	0.0326516716090245	0.00700590000509774	-0.00526836825827193	0.00209226082751235
SNYRANFG	XY001339	0.0327927022548202	0.0112418866469909	-0.0105994220720531	0.0208729326781108
DNAGSDG	XY001340	0.0207767805669998	0.00319068177047527	0.0961963981225535	0.0398783103334574
VFRAAQRD	XY001341	0.074573147054004	0.0154432456033284	-0.0521890447801134	-0.0123117561863205
SLNSQSED	XY001343	-0.0982806941735702	-0.0309777300742957	0.0975184855790575	0.0193044517081035
GKRLPQLEFD	XY001346	0.130851837745395	0.0458908235583477	0.0196245476918759	-0.00133020970525677
PYVLFGPLAFDKD	XY001347	0.0377511584137948	0.00899249590059521	0.0320688930447666	0.0239663053079979
LNDPWHGG	XY001348	0.0265575881178838	0.0120485097307691	-0.0749420649687373	-0.047021139372572
PAYGSGAVD	XY001349	-0.184726054949124	-0.0711802115982016	0.0188259183462503	0.00896518391597556
LLKEGASEG	XY001350	-0.19095790507762	-0.101455538689913	-0.0214186591063267	-0.00200380562458444
RYPLKG	XY001351	0.0412713439155223	0.0158951090422371	-0.0162660676276993	0.00106663116345383
DYSVFEARG	XY001352	0.210297265364179	0.0382200525875364	-0.0630846917312527	-0.010220840759578
RLDQAGWRFE	XY001353	0.136682548858758	0.0238585360624396	-0.0772180833810894	-0.0192469006235381
LRHHYWRDG	XY001354	0.162459785431768	0.0296305939405686	-0.130038488064839	-0.0348321207041081
AFPPQDKHD	XY001355	-0.0815956623235561	-0.041660966920201	-0.0980271745178338	-0.0678127378937055
VWVYDED	XY001356	0.172866563576959	0.0372108123703809	-0.0842413758172176	-0.0162514488429872
FKGVFPYNQFS	XY001357	-0.01425871931595	-0.00511262674557307	0.0215181611456321	0.00983980290438224
HGDVHLFG	XY001358	0.11442060721138	0.0228244933418695	-0.0397863948730603	-0.0204775876046233
VPWYSNVED	XY001359	0.111748946245251	0.0230576390474136	-0.104290924204575	-0.0233212247448764
FFHYSEG	XY001360	0.0874338377173224	0.0285082563551073	-0.0443318909755557	-0.0146761979588495
NQPAVNQYVD	XY001361	-0.0253798709209321	-0.0074601776931959	0.0114948292614339	0.0317052329041798
GSRHNED	XY001362	-0.036485285125672	-0.0133476528539767	0.00407355926191496	0.0124267461807326
VAHYWDPKSG	XY001363	0.0412809959866885	0.0119232471287128	-0.111380358908765	-0.0282324373372799
SLDNYQVFS	XY001364	0.116518755452842	0.0249270851702866	0.0166287954559983	-0.00321004198336117
SENGRVYNLF	XY001365	0.0500112510151851	0.0110328032862598	0.0592193350339534	0.0323262894405639
HVNSHSYRDG	XY001366	0.119622419825128	0.0282618389371158	-0.106782280287118	-0.0300970379949164
NGSNELDG	XY001367	-0.0200178479928716	-0.00530505459054115	0.0583116027514026	0.0330307994930187
WFEDNQQSLFS	XY001368	0.0820547492637189	0.0158589771475849	-0.0751509313658864	-0.0386169033202863
EKFYWKSAVFE	XY001369	0.201363633684756	0.0520753147348411	-0.0316107458714584	-0.00394534558558737
RNVWWDG	XY001370	0.0626509143041553	0.0122493220254358	-0.181304956847597	-0.046107587557162
QFYWHLKHPLG	XY001371	0.0247489931076554	0.00592345139394104	-0.0230339233266482	-0.00206351051428363
NAFEYWKNG	XY001372	0.134285751719001	0.0734741262050664	-0.0287340391289885	-0.0393456532157888
VDWQEGLWHG	XY001373	0.0232177564048838	0.0031134537357384	-0.0555782976585487	-0.0330659275732826
FFAALG	XY001374	0.0375358484960625	0.00951471799245329	0.051712352898107	0.0186424845913353
YEVWYG	XY001375	0.0436943298176768	0.00833787245305262	-0.112882962707513	-0.0253598569714754
DGRYVKRD	XY001376	-0.0275771525127217	-0.018861247241002	0.0592206120547004	0.0462433166674349
ENAWEDHSE	XY001377	-0.0753184169941762	-0.0375808140669733	0.115738437069894	0.0197075525795919
DRFLWKSEG	XY001378	0.102748152952321	0.0197615083552551	0.0160174083676347	0.0133128572243942
LPNVYQNEG	XY001379	-0.102706520841274	-0.0423146756924966	-0.107545619060234	-0.0516145556603362
VWKAFNKLE	XY001380	0.0386440188804789	0.0136660761637575	0.0065939451613091	0.0102335608232889
PQEEFASDG	XY001381	-0.0843196732340592	-0.0392131556851151	0.0287136681060648	0.00945216857415476
YNSPSSLSE	XY001383	-0.00119329916487884	0.00129408795332966	0.0244930141524809	0.00274674096579949
DWWGRHLG	XY001384	-0.0210534499127335	-0.00738731290722194	-0.09906044881854	-0.0309784712331918
KPDHQVLFS	XY001385	0.0339689616377362	0.00450747351254444	0.0618915125861093	0.0150188105079206
DAHPLRSE	XY001386	-0.0446499818069735	-0.0287224422340673	0.0240766833208558	0.024362286076789
EHQSWHVLD	XY001387	0.0548861020031351	0.006599666687358	0.0526916354876126	0.0052842249335701
AAKSYQDSG	XY001388	0.0324713813668568	0.0139209367379106	0.0481915161621346	0.0173677398235141
LVPFKFSE	XY001389	-0.0201084843522958	-0.00285502365901769	0.0125968722474239	0.0162595145454587
NKNGKFNKVG	XY001390	0.0280226768350727	0.0111750662463765	0.0390479486266912	0.0315635104075059
AYNARVPG	XY001391	0.0383385108627278	0.0123301861878748	-0.107390130735305	-0.0431576638685542
FLLPSG	XY001392	-0.0211832342805895	-0.00338565907665883	0.0154775881718297	0.0209281507660927
FGQQSGQKEG	XY001394	-0.107226857679228	-0.035693157733348	-0.0660566540807599	-0.00383200717242593
LEDAGPENFG	XY001395	-0.0623297441705342	-0.0205656934620013	-0.0675370994334819	-0.0513862038885188
PADLNFWEG	XY001396	0.163566887731232	0.0407751000487757	-0.0706760582307427	-0.0248706702886144
GNVWASG	XY001397	0.0391125648263356	0.0272496299475178	-0.0362464946282424	-0.0161065493728139
YVNKQEGFS	XY001398	-0.137774655939542	-0.062742842463044	0.0165255059401326	0.0132562069790975
GNVPVSLG	XY001399	-0.100600431638164	-0.0309915721693931	0.0174207172847716	0.0226150292973044
FPFQENQSD	XY001402	-0.0284817798679294	-0.00429177603163652	-0.0831473187430455	-0.0388472438708903
DFNVDGLSG	XY001403	-0.0491391134028453	-0.0218155433830539	0.0182225408074847	0.00416982195418358
WVFSHVAAQRE	XY001404	-0.00247313110154587	-0.000752612438225664	0.0213921569894067	0.015060261375069
WSDYKHHNSG	XY001406	-0.116324791060004	-0.0440231908322706	-0.0969856777987794	-0.0426055872739133
HWWWLFG	XY001407	0.0775409356750712	0.0233915561714799	0.076402620662954	0.0369547217734701
DGGQEHLG	XY001408	-0.00383649441443265	-0.00372120559704112	0.0762694151905492	0.0377802747744716
WVENWAFD	XY001410	0.101815567519838	0.0219898841034507	-0.0948224020453802	-0.0214954666982615
VNARKHFG	XY001411	0.0441246390515646	0.0153755761825351	-0.030028890545192	-0.000392218169436236
SPHGQKFLEG	XY001412	-0.0688602468656521	-0.028119561860046	0.0198951687898214	0.0303050067506977
NKAEEYEG	XY001413	-0.0363321703216349	-0.00524391882334241	0.0756910627599433	0.0455695856796201
FSLFDGGKHLD	XY001414	0.112908825604277	0.0226691873789342	-0.00566681127846965	0.0024258029881096
QFAPEHLFS	XY001415	0.10734870602257	0.0259855325553746	-0.0316988657903791	-0.0171609019609754
GEWRYWVG	XY001416	0.0111868198747152	0.00316033309225461	-0.114368204247036	-0.0251844681128666
NLVAGNKG	XY001417	0.0418292888811487	0.0263228327883985	0.0128051211879578	0.013704021466525
HYSSAKHLF	XY001418	0.0223627279968962	0.00784333330729582	0.0193820580891718	0.0182793764439968
QAEHRSD	XY001419	0.0309554892963597	0.00438976673175295	-0.0383360968774566	-0.00344644063678673
DQGKRHLHVL	XY001420	0.034755113358669	0.0105110583480368	0.104972984052868	0.0359754551788734
HPDYHPAKLF	XY001421	-0.0642140022338257	-0.0259012308782067	-0.0129796154473445	-0.0144435440988325
QSVDGYYVD	XY001422	0.149640026950745	0.0324947291633591	0.0220862928343096	0.0142633176532175
FGGQLGWVE	XY001423	0.0807238178765151	0.017772489302027	-0.123929213919563	-0.029494662256236
FWGKLFYQED	XY001424	0.145934872531786	0.0316082213201773	0.0236739931508849	0.0186996210223845
RHGSHFLSE	XY001425	0.145502576958292	0.0399437250916307	-0.0788663050520383	-0.028906777243739
RELWPYWD	XY001426	0.131987267141298	0.0262172467376581	-0.109236860149531	-0.0173502471283324
ELHDRLG	XY001427	-0.00886609214706353	-0.00629170344384028	0.169727068684699	0.0321595065155303
KWPYPWHEG	XY001428	0.0532091256127104	0.014250154404852	-0.110140859541573	-0.0363624671242415
HKNYQLFD	XY001429	0.214855387891274	0.0466412347066801	-0.0237253903516584	-0.00819252697088462
KKAQEDSG	XY001430	0.0982784416456273	0.0352579288942369	0.0361630067184217	0.0299607994392734
SEQWPVG	XY001431	-0.0338613610259054	-0.0182222418146795	-0.0222170000498206	-0.0135107919247976
FGDEKRG	XY001432	0.0587722945362394	0.0134993224502592	-0.0970730161949689	-0.02667532823013
WASASGYLG	XY001433	-0.0234416921056773	-0.0067943084785749	-0.113013837164478	-0.021591545432573
WPNHKSGYG	XY001434	0.0157302891097201	0.00872115970839748	-0.0289815460402358	-0.00406519217720701
VVDPRQKVE	XY001435	-0.133278356223057	-0.0660429797796599	-0.0642442933376675	-0.0130695824997696
RWDDSE	XY001436	0.119409608630173	0.0351903690899958	-0.0535948412189699	-0.0181096649167998
EENAVSED	XY001438	-0.113366264407745	-0.0531761671451449	0.170382904430105	0.0611980507579078
ASAGSHVS	XY001439	0.075793896383097	0.0413638491896721	0.0379026662069753	0.00290351961273688
WEKPHNDG	XY001440	-0.164059257756557	-0.0628680824978528	-0.0250437444450314	-0.0128218095571347
AGPPAFDQHSD	XY001441	-0.120409083633421	-0.0479125645418888	-0.0456037229885276	-0.027570678558516
SRAENG	XY001442	0.0462265980715316	0.0316167002666461	0.0544514487743679	0.0458510646468649
VPRAHPYDG	XY001443	0.00388374933360824	-0.000684819244076651	-0.14825175703471	-0.056103387276922
AEESHEDG	XY001444	-0.0483059551076012	-0.0168975369618018	0.0497828645597559	0.0112549105965919
LRRSQRFG	XY001445	-0.0157319621187845	-0.00126084382659279	0.0443397965141692	0.0244751605387642
DLWSHVLS	XY001446	0.0401224390606421	0.0078839512239185	-0.0694020027224112	-0.0193427688583328
ERQNLFDG	XY001447	-0.132489783876038	-0.0753528636701237	0.152673984526693	0.0802429020143337
VLKHAQARD	XY001448	-0.0250918666993851	-0.0124135256949776	-0.0562264333390103	-0.00824080436800226
PLKVFDKWLG	XY001449	0.0426574327703539	0.0129530535695122	0.028975763442035	0.018741289719987
HGEDWVVSD	XY001450	0.102877126606485	0.0275631745175235	-0.0239845722460965	-0.0139404610781552
HHGWFRHG	XY001451	0.0153709623075037	0.00810810090063158	-0.0136865350076133	-0.00378668847505681
FPLDNKKVG	XY001453	-0.148967766111397	-0.0548180758339873	-0.0324263250807312	-0.00607745289826463
FDYYWNVYDG	XY001454	0.0500102953028739	0.0162062471818841	-0.0811041185094292	-0.01132970002103
NWELQLDG	XY001455	0.132810147558173	0.0386754469478572	-0.0448733016278224	-0.0184454632121013
FEHERYKG	XY001458	0.00599977273943825	-0.00649103766194814	0.000738775377274783	-0.00917258462300123
FKGLLFD	XY001459	0.122429334207554	0.0238369284534202	0.0599987994660628	0.028152116834539
NGDVARFSG	XY001460	-0.107962264111207	-0.0523541854710826	-0.0158372740472931	0.00994720161135834
GDVNKG	XY001461	-0.0485856410354772	-0.016305190266517	0.0242619940302764	0.0105889336826087
PEPGQKYVFE	XY001462	-0.0317622093134371	-0.00222091803454211	0.0488164236330248	0.0288456783741352
SNKYRVPAEG	XY001463	-0.105119712863927	-0.075382007359781	0.0427669414622091	0.0193843751418562
RPGKGQKEG	XY001464	-0.0764523925278383	-0.0301871176720396	0.107838972951513	0.033375929823115
EPGEKVFED	XY001465	-0.148574282077774	-0.0837734652113597	0.165110472106475	0.0636996230294021
AQLASEPEHVE	XY001466	-0.00158311942674592	-0.00206204682667854	0.00305742675296236	0.00898101450069216
EKLDGNAQG	XY001467	-0.137413036490727	-0.0786601315983507	0.136084350886219	0.0858571430914493
LVKYDG	XY001468	-0.108486011046731	-0.0508731512980503	-0.00522590771244916	0.01260353625701
GPKHLELQEG	XY001469	-0.0947112335687928	-0.0432481116997821	0.00747104795318392	0.00666324855567491
SDRARVGNG	XY001470	-0.0887174638125434	-0.050272271281834	0.0381281295712116	0.0492990202674521
WLQGVNSG	XY001471	-0.0295743475897677	-0.0106616735397318	-0.0231600837290586	-0.00394461971546131
YHWHGPQNDG	XY001472	-0.101557739995611	-0.036678076955295	-0.0635594706431466	-0.0389661998548241
SHHVHFEG	XY001473	0.162214373770728	0.0471279277659695	-0.0638786360159713	-0.0130534424463584
RYVPPG	XY001474	-0.0673114092343186	-0.0165619693143794	0.020939192301599	0.00858804842893393
LYADWFYWD	XY001475	0.0916290415793161	0.0256730084984014	-0.0261936282163866	0.0120390645170335
YDKAPARHVF	XY001476	-0.00966825957116631	-0.003769762278467	0.0358851464562358	0.0198545289341555
GLNQPG	XY001477	-0.0783224831235483	-0.0310680567820689	0.00666317149412559	0.00274102496785333
WLHAVLYFEG	XY001478	0.18221021454165	0.0363118717167278	0.0189166206845565	0.025527572162033
SNWDPNG	XY001479	0.0197539579628285	0.00995474558108345	-0.0270792076973022	-0.0219363916586823
FVQHNSG	XY001480	-0.206020746140933	-0.083949653718819	-0.0331071923248382	-0.00996542407964179
WWLRAWDG	XY001481	0.0791321364022734	0.0334477512811334	0.0266758054966018	0.0080047124086689
HYKRNGWKG	XY001482	0.0374745993566757	0.0143871672082963	0.0106702461635045	0.00991982467389681
SFNGAWSD	XY001483	0.162926658113755	0.0431034844220042	-0.0341091027361652	-0.0133085590525494
VFFDWAKFG	XY001484	0.0134430963543409	0.00805138309149178	0.0769791769862691	0.035031247338103
RPGLEQHD	XY001485	-0.0567795808266197	-0.0250490199092425	-0.000723554647539578	-0.00944517281152656
PLDSFYKRVF	XY001486	-0.018069544680891	-0.00209799313471223	0.0474378300658729	0.0258745184256396
SVDNGAFSE	XY001487	-0.11832646838101	-0.0402966018775025	0.0844553308688386	0.0303647971701409
KRVNPPDG	XY001488	-0.0159782342979735	0.000886873107044106	0.0464756894373693	0.0284903053071869
FLAGAKRG	XY001489	-0.00899580700715442	-0.00167054383328943	0.036713561637129	0.0261375517726923
QVRRDLSD	XY001490	0.0807892266149042	0.0274318329922746	-0.00507475751369086	0.0152483126587044
QWKQQKLE	XY001491	0.0553797386781538	0.0205200229856505	0.0131817857129675	0.0172113261451197
RDWLPQYSG	XY001492	-0.0338830045213176	-0.0117929683104702	-0.136205461653224	-0.0381845105771149
EKSPKPWFED	XY001493	-0.103608744272127	-0.0619691587032239	0.132176284728676	0.0866001015605654
EFLGKVSE	XY001494	-0.151741191644047	-0.0889241260689658	0.211726285225255	0.0771221683488157
WRNNQHRFE	XY001495	0.108348608265661	0.0212188090013838	-0.0965064528321487	-0.0243319547218354
SEAEQKSAHVS	XY001496	-0.0591258071775125	-0.019393402581829	0.0984139718002059	0.0175136570321296
LGQQQRVLG	XY001497	0.00198754892900832	0.000553991184387509	0.0292299878675644	0.0223325903696026
YRRFPYFPG	XY001498	-0.00385547243223129	0.00171700649412752	0.0155297458919973	0.0152762513876785
YRWYLAKED	XY001499	0.292191560495624	0.0517705056165512	-0.0156377628026055	0.00540714325690574
LEWLFEGVPVE	XY001500	0.0804808895016977	0.0174916224797196	-0.0742113789658235	-0.00373713019734973
YKSVWWNSE	XY001501	0.0975955254201027	0.031475107711917	-0.045207011765904	-0.0203982755018642
VNLRRLFE	XY001502	0.00247246777102741	0.0041999128277847	0.0441669844797947	0.0255871159598835
EYDAAED	XY001503	-0.0460793414988374	-0.032193280374572	0.125483297547662	0.0662591909770179
DSHYEDG	XY001504	0.0563097023562235	0.0175386641596807	0.061136238229068	0.0365549729719318
LQGFDLED	XY001506	0.183708249259133	0.0522612536748598	0.00341797395138622	0.0165695207109436
HQFVFYRLF	XY001507	0.0252646933316679	0.0137736203574755	0.0704428362030204	0.0344290727597723
YYSASDKLE	XY001508	0.0233376804956429	0.0108463919577165	-0.0507609778477088	0.00445762993265975
FYWQYRRVG	XY001509	0.04308747226182	0.00977540111335051	0.0540614804052518	0.0203996687614409
KPKHLSESKSD	XY001510	-0.0723740452289687	-0.0201539233474491	-0.0444062497881846	-0.00653136749970956
EDVPDAHEG	XY001511	-0.151512135923489	-0.0696834839767431	0.102763420873325	0.0295007057956896
SGSERRHVG	XY001514	0.0215398546540531	0.0114937890620358	0.00687453743602668	0.0344520557649179
EGAHARQFSD	XY001516	-0.139306693857182	-0.0793865708513123	0.185454189306971	0.0784142429232716
RHLSGYDHSRHG	XY001517	-0.00440017038729541	-7.26793110871898e-05	-0.113366706787994	-0.0230297702087003
QQHADLDG	XY001518	0.150828479499347	0.0431325034195112	0.00186557258248062	0.00109235183682904
DSDDHVLG	XY001519	-0.0147867973566141	-0.0116532459250382	0.0321311899227436	0.0132366705062699
NYRRYWLSE	XY001520	0.204548469334481	0.0355228910468711	-0.166075749780869	-0.0261902981558771
WRGLNKKRD	XY001521	-0.0212040462903951	-0.00708099893222264	0.12564461827973	0.0384182897637868
QNQKYQADG	XY001522	-0.0352314788284542	-0.0106920057168103	0.0361240436151202	0.0343065688540688
NFPKKREPLFS	XY001523	-0.0330896073814653	-0.00688191818235821	0.0907790344871855	0.0252622200067509
DWSGVWHVD	XY001524	0.0416063296605346	0.0070838739988725	-0.0659225279787598	-0.0270428336283381
GHAKQEG	XY001525	-0.0702270382506531	-0.031053797731851	0.0286554263974611	0.0244887822369386
HLSPNYGDG	XY001526	0.0639361643818357	0.0223881312764566	-0.0571831325548329	-0.0246047033938333
HVVLFENLYSE	XY001527	0.151579656104963	0.0280857837390975	-0.131705315528337	-0.0150160106071709
VRYSYKHLD	XY001528	0.106645058011313	0.0177494563528037	-0.171719986975783	-0.0540081499691241
LARPYANANQKH	XY001529	-0.0803757794478582	-0.0230000450676974	-0.0397245636837777	-0.00189815584470528
LLNHAKED	XY001530	-0.135588614866447	-0.0453626051568147	-0.0401253534394767	-0.0229866197626868
NVWGPHEGPEG	XY001531	-0.0432325575227239	-0.0165461035753272	-0.0682661755281358	-0.0382474981212769
RAHSSEWED	XY001532	0.150975110489291	0.040923140835886	-0.0654954641475055	-0.0281585526655877
RHSNEVYED	XY001533	0.185362248620503	0.0620289884143063	0.0813046622714399	0.0279434069734603
KAGERVG	XY001534	0.0106963870158916	0.00749486496636054	0.0184522276181584	-0.0102135966280901
EHRQVFEG	XY001535	-0.120605346236516	-0.0594213542740938	0.154101131493697	0.0645827257429112
RLDLRWSE	XY001536	0.17057153421764	0.0335657852052914	-0.107050807742783	-0.0259020825910768
YYQHRVALEG	XY001537	0.0986769765867306	0.025959483019549	-0.0288117583156688	-0.0052415849606967
SAKFHNVLG	XY001538	-0.0551946805460642	-0.0333469326756509	0.0618164689497677	0.0134331579599369
VGDKNKEG	XY001539	-0.0839386674264664	-0.02414418216995	-0.0223217596900751	-0.0222313901215352
WPSKGQHLG	XY001540	-0.109756488448429	-0.0407195940887407	-0.0207844243675838	-0.0143878006262835
RWEREGQRSG	XY001541	-0.0352327583020416	-0.0136168676164352	-0.0487425919069242	-0.0240057335730454
NQNWGWQKE	XY001542	0.0142439944717485	0.00521331163356012	-0.0168738166387659	-0.0133394956754196
VKGVWNRHVD	XY001543	0.0293454462427635	0.0141365761839662	-0.0343258157064157	-0.0306038324136367
QKHVFGQALDQEG	XY001544	0.0854325578087691	0.0283786423604881	0.0109917524537734	-0.00634310745899525
HGHLYARDHLS	XY001545	0.128178901375073	0.0253860502303691	-0.0936063063900359	-0.0227879239931732
KNQSPYSPSD	XY001546	-0.0532428789880495	-0.0140210940032369	-0.0193292962353879	0.0116685438108707
AVASYHWKHS	XY001547	0.0675874157267828	0.0300463544343887	-0.0186911408138227	-0.00216930985861977
ALGPVLYEVFE	XY001548	0.0216888188199433	0.00921582935990577	-0.0551037481554333	-0.00152731903079067
GWGFWHEDG	XY001549	0.0882020346571062	0.021318247068752	-0.109524762134772	-0.0299366609755655
HGVRAFED	XY001550	0.210176976983006	0.0484639636968712	-0.0350309684695495	-0.00831406455982114
NRSNEKNRHD	XY001551	-0.0139375041660539	-0.0150289738914623	0.00685517611158628	0.024571075350651
DKWAEDG	XY001552	0.0746433600228226	0.0267139779983631	0.0203428009698295	0.0108097317778664
FPWSWRGASE	XY001553	0.0218196091844297	0.00939320126521307	0.0472239486604545	0.0152086188906001
QKVYVPWYRHE	XY001554	0.144863565562418	0.024483527234797	-0.154093337569458	-0.0241939763830734
KRWGYWYNEG	XY001555	0.148855019589796	0.0350165208916002	-0.139670216402023	-0.0340459048206536
KVGQHNFDKSD	XY001556	-0.08921288256668	-0.0335168782882369	-0.0158529326701098	0.0106539698105672
NPQKYGWRLD	XY001557	0.0883662879377744	0.0197346558643378	-0.08317445078641	-0.0156185029564526
EAAGSED	XY001558	-0.148101852683507	-0.0932787125859945	0.186579633148187	0.0895790824124959
YWSGEYNNKRV	XY001559	0.0657032349980057	0.012646496740905	-0.0698213143845397	-0.0205780833428206
WVARQHEQFD	XY001560	0.100001717986781	0.0268242146620148	-0.0683784260072269	-0.021098476181929
NEFEDHVPG	XY001577	0.000945487169367556	-0.00770115666008375	0.0611884908220495	0.0164395995542883
HWWKHRG	XY001578	0.0216678284296504	0.00689805602985363	0.0466060594097464	0.0186758259368589
ESVQDG	XY001579	-0.155958811113732	-0.103149187043447	0.202532472657167	0.0877538242843351
VKSGGSE	XY001580	0.0337238265949195	0.010533493100265	0.0159881073933158	0.0126988029795819
VEDHDGQWFEG	XY001581	0.115276664261053	0.0252805891936834	-0.00890913183076582	-0.00541533772614511
PWQERHGAPVFD	XY001582	0.0146777951526212	-0.00115002674450165	-0.0368269982252521	-0.0328500521863961
YADWPYSFD	XY001583	0.102617476035468	0.0213321750319244	-0.164922106246309	-0.0402484923954054
KYRFELWQEG	XY001584	0.134438283532729	0.0286956389520028	-0.0550455113092652	-0.020656802633381
DDFSDGANKE	XY001585	0.0327243950250117	0.0208154099132388	0.0183705527710889	0.0179468204860761
GEQGVLFED	XY001586	0.0515067626766208	0.020227262908508	0.0577559165926243	0.0122755323328921
DFANLEDRED	XY001587	0.107361685712553	0.0292373578329014	0.0642315204108241	0.0122501949360747
PKYPGG	XY001588	0.0333798033748625	0.0116951124294982	-0.0223520032402523	0.00784221278095171
KLQHSYQEKRG	XY001589	-0.0151445619419474	-0.00519572921788269	-0.0590695400875108	0.000923802621516062
WHNAVYARHG	XY001590	-0.0115340046810737	-0.000105401312426659	-0.0152288189579716	-0.0118527112752624
QNWPEDG	XY001591	0.101388592878974	0.0355315469355998	-0.0396907869518582	-0.0357509746102533
REKQLWKED	XY001592	0.12142270233345	0.049410124581925	0.0609415789115136	0.0199915071405599
SQFGGRFED	XY001593	0.209957898629103	0.0460574596453925	-0.0731391698883047	-0.00413176975091443
FKVFRENSEG	XY001594	0.00463562516248094	0.00484940579059842	-0.00800435183737941	0.00324486334553936
QASNGPQKHF	XY001595	0.105057640750916	0.0644457823231123	0.05795346554072	0.0514364432073477
FFDFDPKLD	XY001596	0.0442372421459191	0.0100573209259575	-0.0712366177541981	-0.00454059296120851
QWKKFSPND	XY001597	0.0715170894143452	0.0297150403230921	0.0128164234546295	-0.00679402916935712
VPFALFNQRS	XY001598	-0.0358012742053959	-0.00656778315030515	0.0429370276467364	0.0246028743821361
KLAQRFFQKG	XY001599	0.0211182542959483	0.0173824496155879	-0.0316028494741173	0.00458941426184803
QADFEYED	XY001600	0.035072327874038	0.0153969374134547	0.00571211861686972	0.0180543898880027
YFFKDYDG	XY001601	0.0953873558000732	0.0187197560614782	-0.089325511494103	-0.00625472800235941
HGFKRSDND	XY001603	0.0664524718061076	0.023270921494505	-0.0659449315345424	-0.0211649486774287
FARKDHLE	XY001604	-0.00720040686267371	-0.00939044450773477	-0.100358812023554	-0.0493858114236885
QAHAGPLED	XY001605	-0.0101198450259519	-0.00049630940913542	-0.0238721353300659	0.00245197793086616
LEKEVLHG	XY001606	-0.157947412492175	-0.048729135326561	0.0175472143023321	0.00266971343558975
REFDRLESD	XY001607	0.159091935110434	0.0324975593315564	0.00451749716414097	0.0150049746250256
KQHLADED	XY001608	0.149112369548731	0.0552623360329644	0.0347374318328075	0.0124834301907329
NNWKQFDG	XY001609	0.032759670832595	0.00839112648438278	-0.0577033815572441	-0.0353289487484402
WGFKVEDKHG	XY001610	-0.0223229155994152	-0.00749381904756652	0.0104001960420043	-0.0177651484993926
YVQSVNVLG	XY001611	-0.0995223842958884	-0.0493724523596193	0.0742798080773647	0.0335463820401409
NRFKDWVKHD	XY001612	0.0683216072804512	0.0160026644096151	-0.0183621535910598	-0.0166799540985894
ADFWWQSG	XY001613	0.00499730121068071	-0.00194650434034438	-0.125485196428076	-0.0435374985254015
RWYHFGANQD	XY001614	0.0828942662839237	0.0231315376424671	-0.0168385684240402	-0.0358798562233667
KWESPAVED	XY001615	0.0493108780724331	0.0205205682905146	-0.0546245378596548	-0.0356509052460439
DSRVGWQFG	XY001616	-0.0798320907106548	-0.0488721798293897	0.0387299653284419	0.0331634422559519
GRRWEDG	XY001617	0.120983824131213	0.0309167225843592	-0.0427859188026004	-0.0251873937278459
QKLWVFAYNQL	XY001618	0.0326107719356393	0.00927403101601257	0.0389551504117842	0.0248728049303356
SAGQAKHED	XY001619	0.0905914934671751	0.0417656184835404	0.0571999063939164	0.0277802556621192
HVEVLGWQQEG	XY001620	0.00226772579962575	-0.00245622876637322	0.00500594988553163	-0.0115812225168935
QYWNHVGQWKHV	XY001621	0.0258201546380725	0.00625719766175264	-0.016890552705369	-0.00218619521179764
YHPYPYVNRD	XY001622	0.0675260188276967	0.0121428317027197	-0.190942052349227	-0.0505945049224373
RNNDLSEG	XY001623	-0.151975572221824	-0.0751490918106937	0.0155529928935283	0.0142930261423109
VREPLFNED	XY001624	0.0446521743278943	0.0229113363091172	-0.019338177353545	-0.0183018958721356
VLYWLGWRQHE	XY001625	0.0292455025705418	0.0159690894197655	0.0169824773801356	-0.00123267888133541
WWYWWLG	XY001626	0.0799324344062205	0.0226945237910064	0.0912158445965077	0.0253342489123388
KYNAEFD	XY001628	0.205229080285579	0.0753558827172601	-0.00865130093851936	-0.00385667566608709
GFKHFRED	XY001629	0.230621801104517	0.0518602102513566	-0.0436807812592949	-0.0140284510873709
NSSPWLSSE	XY001630	0.0552158691379858	0.0137752511148347	0.0128973954255254	0.0191532130055694
SVGNVNRFS	XY001631	-0.0736693124172871	-0.0238633561577881	0.0264684779667517	0.0199280648320558
QSYNQHEKENG	XY001632	-0.0538714858835423	-0.012777270357247	0.0295456202207885	0.0137712968782314
HQFSVHSE	XY001633	0.0674080353612446	0.0165135982708403	0.00232538927699821	-0.0146715006502121
NQWFYGPRHL	XY001634	0.0122894858312766	0.005326618210302	0.0240901219063666	0.00868959695805349
ESWRNVLG	XY001636	-0.117523590308435	-0.0717956797252137	0.114015577408639	0.0230051521643649
HGKYREKHVL	XY001637	0.0114722683043392	-0.000725466496743529	0.0456712924439236	0.0297356910975066
SVEKKLFSG	XY001638	-0.0609934901105935	-0.0181745300870896	0.0202588330062056	0.0204247453551794
HFQNHRDG	XY001639	0.0714437635604119	0.0137517196873739	-0.108866609057081	-0.0413297409165478
LVHDYWSG	XY001640	0.0902194179251599	0.0158730079347401	-0.183237977862152	-0.0402141882075265
QWDLVFG	XY001641	0.0241088152818881	0.00394372527529041	-0.0883216037979775	-0.0227793073423577
KVWELDNRD	XY001642	0.177988621379066	0.0439185018839759	-0.0505464038850137	-0.021124063219739
LAKDDWRDG	XY001643	0.166342957580286	0.039666148301378	-0.0395876045680389	-0.0219566955635837
WVSQQLNHEG	XY001644	-0.0636450872561331	-0.0258517168737865	-0.00084401501770558	-0.0199991873357708
QGVHPDG	XY001645	-0.0964242580426044	-0.0241927717294209	0.000573177345821287	-0.00713935717434622
DHVAHYQVG	XY001646	-0.146777114396046	-0.0491347954639625	0.0225722372941306	-0.0023244410899825
YVHEQEFED	XY001647	0.0878232521713451	0.0305388121089032	0.0422129744657805	0.0168019722107427
HVHSPYYRLD	XY001648	0.0820576969424498	0.0169142235793289	-0.177275191985594	-0.0296130719325325
HLKKHWND	XY001649	0.0431738694271586	0.0140699711306279	-0.0513835521192286	-0.0375001087600284
QWRVSEQSVFD	XY001650	0.122758418404833	0.0286585246226948	-0.0524610427954385	-0.0132734600828383
LFLDYNRRD	XY001651	0.0397143382661897	0.0120683238222819	0.0208944797193701	0.0180055985131454
LDKHALHEG	XY001652	-0.0761600083797768	-0.0284367705165745	-0.0311111823123863	-0.0174074709668095
LRWPRDG	XY001653	0.0207781046437753	0.00461636724879699	0.0425074397166813	0.0096257832283837
FGKPRHGYDG	XY001654	0.0111739989906407	0.00256979835438724	-0.119715223452528	-0.0422979995016249
EFWRAWG	XY001655	-0.0245716881051221	-0.00815826102141892	-0.0932247192632858	-0.0263028267400883
AWNVLFSEHEPPS	XY001656	0.172180181458669	0.0264414739086051	-0.0890885870882108	-0.0228577937860139
GGVNDG	XY001657	-0.115307729901471	-0.0440669495529736	0.0143681209370384	0.00910993232189677
GWQLHQRED	XY001658	0.158137774738305	0.0400890712616454	-0.0336681191533997	-0.0183500320720977
EGKEWNKANRD	XY001659	-0.167303013682534	-0.0931994573603467	0.165892972246656	0.0704094656400685
FLRGWSEG	XY001661	0.105991565544815	0.0161029464749991	-0.11497682186304	-0.0253066159882726
KNPQQHG	XY001662	-0.114883863974621	-0.0359564251431646	0.0371000969780688	0.0239517718145633
AEKDANSNSD	XY001663	-0.0300354886793092	-0.013571412229314	0.0695778945309095	0.0370287574019346
WSHSWHKRLD	XY001664	0.116723672557856	0.0226846735575764	-0.0579293085539674	-0.0110305268140199
HAHHLNQSE	XY001665	-0.155229891937486	-0.0483603565492405	0.018870657939354	0.00394907057867827
YPRPAWEGKVE	XY001666	-0.0656218763513336	-0.0179695136067321	-0.097958632689433	-0.0460655169834829
AQADQNFG	XY001667	0.0319349243622029	-0.0016234016797137	-0.0646845682657817	-0.00518365475571303
SLHFKRFSE	XY001668	0.0219092917943587	0.00557722994951536	0.00638958364902737	0.0156237940351345
YRASQRPKD	XY001669	0.000924263693507263	3.98071851543391e-05	-0.000275218283168608	0.00796626121692606
VYPHDFDG	XY001670	0.0892624409364177	0.023602585181548	-0.13604050005123	-0.0378047832931284
PYKNLAQQLD	XY001671	-0.0494125283433537	-0.0185203940442324	0.0874270789776622	0.0114963155009258
GVVKLSED	XY001672	-0.0658996552868766	-0.0232252616636778	0.0402898106030763	0.0136351407693344
VNSEARLYDG	XY001673	0.140756141869093	0.0379819954862591	-0.0164611145269191	-0.00230094511397855
SERQDNVLG	XY001674	-0.0615380374693479	-0.0269516111485475	0.0644701888539532	0.0324735370440297
QSEREHEFE	XY001675	0.161885642443092	0.0363643440775091	0.0587492257661593	0.0217687749190684
KEDLARFPKD	XY001676	0.0454700867317633	0.0114651938108231	0.0337383012745693	0.0188525029696521
RHDSFYSDG	XY001678	0.19274367700518	0.0419122505827959	-0.142075260741547	-0.0334027247892607
GYAEWQQKFS	XY001679	-0.10721710472313	-0.0416026067706757	-0.0636591056046157	-0.0338057908219266
QVKWDYQVG	XY001680	-0.0122059916720192	-0.00585586743796584	-0.0889857315518809	-0.0419862542149808
EWLEYVDSD	XY001681	0.10773228986142	0.0224153016702633	-0.0658526573291379	-0.0177695265545346
SWFDYQRGWKRV	XY001682	0.0246386812110533	0.00855352362257797	0.0780082920958529	0.0369827470605716
SSFWLG	XY001683	0.120753507380184	0.0349973084256754	-0.0759856014072843	-0.00580629066712979
WESSSEG	XY001684	-0.0033957637681903	-0.00238866361904233	-0.012216298603382	-0.0187376480805571
KHWAYWQD	XY001685	0.13747252931055	0.0286588708341983	-0.134703220060266	-0.0376914273200715
SKEPKHPNRFS	XY001686	-0.0337631806622252	-0.0108039122513091	0.0534665242380833	0.0318645213923254
LGLKGQFEG	XY001687	0.0576728405781975	0.0153525762781083	-0.118374467448155	-0.0442714162398622
QFVGHRLFE	XY001688	0.0725737512942412	0.0158412524773737	-0.076755414611328	-0.00738349581651326
PESKFESG	XY001689	-0.209616105522319	-0.0781178012127559	0.0701700576399152	0.0167894854299651
KLHRYNQSE	XY001690	-0.0212301422618481	-0.00689953460242775	-0.0448989946377714	-0.000469117251388151
SLDGDGLSE	XY001691	-0.0925078238266959	-0.0396340962727067	0.0268540326785694	-0.0141553758365133
VYYPRHFD	XY001692	0.131713827274446	0.0213039412211978	-0.251379496494379	-0.0542272866616275
DHFHDAWFS	XY001693	0.106233382366558	0.0206759047705806	-0.0978168135820952	-0.0214294005942376
ESDQDVFG	XY001694	-0.1127535061355	-0.0555940825451593	0.219597208103573	0.078545191848233
SAKYNKKFE	XY001695	-0.00352308299950457	-0.00274488806276037	0.0992705277554042	0.0499781669740237
RQPHNQKVE	XY001696	-0.0226844668645561	-0.0018743070513712	0.0887369967458113	0.0441334238268548
QDVFSLDSD	XY001697	0.145472783076675	0.0373373755192886	0.0199793063535906	0.0164006664413276
LHYGFEG	XY001698	0.148263443566757	0.0283264733758349	-0.191583777597677	-0.0328675160844599
SQKKAWSD	XY001699	-0.080457193065625	-0.0459573210841981	0.14087048487601	0.0684790852206555
HPQGHSPND	XY001701	-0.191727409084319	-0.0732864033083381	-0.0143452151883196	0.00627884418574495
NLQHWQWHFS	XY001702	0.0416570763690576	0.0101174982180041	-0.0952210458103315	-0.0162061190156542
LAGLAKVSD	XY001703	-0.062720430042567	-0.0221337345020748	-0.0618263438373565	-0.00747432244133361
PWEHEDSLG	XY001704	0.0043422227532831	0.00312938183998956	-0.0488238809118289	-0.0333206706025764
FWDKAWHLD	XY001705	0.111889261958398	0.0179542968417138	-0.138550022742019	-0.0244165259605681
YQHQALPAVF	XY001707	0.0235100115596925	0.00685120748887424	0.00651942598220949	0.00914707318370638
FDKAEGQLG	XY001708	-0.219891624952942	-0.121465702843933	-0.00228042574535299	-0.0257417439636842
SNNPED	XY001709	-0.0607123452855215	-0.0309471823778255	0.0180562245680259	-0.00859993769187645
KNPRLEED	XY001710	0.0237405495206809	0.00576821786546539	0.0231527564622413	0.00521371053220113
YPFLNVG	XY001711	-0.018898886809112	-0.00223568033089622	0.0159866309841679	0.0176543341745126
YEFGQLNVSD	XY001712	0.0884733711244971	0.0166804487907412	-0.0351949924093793	-0.0140910927416224
SSNVEYQHSE	XY001713	0.299682068922928	0.211697942526149	-0.00695632862443373	0.0157395664746412
LKHWAED	XY001714	0.196645234355918	0.046451835661573	-0.0863662723982232	-0.0286725152934001
WQNARRHLS	XY001715	0.0212926588196028	0.00702691499548499	0.0119626208110423	0.0118934255086543
WEWRHVDHWG	XY001716	-0.0482006705750474	-0.0148575644525916	-0.145701100977197	-0.0454691728969108
SQQRHPYEG	XY001717	0.0861625845042681	0.0314895182339819	-0.0421640685076879	-0.0165945215761391
KKEGQQHG	XY001718	-0.0072329964349296	0.000783578701789078	0.0367461300854949	0.0229223326762015
RAVKKG	XY001719	0.0180124899605971	0.00667831579644317	0.0316756193600168	0.0236474650437582
RSRFFENFSG	XY001720	-0.0485784724275649	-0.0132616554269338	-0.023976084072643	-0.0120640737296255
WLQHHFHSD	XY001721	0.0573239851144315	0.0122749560340069	-0.116103927407225	-0.0489568384297899
VKAFVLD	XY001722	0.0696506828464199	0.017939922631886	-0.0639773088394829	0.008726145529861
VHRVNDG	XY001723	-0.0967535373626131	-0.0551458644382111	0.00315706359438064	-0.0285892898473086
LQWFEFDG	XY001724	0.0943094824457002	0.0267270771480567	-0.0636371782360402	-0.0136602293656233
VVPNFHG	XY001725	-0.176730636408172	-0.0611734714306065	-0.0073983949021698	-0.00888876960233559
PQQLNRSNLD	XY001726	-0.104024866391888	-0.0333953771153442	0.0480103899825246	0.0331181520746612
HHNGSED	XY001727	-0.108789172928512	-0.0384517212735251	0.0690885769735985	0.0342293681169215
KHGQAQFLG	XY001728	-0.031851613285691	-0.00587933054533102	-0.0240731597437339	-0.00432780971268493
KAWRHVKDDG	XY001729	0.0856729296959047	0.0252185941929697	0.0279978039519482	0.00456881040347879
QARLDWLQHE	XY001730	0.110447975948938	0.0266234755377585	-0.056384754156433	-0.0251665082442508
GARDAEYSE	XY001731	-0.0735260602006219	-0.0301266220165159	-0.0725167007788022	-0.0130377402022003
PHPVQGFEG	XY001732	-0.161675043477325	-0.071547343951999	0.0227693942150207	-0.00980993496437285
NREDRSSYWQHG	XY001733	-0.0756328421457292	-0.0336989699909188	0.0301631377003189	0.0108928153871216
RHDREDQNRG	XY001734	0.10167612207516	0.0271733014210874	-0.0248250419355775	0.0014735537288814
SAHADFSG	XY001735	0.0480357404031217	0.0244636138889364	-0.0113398237029554	-0.0161136125755729
PHPSEPQRNRG	XY001736	-0.223415286364764	-0.0916032114862035	0.0169166665312918	-0.000630690412301904
NRPQQKLALFG	XY001737	-0.00882596594032377	0.0038686793506716	0.0245467643263459	0.0120711513202331
DADDYEDG	XY001738	0.0584179412959227	0.022917138902978	0.0533413492390554	0.042177852566769
SFKLAEG	XY001739	-0.0824942375503367	-0.0528189003027661	-0.0138995934482494	-0.0045338767883942
YWGHLDQVPEG	XY001740	0.0590044968097149	0.00930755536024608	-0.0942331376683551	-0.0401559238240581
FSRYARLAHLF	XY001741	0.00801572995482581	0.00349437650159032	0.0350497337874878	0.0168619883471428
NRSFNDQHLD	XY001742	0.130630325151256	0.0681455417097625	-0.00218195099165251	-0.00386405046524268
HLASSGKHE	XY001743	-0.15049201763406	-0.0427336598297601	0.0465001332091806	-0.00500935775902386
PVYWWRWNQE	XY001744	0.0422977677056263	0.0173902842580611	-0.0217367603254229	-0.0134877725000348
KNYQHYFD	XY001745	0.185835206861533	0.0291038138154063	-0.151447186207997	-0.018663718072568
PRNLFSNFAKHL	XY001746	-0.00875262782270978	0.00150346608556559	0.022514920937111	0.0108202685206128
WFDPGKVPVFG	XY001747	-0.0793746850933008	-0.0169511987363232	-0.0801129691702435	-0.0247677825472441
DGLWERHVL	XY001748	0.095361612848675	0.0217501822802717	-0.0274216033961917	-0.0195286889471868
AVHQPNVFS	XY001749	-0.0125547472086258	0.00315384407143782	-0.0564907460325012	-0.0333072405061101
KNEESED	XY001750	0.0587637019867398	0.018171554365879	0.00671889581859705	0.0121997842163432
HREKEVEG	XY001751	-0.0289010322295922	-0.00977165968068922	0.0327413437593251	0.0368064006884915
QVDPEDLPSG	XY001752	-0.080602431500183	-0.0415620596783324	0.0347100516101805	0.0179845236072185
FHREFSD	XY001753	0.15979209339082	0.0371129183770895	-0.0884852619904685	-0.0202269249829737
KSRQASD	XY001755	0.00191362246518411	0.00488351873151527	0.0569919179721103	0.0473735941593981
YVEWQRNPSG	XY001756	-0.0988210049592561	-0.0248684604899007	-0.134568787350637	-0.0472706561688301
SFRFEDGSE	XY001757	0.229060021032694	0.0597228827595043	-0.0569077785688679	-0.0142419404523487
GLDPSAG	XY001759	-0.181322646332458	-0.0933806420949524	0.0168750824937392	0.0119188453603994
RNYNARSEG	XY001760	-0.0489560196417777	-0.0223877641047993	-0.0569230447806134	-0.032314011706966
GHRLSRHED	XY001761	0.117004914912774	0.0277476407896312	-0.0181978905969363	-0.00145473935362605
ELQNDG	XY001762	-0.20907475359533	-0.118474137752333	0.157942032187305	0.0666956090087541
NFNRHQKQED	XY001763	-0.13385977194237	-0.0609210628607354	0.0604649750234896	0.0321900377614033
GLQEGEDG	XY001764	-0.0602526264748467	-0.0258514262843361	0.0293482089415572	0.0282490109198536
VYYNFEGLD	XY001765	0.184613135495167	0.034164837436996	-0.105554976589816	-0.00618492715904934
RPQGEPHDG	XY001766	-0.167153192250491	-0.0738977048352265	-0.0597632373588842	-0.00970638502600082
VASVAQHEG	XY001767	-0.151303317967867	-0.103435858607396	0.0394714571417784	0.0113063056410758
LWYRSSEG	XY001768	0.0945448982982826	0.0246876338464211	0.0236735382511161	0.000897416336529192
LDPDNFDNED	XY001769	0.0140621379595943	0.0138891026475362	0.02876221202549	-0.000580126648720786
PSKESYLSE	XY001771	-0.157801873849238	-0.06255213885037	-0.00199262296954031	0.0187093211441311
HWRNKDFSD	XY001772	0.0899300775598255	0.0337946959694511	-0.017547631903061	-0.0196868352557912
KSSAQKGYHD	XY001773	0.154580837021893	0.0858201702719745	0.0363011111455011	0.042580379217291
DQFREKDG	XY001774	0.0146858224421663	0.00454220304578823	-0.0373096836003401	0.0236630180837904
RAYPWNQRLE	XY001775	0.0549893637408056	0.0074763406965272	-0.165633359523764	-0.0378212777454912
EWYQLEGLSG	XY001776	0.0853258944263967	0.0168043422049161	-0.0905627398381627	-0.0283680746373965
GWSGDYG	XY001777	0.0264008389600173	0.00576326598443477	-0.12799829013158	-0.0461469714551358
RWVLFQPWFE	XY001778	0.0710507516491093	0.0192747318356956	-0.0380944842534394	-0.00891266374867972
LLDVVDG	XY001779	-0.0470272007556418	-0.0203451388751812	0.0620408032560776	0.00700811375733329
YWAKFPQWHEG	XY001780	0.00440889842441341	-0.00203278863574796	-0.144325487937892	-0.0423976646978535
PDREDPWPRD	XY001781	0.102939811051461	0.0204559276933485	-0.00855444179671045	-0.0140284962095981
NDPNYKKRHD	XY001782	-0.0436725483395233	-0.0218452341166492	-0.0736775105732879	-0.00830314276426976
SRSPNYSED	XY001783	0.17438918237878	0.0779998067764615	0.013222726080711	0.0133579887475316
ERDWQKYVEG	XY001784	-0.0839862216398754	-0.0499073494302867	0.139884346085743	0.0587761866290666
PRKSSGDG	XY001785	0.0107663587938481	0.00938584219379335	0.0873777931247532	0.0563806042732626
LLDFGRHSE	XY001786	0.162627873056631	0.0302450686459301	-0.034214695430574	-0.0156066133625456
NFQKHVRSALD	XY001787	0.0379239801592688	0.00829533971200747	0.00279158513494273	0.00543145099773845
PHDGSEQSQLE	XY001788	-0.130031646989721	-0.0375388501680925	0.0200844115082638	-0.00227230872118667
YWDVAESED	XY001789	0.128608077370689	0.0298956149287021	-0.120000906704044	-0.025293742536239
VHNNKHVFE	XY001790	-0.0386567905121111	-0.0148503996085177	0.0151335338252259	0.00554505439881646
PWNHNKWKPFG	XY001791	0.079929799404161	0.0236855470467605	-0.0487959378452449	-0.00144314469752993
LWYSYAQG	XY001792	0.00647757938837008	0.00392299552328088	0.0523600575553369	0.0171937530964536
EFHHSEDG	XY001793	-0.0748824142764942	-0.0394875348101258	0.118266422099312	0.0250873292539626
KHAFEYQVPARLG	XY001794	0.00959841546479653	-0.000775949476522118	-0.0592340479045731	0.000333746292489714
HRKREVG	XY001795	0.00629537360675929	-0.000549197670257795	0.0081557809570848	0.0238761153103584
NSPSPQNKE	XY001796	0.012428513814741	0.00901318666419448	0.0115009484251425	0.0272631271312542
FRGGQEG	XY001797	-0.0444859735390101	-0.0263692504590985	-0.0438958112170243	-0.00707962809222885
QNLGENVED	XY001798	-0.0873108507906336	-0.0214169767576613	0.0270708833668185	0.0142788872163435
VEFHHDG	XY001799	0.00440337245331532	-0.0028578476386688	-0.00981858754916917	-0.0325766560586506
FHEQHPHVLG	XY001800	-0.087169701300632	-0.0270944160882323	-0.0325286052370205	-0.0287948674378722
KNWDGHVG	XY001801	-0.0343705056012646	-0.0133994623605216	-0.0519430802712909	-0.0364671829170074
RASKAWG	XY001802	0.00415499183053123	0.00983885814296435	0.00670323418411187	0.0158222856269171
GRGERHLFS	XY001803	0.0298950765655224	0.010216883149461	0.0238079585429582	0.0099717097688017
HHADSED	XY001804	-0.0177582909596478	-0.00782667359114779	0.0468594302384384	0.00378981118546809
DYDSWFG	XY001805	0.185340064623979	0.041262491161817	-0.0672173505605417	-0.0200418604152418
AYNWVSGDG	XY001806	0.0709442962730123	0.019191038346698	-0.0619327024160181	-0.039685104556362
NSVSEAPNG	XY001807	0.0361545594980856	0.0113326824235475	0.0421322614895498	0.040823933365469
EEPEPAKVE	XY001808	-0.185602205469644	-0.0980978423184001	0.124655948517652	0.0527687101142453
DLNAQSED	XY001809	-0.037477464378003	-0.00987514424421743	0.100616515950689	0.0280876170992201
QFPKLSQEFSE	XY001810	0.0442994502354048	0.0182046105561863	-0.0130866550140987	-0.00886958158081522
KWFLYDG	XY001811	0.129513050375179	0.0317551528123855	-0.0385335879169005	0.00381477544087089
QALGWRNED	XY001812	0.178461804722914	0.0477365207685331	-0.0600913572098696	-0.0176214128794574
QAVDFSAVFS	XY001813	0.185493566095761	0.0678445732682513	-0.194882356233364	-0.0386717984237641
YRFPVFWAKG	XY001814	0.059615353441355	0.0235855480915067	0.000776350337252249	0.0165617412941302
YPGRHQVSE	XY001815	-0.0723348250495566	-0.0203741522545058	-0.0289292583955264	-0.0187441096199562
GAREVSVFE	XY001816	-0.00301654336185444	0.00151914523822194	-0.00226399342415167	0.0171621056674808
PQYVRVWVDG	XY001817	0.140806283010843	0.0324378892503179	-0.0926922658234534	-0.00511050243832822
KQLRWQKRLS	XY001818	0.0196054054433189	0.0113373551826311	-0.00746669090040094	0.00729483836715424
HDKPRFSNVFD	XY001819	0.101726115541401	0.0392413542213589	0.0487142496780057	0.0184261170525059
LYWGQVFGDG	XY001820	0.0695934220204936	0.0182290074493189	-0.0751685616882952	-0.00741679185448396
HFKWPKVEG	XY001821	0.0372106115155294	0.00633130945571056	-0.000333497376990227	0.0118587196849833
NSNFVNQG	XY001822	-0.10220323918447	-0.0570666183595038	0.0119224828403413	0.00767398357115165
SYLVHFG	XY001823	0.0609329696547941	0.0187593162820094	-0.0140582870668579	0.00713900397584372
SLHWLEDG	XY001824	0.163307894540047	0.0374954009918118	-0.134392437944052	-0.0245211468510405
YGHQARG	XY001825	0.0154183989303003	0.00619223245900027	-0.0434956057222876	-0.00693908880054125
SNRQLDNRD	XY001826	0.174910170209739	0.0836914676621878	-0.0156972176790163	0.0135260038657766
NAWKEPNPWG	XY001827	-0.0386500847059858	-0.0185908596356796	-0.0632795894241849	-0.0227968894590742
LYEVQKRFG	XY001828	-0.0197026830377082	-0.00308854041946249	0.0358689923041064	0.0239056317553251
SRFSEGPPQRHS	XY001829	-0.0583284291197788	-0.0210392829570754	-0.0420266311488904	-0.0236710214276454
KWDDRVLE	XY001830	0.229027917623158	0.0626197177670189	-0.0382898750267914	-0.00139314289462893
WKKKSLFE	XY001831	0.0746930615842103	0.0249103387949241	0.0682760611349494	0.0335809130606287
DELWHVDG	XY001832	0.129204064060206	0.0265918593209426	0.0150119539716788	0.00350728896259063
HDVPYWKARG	XY001833	-0.00356760907712762	0.000428507703724962	0.00294857962503065	0.00780442464610159
NGEAFSPED	XY001834	-0.0416244194120123	-0.0202617156836918	-0.0313365912449675	0.0115330722927696
EFQSKVFDG	XY001835	-0.186899523906722	-0.12382212798251	0.206663988868161	0.102730509208754
YGHEKNKED	XY001836	-0.0701540887370471	-0.025867198826006	-0.0438525816377674	-0.0144198286079824
WDPWLGQANG	XY001837	-0.0590712713278579	-0.0164687615294621	-0.072116563860584	-0.0208219810657249
QAPLQKSE	XY001838	-0.0255690340391419	-0.00275542010659957	0.0585743789062777	0.0431769168503323
PYYDGYRVWG	XY001839	0.0155482274532125	0.00821901301290601	-0.0836154298270496	-0.0176992990750815
QVWKGAKGWSG	XY001840	0.0527519082728612	0.0247642972271313	-0.0161158613693038	-0.00165055938203531
DHDGPWHAWFS	XY001841	0.0710839425873565	0.0168007751947212	-0.0116211770773774	-0.00944878387827566
FKKNEDG	XY001842	-0.110292058419514	-0.0564696833869556	0.00777459136848658	-0.00657499321664384
DQGFKED	XY001843	-0.00638470356598565	-0.00404780115704845	0.0453233178490829	0.026299020036627
FREYHDWQFE	XY001844	0.153429601278152	0.0327948726861153	-0.116333736308911	-0.0254115229773878
YQAVWRANEG	XY001845	0.0567555662739498	0.0205423817821558	-0.119561241474039	-0.0322689967400246
QFFNFSHED	XY001846	0.159727090134566	0.0369300055123761	-0.0738141819227785	-0.0124754468010042
GKLRASDG	XY001847	-0.0957737742974653	-0.0390572582348827	0.0171823161678284	0.0324762623981212
WPFYSEKEG	XY001848	0.10382494517048	0.0199781765601786	-0.0877141436836441	-0.0128180868791856
DGKDRHRDG	XY001849	-0.0146613269351465	-0.00989475708317328	0.00915699707593792	0.0256162932598363
QNVGAQFYVD	XY001850	0.166423445392676	0.0331114382883844	-0.0354196544111488	0.00453578613730993
GWPYFEPNKG	XY001851	-0.0324827569696624	-0.00700408772874128	-0.104094944675914	-0.0389777109161183
PAQGGVYNLE	XY001852	-0.0212122154042927	-0.00291845330350071	0.0464861019125483	0.0239314370436771
LKYLLFG	XY001853	0.0436504776837538	0.0123183306564745	0.0696988258762716	0.031776886159639
KDFPHGAEG	XY001854	-0.0890361480268263	-0.0325103829047199	0.0105214853676372	0.0110513215171677
VFYWHFYYG	XY001856	0.0797266347153894	0.0195672954706357	0.0600595196303284	0.0260696800846447
DLFHSPWG	XY001857	0.0448830846305746	0.00926131232843797	-0.0904372720126411	-0.0239990441296806
EPWEDFPKFS	XY001858	0.13438921272009	0.0360342848345727	0.0169681076111873	-0.00858739181394942
PHWSANAWRL	XY001859	0.0223274556769458	0.0105038183963571	0.0347171464113682	0.0232289442611929
LLYKYARVLD	XY001860	0.093142350127716	0.0221379169879823	0.0227509649096921	0.0270259533521865
LNPSRHLFG	XY001861	0.00113393393730485	0.00356489698653403	0.0150928745481607	0.01463001556037
YYVDEHED	XY001862	0.041495655046551	0.0151360484938767	-0.011812131061202	0.0140479166285222
RYQDYWQNSD	XY001863	0.143210853263351	0.0397414457586001	-0.117503066916698	-0.0265454216159217
DQDLRHDG	XY001864	0.0054003335670366	-0.000348540172436046	0.00786628687174364	0.0146674796648382
RHKFKEADG	XY001865	0.038432563974828	0.0158539395493609	0.0161782776822028	0.0356419507702538
LNRFEDAYED	XY001866	0.190632829179064	0.0480923806617815	-0.0278042552731603	0.00657415315046331
KAQPNWLSD	XY001867	0.170412467751679	0.0605740374075422	-0.034591394793675	0.000511674033342797
FVNGLG	XY001868	-0.045167999774828	-0.00399206161477284	0.0125881604710336	0.0342116510713311
KLKDDWLEG	XY001869	0.148144351684792	0.0700309274241282	0.0136503003977442	0.0166815249630041
FDQADYHFS	XY001870	0.169018387208847	0.0358554354968909	-0.0839383461932677	-0.016202675713712
GFDYFYG	XY001871	-0.0279362638504077	-0.00520824197309139	-0.0287595532584825	0.00904934140253172
RHDAQYLEQRE	XY001872	0.151476001666913	0.042264017617245	-0.0245281136187511	-0.00188528719824749
PYDKVPYERDG	XY001873	0.0711749680169349	0.0180311708446849	0.000622761489994562	0.016242585526802
DYGEEDG	XY001874	0.0952735376557938	0.0285522318064755	0.056833308937025	0.0249287253326937
SLQVNVG	XY001875	0.0375850373471798	0.0182407930208878	0.0173008845689226	0.0133827571791284
EHEHGAQFE	XY001876	-0.143464562201635	-0.0617252392898841	0.147983820528422	0.0465081398540393
WRNDFDVFE	XY001877	0.194022795058923	0.0479925235466284	-0.0722111121290193	-0.0120460404808556
PQDFHVYSE	XY001878	0.0966053547854262	0.0241241371521548	-0.00105609647091368	-0.00239991430358635
RKWGG	XY001879	0.10752480463057	0.0349363021873315	-0.0328996766158646	-0.00159068929726283
LHVPLFFSG	XY001880	0.00972736693735871	0.00861733629468292	-0.00995407127290238	0.0175854153619012
VQWHHED	XY001881	0.109354099988718	0.0320520323243128	-0.0612131634995916	-0.0242242675224562
VASHQLFS	XY001882	0.022095684611503	0.00828856402236661	-0.00666119204354005	0.014590850208087
YSFVNQFG	XY001883	0.0457684469862481	0.0164935306707003	-0.00329257992232153	0.00919872838529386
NVDRGHQRSG	XY001884	-0.153941427676568	-0.0625298621256695	-0.0687424702519	-0.0488140565505428
KFYEGELG	XY001885	0.115759408575949	0.046258043704456	0.00806443289914189	0.0207721972112105
LFWYQHPNRHD	XY001886	0.0893216466849588	0.0204823136323588	-0.0167521515031627	-0.00887878389551389
VQGDNKVED	XY001887	-0.0506245952789673	-0.0144867898794104	-0.029917501232015	-0.00602757703749751
KDYVEDGVQED	XY001888	0.0107894540084461	0.00172585631333771	0.0229824924570891	0.0102453229939096
SRDPQDYFD	XY001889	0.178284518303567	0.0469433234949289	0.0170561251103346	0.0107974925007531
QDFRYSG	XY001890	0.118983239038277	0.022712868093994	-0.0854937711333978	-0.0227228635953956
PGDEQRHVD	XY001891	-0.0304006178699206	-0.0128835798470631	-0.00765031570976867	-0.0105073128600948
SPRHASYDG	XY001892	-0.0135056941433554	-0.00549701948223703	-0.070496202297716	-0.0172350198148767
NRQHARKVFE	XY001893	0.0187865733581312	0.00963702325211484	0.0590648500203462	0.0331263645551362
SAHGSGYHD	XY001894	0.0979212348860291	0.0529946372960077	-0.0288690290480392	-0.00997174678281712
QYEDKQG	XY001895	-0.106509314900759	-0.0419962344719767	0.0528148866182617	0.0181123442920361
HNKLQKYRLE	XY001896	0.0820276367247992	0.0196921431432062	0.0144513682242967	0.0267028704101631
KEFWKKRLF	XY001897	0.0750705872833699	0.0371642015503402	0.0296767114602657	0.00877067933998576
ELWHWKHG	XY001898	-0.1421735258077	-0.044187404299437	0.0884809564343354	0.00665536423381313
GQRKNVLS	XY001899	-0.132551520392695	-0.0599119229372642	0.129999286717019	0.0411430050872328
LPLGQVLAFE	XY001900	0.0766831453273766	0.0226372176533939	-0.0235135775765593	0.0137339946261588
RLVDWGPRG	XY001901	0.0103591954144	0.00426287050299712	-0.0726120378097784	-0.0148991562835042
SENYVDGKG	XY001902	-0.042313828495845	-0.0252273422460626	0.0378698717698628	-0.0082732315829423
ADNEAVLYVLS	XY001903	0.222903917886803	0.0527300713971857	-0.289016614543225	-0.0482693669666655
HNYDYFSG	XY001904	0.107245800013483	0.019399550873298	-0.117813635068436	-0.015662797016104
KYFQAFG	XY001905	-0.0114714627706263	-0.00038038664731435	0.000362202585811447	0.00660698860097852
RPPHQKRVD	XY001906	0.0184448953949519	0.00225884898322062	0.0397877860366228	0.00790019764362331
GGNEQKG	XY001907	-0.0542796965950119	-0.0183672665289465	0.098364039953881	0.0424570890576817
KQHSGNPQVL	XY001908	0.00391753113312605	0.001337395667593	0.0369189401579491	0.0245587179705603
YNVLDVREHG	XY001909	-0.0641518823559279	-0.0277008169399004	0.0429826348340747	-0.00205270638083022
NRLSDEDPGHD	XY001910	-0.0372897407430491	-0.00798625771593539	0.0240988178015834	-0.00363350741158483
VEPPYNHPG	XY001911	-0.188888417532879	-0.0899533530283225	-0.0709435500948073	-0.0445869998757652
YRWGGFDG	XY001912	0.0873391877745998	0.0169904128926822	-0.212748789260334	-0.0506183105337191
FFLGYVLFG	XY001913	0.0526272784818714	0.0155633909383894	0.0792810124047962	0.0337487789383568
VELNYLFD	XY001914	0.114969039138431	0.02548755221602	-0.0946787680231918	-0.00514074088790718
PLNYWPFD	XY001915	0.010477305542193	0.00479298327473549	-0.146509776674433	-0.0283336094445195
HPQNYRLG	XY001916	-0.0362637171304562	-0.00686399438482058	0.0150776197938083	0.0138457181029384
YFVWVKHFD	XY001917	0.07988932539626	0.026636621213112	-0.000588765471349807	0.00142189716471786
VPRLSFYFSG	XY001918	0.0682351370177121	0.0234951024281243	-0.0177019051169883	0.0163761292192655
NVSDNFPYKNRFG	XY001919	-0.0401815694896232	-0.0175911526927383	0.0179636888583852	0.0216515620552537
NKFWVKLPG	XY001920	0.0350292393268204	0.0162468792041206	-0.0339029873747274	0.00407637880582168
AEFARLPG	XY001922	-0.0259888891091369	-0.017524459471728	0.0862827803605811	0.0019817771718153
WNDVRGPED	XY001923	0.122035903064592	0.0260030583405217	-0.0301504157585159	-0.0219710022518995
WHWQSELAEG	XY001924	0.0861633091378266	0.0203791299350595	-0.0846660936016224	-0.0390330272875746
VQPVLDPNHF	XY001925	-0.000807092491183491	0.00715915069085243	-0.0104440349331252	-0.0183863019149364
WWKSKGADG	XY001926	0.0657904399298739	0.020617567121433	-0.0108754247277854	-0.000264814306334217
YKGPFDNHNG	XY001927	-0.126794133793246	-0.0545510328026121	-0.0425190911637218	-0.025716590366255
QRLVFEWHWRG	XY001928	0.0268199812156752	0.00754487601592013	-0.000527554787378596	0.00918108839402065
PAEQPKQSD	XY001929	-0.167585190921375	-0.0808176304201019	0.0310546078927538	0.0368991302293829
PWSNFESPKRD	XY001930	0.0604691135612616	0.0122218296830648	-0.0730414139087851	-0.0315713080696416
NHYASWQYVSG	XY001931	-0.00363965298835672	0.0019694528033906	-0.0136693719030497	0.00327562764854399
DVRFWNKVL	XY001932	-0.0316951379536979	-0.00851219610752607	0.0691216735070361	0.0311415542521607
NQNQVLWSWLS	XY001933	0.0499517022159769	0.014552439309082	-0.0434878700944461	0.0114731755870403
NPNQWADG	XY001934	-0.0317592884876074	-0.015162879008808	-0.0163507023214002	-0.00564080650531834
HGLDYNHYAG	XY001935	0.0503160943886055	0.00714618558441429	-0.137089709598223	-0.0449284965555993
GNKDWWKRVD	XY001936	0.144352617092603	0.0342250145296433	0.0449812050821479	0.00286744280453721
EYVNYQLDG	XY001937	-0.0612792136445928	-0.0318628223353765	0.188304718487795	0.0563459807740598
QLWHRDAKFG	XY001938	-0.00859389246965273	0.00046625452679188	0.0168707061980404	0.0100385123943903
AEWQKHSWANLE	XY001940	0.0173633418599814	0.000169140041249904	0.0381727946745625	0.00067121728854648
SRPRQG	XY001941	-0.0191181641170717	-0.00612187301891058	0.0329750589907032	0.0210709749382118
YGHGNRRHG	XY001943	-0.0486531090101389	-0.00801288985979434	0.013382757010403	-0.00250460204328447
VPFSRVQSE	XY001944	-0.101718583888783	-0.0398338554334802	-0.0368611704579295	-0.0146758457944243
SQQQLEDG	XY001945	0.0101474521642481	0.00812860445429436	0.0786911442298608	0.0251321773592298
QEGAYHVAQKG	XY001946	-0.157557169636884	-0.0686385327615711	0.106917531146093	0.0445982244593345
WSGFANWNLS	XY001947	0.0223380878077134	0.00648540608734155	-0.0406856192401854	0.000159802636726047
AVSGALNHYNHE	XY001948	0.0459914487859179	0.027862571794802	-0.0618616472260534	-0.0263353016161111
PWNVPGAKPNKF	XY001949	0.0664678785193917	0.0303166061658698	0.016571111633732	0.0218190227543554
WLFRDWQDSE	XY001950	0.192896961159259	0.040411235396634	-0.0853063441418785	-0.0145507351705653
VPAFRVRG	XY001951	-0.0137456263263916	0.000754362434054648	0.0331227602459093	0.0288669057743971
RAPWLRHLF	XY001952	0.0224719413920925	0.0107006790684836	0.02903307258082	0.0193421624347081
QHSDPEPDAG	XY001969	-0.0338823849762413	-0.013971126342155	0.003389798706288	0.0197938421636361
QYKAVRG	XY001970	0.0158344694937883	0.00775577867662158	0.0232196227313617	0.0123268842929627
SNAWYG	XY001971	0.168894288874773	0.0437456333913598	-0.104302350489558	-0.0293333392442592
DWSPLNHD	XY001972	-0.0272052628672985	-0.0198804781637275	-0.00302298172683169	-0.0163416054862977
FEQWWKLG	XY001973	0.0451335892361555	0.0065959880766287	0.000591125764547519	-0.0105965921853476
GFQFGAWDG	XY001974	0.096172408841442	0.0232122258635398	-0.0671343705437557	-0.0295703110450389
VRRYEDG	XY001976	0.17979675059346	0.0491268720359838	-0.0358356515850459	-0.02403526370219
GKHDVYQVLF	XY001977	0.0974987689953377	0.0197012483278464	-0.0382734482011057	0.0158992374586811
YVFGFSPLQDG	XY001978	-0.0173760635131131	-0.00236251209620875	0.0486052094867465	0.0212366479662268
KSLRNHEG	XY001979	-0.0493584848271376	-0.00614067916332386	0.0391248054086772	0.0387125201305745
SHNVQKHG	XY001980	-0.0589036130056221	-0.0215594244830073	0.0107423167986494	-0.0050936302879874
PLLFLADG	XY001981	0.00454222345724025	0.00255967859574938	0.0302765585961663	0.0205485519683397
SPSEFQDG	XY001982	-0.0936422923749681	-0.0467870103561776	-0.0691520278401294	-0.0197521394978073
WGDPVSGQD	XY001983	-0.0306840040955714	-0.0146296723420127	-0.103858261315913	-0.0567797282521252
WVAPLVEG	XY001984	-0.0203783490710478	-0.003125976522665	-0.046760046723437	-0.0250829786159992
NEHQRFDHG	XY001985	-0.0779000676393009	-0.0298086588533876	0.0992460173483987	0.0294904807413007
GPEVAG	XY001986	-0.137017734681513	-0.0766921783187265	0.0376782632094374	0.0158933002357605
DSPKNSED	XY001987	-0.0407885145124562	-0.0256650950007649	0.0653939271855652	0.0449385606483771
EQNKPRHE	XY001989	-0.165665897443608	-0.0863831995696126	0.186931872728324	0.0899748706443509
GEWPG	XY001990	-0.0811017104181237	-0.0318613926682311	-0.00039948078556896	-0.0167155276236419
YSNKRKRPKRS	XY001991	0.0204972699096042	0.0182465224592173	-0.0170746213172364	0.00656364895379224
QKFFHRLF	XY001992	-0.0176784830438236	-0.00241656040214484	0.0547822180108637	0.0215095432479786
WAEYHVKEG	XY001993	-0.00855789417049718	-0.00436691504177822	-0.109644652842663	-0.0433903096388663
VVNDHDG	XY001994	-0.158992526013715	-0.0816835790617859	-0.0237515687382946	-0.0160854911169874
RYRNNG	XY001995	-0.0925271251272959	-0.0464509043946652	0.00329783499619678	-0.0101675402074037
AKNKPYNNQRV	XY001996	0.0298054106270233	0.0169568461104856	-0.00242542116840579	0.00703201174473436
SLEYDGWEG	XY001997	0.1811999284058	0.0371589066066665	-0.0195054099732099	-0.00521757340422679
KENSDEGDG	XY001998	0.0327767141502259	0.0135945778292609	0.0381541411928883	0.0215732902448736
RSEQNADG	XY001999	-0.0145665416529249	-0.00249065017091965	0.00516123663142114	0.0186507339065454
RFLAKEEG	XY002000	-0.013763001217136	0.00270144956801117	0.0227913153074319	0.00935719549192551
NPLGGWFG	XY002001	-0.0197239880628293	-0.00136261267879856	-0.0784655026563263	-0.0201331290685571
GSKQLSG	XY002002	-0.0786157153784544	-0.0251196098033365	0.0894944306250137	0.0426613756580905
HNSPDWDG	XY002003	0.0950616044418624	0.0292635152719591	-0.0305944373207771	-0.0240672976338629
LEPSWPNHLE	XY002004	0.00364151172104559	-0.00571154576968987	-0.0444105352490243	-0.0379290939408404
VPQVELHLD	XY002005	0.0504742163240438	0.0157014855679839	-0.0710805813414805	-0.00741804191970838
FWLWNHGYLS	XY002006	0.00261417144027698	0.00313916840767123	0.0708001744503356	0.0170170211106272
RPSDAQRAKVG	XY002007	-0.164194130541654	-0.0612984479167902	0.0269183269472709	0.0178276808332274
HKESDVED	XY002008	-0.019592220512984	-0.00601036456333176	0.100459930891218	0.031859797012955
YSNDNPLSD	XY002009	0.0488944576019049	0.0223626566174914	-0.0553670191491424	-0.0396029702856636
ANYAWRQFVD	XY002010	0.135657596221922	0.0252033908529185	-0.107910015384764	-0.03227303927234
LLPNHGRSE	XY002011	-0.0113626162677468	-0.00503064176993279	-0.0943017780046484	-0.0264375840603277
LSSVNG	XY002012	-0.139082457759894	-0.10971841519094	0.0560266947998083	0.0118866979787746
VQRDPQWQRE	XY002013	0.100201553360749	0.026819362598823	-0.0480828859558673	-0.0433203692218799
DPSQSKRFD	XY002014	-0.036130698148783	-0.0171512674232869	0.0517194940962823	0.0426389588552886
RPWSDKLYD	XY002015	0.119651174552494	0.0261106895250308	-0.132826887500696	-0.048891798847375
AHGPQRVYYNSG	XY002016	-0.0102962379660842	-0.00213761293621009	-0.0437309072277647	-0.00722723456315144
GGAQLEGQD	XY002017	-0.105144111644282	-0.039105674762566	0.00907553722242686	-0.00268349675922885
SRLFRRHLD	XY002018	0.154880100151905	0.0320647618199828	-0.0705758854755439	-0.0191973136849662
QDYQRNEYAHSG	XY002019	-0.0902191504204985	-0.0359133031913913	-0.0248606365357093	-0.0115155350788196
ESNYWDG	XY002020	0.119725025200081	0.0275035219524184	0.0151993121080255	-0.0121615384679536
WENKSWYQSD	XY002021	0.0218933260486179	-0.00369664427901445	-0.0862327299357291	-0.0344646853525705
ADHGNFNVLE	XY002022	0.0899920652475685	0.0241327257562129	-0.0158841987505845	-0.0064102439074038
AQFEYQKNEPLE	XY002023	0.0249535676659861	0.00515083083961332	-0.088032012748043	-0.0413147477950528
PSAHGPPSG	XY002024	-0.130129665761587	-0.0446848150238198	0.0621108770833651	0.0372666340806299
VELREGEG	XY002025	0.0103006599142924	0.00312568425605386	-0.00406232854589131	-0.0157579723806179
PKPVVRFE	XY002026	0.0455094865727401	0.0118805092182158	-0.0215193757798748	-0.00982191553738886
GNDFPAQLFD	XY002027	0.145884304998526	0.0320592207421503	0.0455751229627062	0.00639447734367349
FAEHFSWKHS	XY002028	-0.0127801609653071	-0.00457173474584996	-0.0265124573735015	-0.0238325748905269
RLEYPDYQLS	XY002029	0.169387507613371	0.0397785364769855	-0.0818497283707024	-0.0143679653079029
DEWPAWSG	XY002030	0.122238998836313	0.0336622277925301	0.00701320403188723	-0.0162493671538681
FEKEPANNLFS	XY002031	-0.208492396480085	-0.107263479434004	0.00783496438405491	-0.0353780999573874
PLVEWKWEG	XY002032	0.076804041880497	0.019463247975673	0.0902909527784525	0.0142586594104223
HNQKKNSD	XY002033	-0.125714313884314	-0.0478380649922014	0.126339734674864	0.0317782793934741
PDDVDQEG	XY002034	-0.0723206925589782	-0.0264228901990629	-0.0256511544964988	-0.0302515412653325
WDYKFHGAKHE	XY002035	-0.0539260897015208	-0.0164442915152947	-0.087629825836575	-0.0348177994749897
EADKKRVSD	XY002036	-0.142057983187125	-0.0778642479032514	0.193580339378886	0.0944027480234217
GNYRNVLD	XY002037	0.022523161955157	0.00358288487920827	0.0621935412000505	0.00897995907649446
ELGSSED	XY002038	-0.172780993226594	-0.103175156971725	0.203498167035085	0.0734987937171212
PWVFLQFWHG	XY002039	-0.00285835424575636	0.00304307907939996	0.0344689699334676	0.0193038103251386
SGNFAQGAHD	XY002040	-0.000353510611303916	-0.00155784178453747	-0.0525900588560305	-0.0180097173635521
NGWKEDKQVD	XY002041	-0.0669518394594897	-0.0254692653862005	-0.0396457497251894	-0.024326413917643
EAVEQKYFG	XY002042	-0.227254351211234	-0.151219575608882	0.223721190903888	0.107341979007293
ANWVHKFSE	XY002043	0.060284484491492	0.0260500750899718	0.0426883013546885	-0.00199229368786583
WYEDGYGSG	XY002044	0.107134565346693	0.0252879085038697	-0.166548587593904	-0.0450621892827204
SRSRSEPDG	XY002045	0.0961212330113093	0.0521949720399746	-0.0224865341077812	0.011141547979717
NNDRWQVSG	XY002046	-0.121095521658845	-0.0529908724934811	-0.00892531913965662	-0.0140838626043711
AWHPQYARAKLG	XY002047	0.0283562492992742	0.0102944588765803	-0.00417150208023414	0.017777530881395
AVSLDKYWKRG	XY002048	0.0073068814433471	0.00735777019980925	0.0461637419065017	0.0284089696623297
YKWWDYAVSE	XY002049	0.143212956126559	0.0253749963480299	-0.152921379117404	-0.0356140972943475
VQNNDG	XY002050	-0.0827865005385619	-0.0313858519461904	-0.0293478186659692	-0.0143902125451155
QYAESLG	XY002051	0.0372962236927664	0.00515262633116939	-0.0589181018768797	-0.0211478727176016
DFYYVSG	XY002052	0.148643202612027	0.0289574635216874	-0.0540035109163493	0.00227704954338148
WNFLAQPDG	XY002053	-0.0150572306672105	-0.00510663273133932	0.00252742429415405	-0.0101731904825349
QYLFFLEG	XY002054	0.125335920597734	0.0231292814092064	-0.0811313262499487	0.00491672288531395
VWNPHVYAG	XY002055	-0.0584942820586628	-0.0127841583228536	-0.12392368820557	-0.023895751738758
HHHNRHLS	XY002056	-0.019158620538913	0.00210713831159844	-0.00464662972620645	0.00601159596626055
HEFPYKHYNSG	XY002057	-0.162768753844744	-0.0521544509624092	-0.0251235273932722	-0.0322933061919503
DEFQDG	XY002058	0.0843459856984484	0.0260160325409458	0.0206754816346221	0.00594526115720867
HGQVDWNYNG	XY002059	-0.0940269124282257	-0.0290858277457048	-0.072430393260744	-0.050944889021582
SHVGFSWG	XY002060	0.0704017634317202	0.0202047869549105	-0.0369006024608772	8.74232772259398e-05
PHPQGVGSG	XY002061	-0.160826640133036	-0.0598768322684752	-0.032596564205467	0.00506972288017216
SYVLWRLWDG	XY002062	0.0882925479324015	0.0258961481541169	0.0219761880519584	0.0182854936060853
WRAHLSKGKED	XY002063	-0.0670051455996972	-0.0166000929966832	0.0750673861550938	0.0219577355261991
ELADAWVLS	XY002064	0.240244674997505	0.0511883912249142	-0.0282858911730294	-0.00360685693955076
PDKQKYHLF	XY002065	0.05979438029663	0.021476100086545	0.0449409257516609	0.0182911813905372
VYWQLLSWHVG	XY002066	0.0352184642213811	0.010357299175151	0.0638351681950033	0.0334946100918134
QAVWHERVF	XY002067	0.0394587808708525	0.00930738212849069	-0.0894817765455531	-0.0292077574703355
VHDDDG	XY002068	0.0109727289931438	0.00383192736123808	-0.0593954027783973	-0.0273161590054173
WNFAKNLQLD	XY002069	0.017672496449779	0.00366704532807009	-0.0792413693388428	-0.0250186625217567
GVNYLED	XY002070	0.0915601208532095	0.0237506741844539	0.0269078412730285	-0.000903631806737859
RAGVRLFS	XY002071	-0.00329301876387624	0.00073906511802363	-0.0266837462507997	-0.000309925033188468
KGWNAQKPHG	XY002072	-0.0597815931374069	-0.0260935202307315	0.0456805555401322	0.0132026465879608
SEKLNKKDG	XY002073	-0.00437789295410913	-0.00196319341019391	0.100418616532117	0.0632458132772963
RKWEQKG	XY002074	0.0359972665734323	0.0127447323382083	0.0227923616316228	0.0231865920601625
KFQLHDPRVLE	XY002075	0.220783841661843	0.0397897279291387	-0.0912774585427542	-0.0152621705752116
NHAYQHDEG	XY002076	0.138444714798908	0.0449573402330311	-0.0227559859334599	-0.00903948538307436
HDAAHNVSE	XY002077	-0.0740235258111977	-0.01964936317974	0.0371990093284958	0.0176156465357199
NRWDVPANQHL	XY002078	-0.0822825305286522	-0.021003660077252	-0.0345883529855358	-0.0239494568931681
FGFSVVFS	XY002079	0.0474732521494594	0.0121080471937201	0.00137822586479691	0.0250091070460676
AYYSNKLDG	XY002080	-0.00171102611600201	-0.0112450380250698	-0.104842862800256	-0.0455465961969743
SHQQKHFDG	XY002081	0.00964379204133103	0.00952986197525279	-0.00730798671272741	0.00232022337010453
NNALDPG	XY002082	-0.184072930977327	-0.0838999870194178	-0.00339898100910019	0.00108298438755744
WAVYKLGNG	XY002083	0.0271352289424301	0.00908019895171689	0.000662100168910041	0.0140609295373637
SGSHANFG	XY002084	-0.00300971753250786	0.00156781312958234	-0.037965455523483	-0.0205000872323552
AWAQHEDYNYVLE	XY002085	0.12286509296663	0.0273721928245728	-0.0588009982057054	-0.0157895402694318
VNNQHDAG	XY002086	-0.126402784455762	-0.0730254263153556	-0.0556905661987559	-0.0392741319423413
HESHFGYSG	XY002087	0.0430966435509204	0.00529672736169284	-0.0925695892872665	-0.0309162957469464
KSKKHNED	XY002088	-0.04861919852645	-0.0160219404982933	0.0608849264451466	0.0475346499273693
WDVEGSYLED	XY002089	0.152094357299184	0.0368712404093089	-0.111168226100688	-0.0271416515010267
KPAAWNEAG	XY002090	-0.0556406493648544	-0.0251083104466381	-0.0289977170772331	-0.00842125644102787
FRPHHFEG	XY002091	0.0387203808495082	0.00641602623179172	-0.114067034135081	-0.0350722898778076
RPFPHVSAVE	XY002092	-0.0831566584681069	-0.0384555123989872	-0.0401910440877341	-0.0241701209264477
QFREWEVSD	XY002093	0.154167033786364	0.0388099437336201	-0.102727275827283	-0.0423662923824232
AVWNDWRYQKS	XY002094	0.0137580984030902	0.0124863587463003	-0.0212594449948492	0.00614175093926661
DHREGAQRLG	XY002095	-0.105656878809786	-0.0375404283319661	0.0201457127999222	0.0120114255381517
DPPVRG	XY002096	-0.0686887251652646	-0.0418416770673426	0.0346764090073241	0.0628082901711833
YWYAGYFPHED	XY002097	0.0601737624374221	0.0319103158856912	-0.0100549597270256	-0.00355396794979471
KAAGLFEG	XY002098	0.0478404128161259	0.0158981512273111	-0.030213156675257	-0.0208261459087821
DNYPASDG	XY002099	-0.0318844074180141	-0.0224929464360111	0.0252168497417055	0.0307431004009507
VQEYRLHEG	XY002100	0.0975018274957407	0.0195556905623806	-0.0664747843872692	-0.022851304557505
DGKHWQWEG	XY002101	0.0264503974837081	0.0160247466209088	0.03856755058642	0.0201111274875795
EEVPKRHD	XY002102	-0.218902355747288	-0.140155756722661	0.183980425811638	0.0803480621226542
PVNRYKVNKRL	XY002103	0.0346296947103764	0.0167041211967798	-0.0307820773499897	0.00214161680882408
PAVLKFPLADG	XY002104	0.035582178146008	0.0136707842172317	-0.00340517396041103	0.0118106116304193
YVYWEGNPWQFG	XY002105	-0.0129201612553977	-0.00178294843199334	-0.140432674865665	-0.0392990727735127
HKEEYNLSE	XY002106	-0.00231585170779285	0.00113567938431758	0.0669444223604807	0.0215902541591607
PKQWVLSWRLG	XY002107	0.0102200995658185	0.00668627670533672	0.0455636398488696	0.0257810174841924
NAWWYQFE	XY002108	0.0865165225625705	0.0157625897231897	-0.161559528848753	-0.0331864562386484
RPNNHEVDG	XY002109	-0.0766998045492777	-0.0553209597942887	0.0137986707792809	-0.0474061734198016
HNSEASPWFS	XY002110	-0.0394046418174303	-0.010398587535741	0.0818404490399448	0.0364781669789797
VSLNPQRG	XY002111	-0.0433558838771965	-0.00994946507660365	-0.00527533097811518	0.00466645651369624
WFNDQRSVLS	XY002112	0.0291461034429926	0.00513333014688522	-0.0522606850800421	-0.0178240084728475
SNKRRQLD	XY002113	-0.0219932222476459	-0.0135550953235805	0.0608872492558905	0.0552364778117947
FAFNPNLSG	XY002114	-0.115903825530981	-0.0272217369317712	0.029648856972126	0.00603052379230373
KPQWNPYHG	XY002115	-0.0316912241463402	-0.0108371645679535	-0.0865459489157472	-0.026420241783398
GPPNFPHLD	XY002116	-0.0999275193903516	-0.0512999255003854	0.00834892436796431	-0.0250656025052464
PNAHSPDALF	XY002117	0.0207556151232	0.00654644412241312	0.0900877976703233	0.0216475420784326
LDRSPNQSWSE	XY002118	-0.0482176012534952	-0.0235101500355474	-0.0546983054129359	-0.0363932933839257
QFLYHRFSE	XY002119	0.0893840156404669	0.0198716474403177	-0.0394920685485959	-0.00739765651623267
DVDALDFSG	XY002120	0.0724522780853825	0.0222348700555251	0.0734039303575039	0.0213451340755016
DGKGNQRKG	XY002121	-0.0647091699234222	-0.0216337064770673	0.139502293377649	0.0727639708452375
PLSHHERHFG	XY002122	0.0343165975166649	0.00389396491501937	-0.116792842870766	-0.0366028568550645
YWENYENRHS	XY002123	0.0400971070888466	0.000752788438947383	-0.122901624718164	-0.0448561154225175
VNGGFEG	XY002124	-0.0864360153306654	-0.0453958391854498	-0.0802736431610629	-0.0536610919383194
REQRPWFAFG	XY002125	-0.0147029100476024	-0.00704458317424785	0.0505768018040058	0.01592209137014
LKQKWNEG	XY002126	0.000464754191892738	-0.00470570900232552	-0.0178783753668834	-0.0126757409377572
DSQYG	XY002127	-0.0639321064811996	-0.0344423441413352	0.0288607360644494	0.0434991445734507
HSEFLSSG	XY002128	0.128461625502219	0.0317051159705981	-0.0155715093458949	-0.0101126322141762
YGEYQRVHD	XY002129	0.0933338802725921	0.0167138893772294	-0.0518250023071526	-0.0171419306155345
RVVSRSGEG	XY002130	-0.102653137294683	-0.0400441774357067	-0.0285636770046792	-0.00857507869301229
GAQKNKHYFD	XY002131	0.102142395461403	0.0363288390474185	-0.0108093400627363	-0.0038645003509457
HEPSQKGARHD	XY002132	-0.150543073589183	-0.0543886942303587	0.0105513563788839	0.0127645233290898
HVPNAHPHSE	XY002133	-0.273844250616194	-0.0909371466511809	0.0343128658260632	0.000262419753750118
DKERRVLD	XY002134	-0.016014323770897	-0.0175842975367814	0.0835354632006138	0.0421396291104933
HDVVNKG	XY002135	-0.0778385221609909	-0.0170838464792155	0.0367034655114695	0.0169168376537118
PFRHKFWQRHF	XY002136	0.0216505714199194	0.00775725062047258	-0.00398304682565443	0.00154406291696793
WRNEQRGDG	XY002137	0.049224071224851	0.0131825345681749	-0.031041942180831	-0.0137564855397102
ARYAKSWHGVED	XY002138	0.164144530803326	0.0475795824062267	-0.0738379401866442	-0.0501658089789482
KSAQSRVPRVS	XY002139	0.00302905825807808	0.00706353673916135	0.0320299307311737	0.018870635497721
FPQARVVSE	XY002140	-0.0311312582350985	-0.00621804494467489	-0.0137744345758162	-0.00239032546564509
FSDEGVSNRD	XY002141	0.0752059866535414	0.024218945674906	-0.034967479508322	-0.038571360590827
YQDDFGG	XY002142	0.180194002278886	0.0519317298099756	-0.00213243570594897	0.014132869029164
VKKLGG	XY002143	0.059348181425113	0.0237890298983421	0.00110794115585583	-0.00502837716705062
DRGQVWED	XY002144	0.0873295195821271	0.0293926726639399	0.0368913313662143	0.0109964864966287
KPDPGYHG	XY002145	-0.115112181459779	-0.0545133436535815	0.00705829480401993	0.00270264322420943
YRDDFHVFG	XY002146	0.161161887345958	0.0284747115604247	-0.122104776831496	-0.024461761304654
YKVADYSLSG	XY002147	0.0218966551862696	0.00777928981593617	0.0284869378703361	0.0198003669327884
FWPDHSEG	XY002148	0.0299264841963333	0.00387930476616882	-0.12558810901512	-0.0403395071757819
YENWFWLSD	XY002149	0.12568181037996	0.0245435082021133	-0.0708030956847219	-0.00743295032842145
YVKKKSE	XY002150	-0.0364936189688979	-0.016393192857961	0.0298569068724397	-0.00145281893333671
EVEPDGVSD	XY002151	-0.195096792374436	-0.124508439613984	0.0992545345550762	0.0373213529884451
VWQDFYNLF	XY002152	0.0750735628865907	0.0170812740685866	-0.0511921623542915	-0.00446461222128441
VVDWALEG	XY002153	0.0847180298389609	0.0214776749368976	-0.0497749918339065	-0.0266096619774939
HYEGDQKD	XY002154	0.0220885229689828	0.0116048615196771	0.010137953851889	-0.00619458130261061
FKWRDYWSD	XY002155	0.194639185253424	0.0350447896448083	-0.149932695645911	-0.0224357717149929
AKRPDYPWEG	XY002156	0.153233164623107	0.0536468732430984	-0.0980688402759824	-0.0395188297529152
NGPHDGQDHFG	XY002157	-0.0972584732384494	-0.0275330377059535	-0.0257626375561739	-0.0117217251347893
GLWNQADG	XY002158	0.00231554661823397	0.00888861796947582	-0.0121623590018384	-0.0222542595861489
DKVSSSD	XY002159	-0.0353475526036844	-0.0228614985003032	0.0540286804411328	0.0366199459035145
YVFEPKRARAVLE	XY002160	0.0531829056638367	0.0123086767474111	-0.00672843680440503	0.0136944286273362
LEKAYNDG	XY002161	-0.202981291028456	-0.102051588940382	0.0219500606287746	-0.000135256610961337
ASADHWHED	XY002162	0.146538304259282	0.036250794177596	-0.0480763405045266	-0.0114302630972574
VKSQNRHLG	XY002163	-0.0390743686125814	-0.0198314341818468	-0.0199641481525236	0.00790484820895672
VSSRDARLSG	XY002164	0.00611293588939085	-0.00552821578689155	-0.0481555403120523	-0.00381080926184461
WYGEFDG	XY002165	0.0974925343089234	0.0254350025389998	-0.125296583565247	-0.0333365819710667
QYQWRGNHD	XY002166	0.0791463596762444	0.0154838384977178	-0.140359125864365	-0.045608377777867
RFWEGDQHG	XY002167	-0.0231455565191439	-0.00842943244118322	-0.0889784874925661	-0.0390220352377046
NSRDKHFWRLF	XY002168	-0.0173612632351943	-0.00251833823299975	0.0483696259968618	0.0319020757636506
RSEVDVSYKRV	XY002169	0.0951146818456447	0.0203864612392937	0.0243951186353469	0.0350892138321099
SVDRRHVLS	XY002170	-0.0265338908459994	-0.00676454001134037	-0.0532139541078184	-0.0118481886548824
WNKYVAQWHD	XY002171	0.103245365146713	0.0187145549097363	-0.116027255051426	-0.0327277702957366
YRHRDKPYHE	XY002172	0.0326319478546034	0.00583196057834282	-0.0960689402638693	-0.0222202169301434
KSGVAHAFG	XY002173	0.0709280954665696	0.0309714781436387	0.025379072759209	0.0254193394601948
RAVWWRG	XY002174	0.0114710388173016	0.0093164561541281	0.055091349627695	0.0287574942013119
GGHFDGRG	XY002175	0.0930864105811947	0.0240324090576432	-0.121021843032712	-0.0511262654760259
RAQRRHKED	XY002176	0.101804860415089	0.0266931107851217	-0.0564536848989279	-0.0149628445070875
NHEPNFAEKLF	XY002177	0.0924859121248128	0.027688259424952	0.0738423373127435	0.0446901106121939
KPFEHAQFD	XY002179	0.0295440379456962	0.00655557670177261	-0.107038031664826	-0.0508348403130404
RGHVPEHVD	XY002180	-0.117757379087934	-0.0261471052897151	-0.0270851956647612	-0.0136580355134891
NQYVNGHSE	XY002181	-0.0323286320589969	-0.00809030318816946	-0.0268988765761379	-0.00501022406976111
PNFQKAVWHD	XY002182	0.113142104369906	0.0255983913652301	-0.0470740218454962	-0.01555151429531
WYASSHVD	XY002183	0.118811622130599	0.023408898672738	-0.162122627584103	-0.040825967088151
LRQHKRHSE	XY002184	-0.0551351643880173	-0.013972673518139	-0.00110319101666934	0.00515167098083309
GLWQYDG	XY002186	0.0698115720333293	0.0181414634886436	-0.134692425422828	-0.0456543934296048
ANSHERGYHFG	XY002187	0.133482674699727	0.0224516989133226	-0.114867623388441	-0.0289979720793092
KVLEAPGRLD	XY002188	-0.0027169392117139	0.00553705724406428	0.081953030552155	0.0349606835607716
LPPKSHFD	XY002189	-0.0808658583529338	-0.0354071863564167	-0.0963438364381857	-0.060106892695584
AAYLEPG	XY002191	0.0973323145034169	0.0543497220157938	-0.0510259900283581	-0.0335751463146337
ADWDHEAWG	XY002192	0.0787461259842317	0.0199086878835734	-0.0337152020930874	-0.018409680357381
FWAYHLFS	XY002193	0.0233321419530433	0.00690676520103097	0.0494026873313417	0.0249138165387321
FWDSEASDG	XY002194	0.10256837521966	0.0258742096720581	-0.118638968000196	-0.0392237360773102
VEFRPDG	XY002195	0.0508181650041927	0.015309666970254	-0.0339168999975256	-0.0297169459339547
PFDKYWRKRLD	XY002196	0.0191312000388462	0.00485737083983735	0.0356236948187961	0.0155150361493816
RQQVRLED	XY002197	0.178236919784516	0.0503437538552364	0.0166034459005137	0.011658839694169
GNWENKED	XY002198	0.00226617081697077	0.00702870326806021	-0.0241464441816461	-0.02313689481369
KSHPVLHSG	XY002199	-0.114316073140405	-0.0272604417125529	0.0704527343544276	0.0207141079610471
SQSYEAVSE	XY002200	0.0813171912737777	0.0375768939681822	0.0375472682652755	0.0116677150386672
HANNSENLFE	XY002201	-0.0606086825991397	-0.0172194304330217	0.0458612380592907	0.0104623641895307
KPKKESG	XY002202	0.00196738448805423	0.00026129816784215	0.0624858707173601	0.012714723169194
QWAAVSG	XY002203	-0.0249732478044815	-0.00309031479535212	-0.0372421742541088	0.00349760351385471
QGPYVWHQHLD	XY002204	-0.00366716517317384	-5.16656759586287e-05	-0.0560915266719996	-0.0375310175281777
NEYWEYEYLFG	XY002205	0.0939873202635334	0.0231144026500829	-0.111029567578607	-0.0175671396605279
DSYWRYREG	XY002206	0.147209933955126	0.0271449195048473	-0.164091503289702	-0.0301686879237555
KASYQAQEG	XY002207	0.037786499155408	0.0139572147442348	-0.00380265373733461	0.0170367099683895
KLDNLSDHPAE	XY002208	-0.0598869405188621	-0.0170728014895044	-0.0191537268593357	-0.0171203240632216
ASDYRNDASG	XY002209	-0.0184570517292494	-0.0127715371312463	-0.0461182602442873	-0.0190214729125731
HVRYEYASE	XY002210	0.159956499840731	0.0330322539915744	-0.137325761652094	-0.0215576667053779
FKRPHFSWVFS	XY002211	0.0106228480732196	0.00657400239335052	0.0432281890036896	0.0278822862145402
PKRHLWKPVPYFG	XY002212	0.0884633967726047	0.0246630980285163	-0.0753187308063425	-0.0089927393678203
WSEYWRVRSWHG	XY002213	0.0511925684275169	0.0126777114102512	-0.0203740449358151	-0.00807503553304681
RDGGEYNHLG	XY002214	-0.0131724748407094	-0.016818415301278	0.007872246715065	0.00399948366732032
FPVGSAHDG	XY002215	-0.13539905306746	-0.0370563666195239	-0.0530295663830536	-0.0476628682312299
DGDRKHG	XY002216	-0.094892901142585	-0.0383601206534075	0.0478235987400492	0.0440025014244562
QQKLKVSPQRLE	XY002217	-0.00605398947624422	-0.000716316956889507	0.0844178715716088	0.0346118706709213
LWDLHLSG	XY002218	0.0418250441687101	0.0117006854679417	-0.106288660794802	-0.0201937094147961
EVRKVFG	XY002219	-0.223476833301003	-0.126323080071619	0.164834770274993	0.081158286722429
HEQPFWQVS	XY002220	-0.0468029331795124	-0.0219755761467528	-0.00076400958452409	-0.0112046648024026
HAVDFKVFE	XY002221	0.11980944700264	0.0293480412476558	-0.0809097283605183	-0.0061486689369917
WRNFAQSARFG	XY002222	-0.00828949920174831	0.00203547914174989	0.0594933869883535	0.0360110584391297
LNNLYANED	XY002223	0.0292461327696514	0.00887324113860222	0.00447385225417915	0.0154603382910014
PDDAKVNVED	XY002224	-0.0262910195365128	-0.00853213794230445	-0.00458904571502501	-0.00973953412164374
VQKSYRGVG	XY002225	0.0351217419334659	0.0139892911388585	0.0115867347644557	0.017541086760606
RRAPEG	XY002226	-0.0536432295259223	-0.0247761746782373	-0.00358150164572279	0.0224219077895524
VAFNSDED	XY002227	-0.0344504667281496	-0.0145619292140655	-0.0557197011581426	-0.0406743815908961
SKHSYWEAG	XY002228	0.135442922178496	0.0548679764469856	-0.102014861910949	-0.0343858225610745
YHPSSPVDG	XY002229	-0.149836384324789	-0.0562299755548243	-0.0360998539635414	-0.0241709588033872
SDSSWQSD	XY002230	0.128303672382688	0.0697396795027769	0.00369705583010779	0.0285518733657828
WAPHNRLEG	XY002231	-0.00921650358992214	-0.0048571058884429	-0.0851705927766935	-0.0363327386661614
SQDKWQHLG	XY002232	-0.0497729283511773	-0.0221354876494303	0.0426400343227885	0.0167795670062003
NANHDVFYSG	XY002233	0.195560446210869	0.0362646917551882	-0.017712303876983	-0.00346764402409954
RAEANNVG	XY002234	-0.129105346659037	-0.0455271503455838	-0.026737984520729	0.0244880675651432
LLSWFEYSG	XY002235	0.0767181337350428	0.027550248215935	0.0468024947753341	0.0354393104034268
ASRQFEVFS	XY002236	0.0981306421554734	0.0394674820124067	-0.0372517151101997	-0.00126049193684191
YHLGNGDAKG	XY002239	-0.0364453339106175	-0.0169338479650985	-0.00538374480163446	-0.000908290950964997
FYFPDEG	XY002240	0.0459042950451625	0.0121778189528051	-0.0985296656268163	-0.0118819905511646
SHLKNQHG	XY002242	-0.00160271741446394	0.00962118180095135	0.0300032274080366	0.0218545857097866
KHYLGFAFG	XY002243	0.0878965228701839	0.024293704855942	0.0433398426908264	0.0244287758097683
GRHLHLESD	XY002244	0.165162846702851	0.0377002237824516	0.0422034607471937	0.00555909154676977
GKSNLDAWRS	XY002245	0.137065464348713	0.0321080419888141	0.0137243470345875	0.0167025316576241
GPSHYAKFSE	XY002246	-0.0776077993000304	-0.0371860595602045	0.0134575857616811	0.00767293518272658
PVGFQANG	XY002247	-0.211538623066047	-0.125112019638725	0.0670677203172117	0.0353663551981281
FYVHQKG	XY002248	0.0104842910950991	0.00650423751921592	0.0404100072922097	0.0208203265820165
VVDYSLDG	XY002249	0.0276026661601071	0.00622648815289961	-0.0184902356369589	0.00106444800286756
QLVKHSRG	XY002250	-0.00176261207334971	0.00340863462596329	-0.000795359033479633	0.0185711318959034
LQANGANDG	XY002251	0.0287004113328086	0.00809672370726822	0.00381640368717998	0.0013964599117951
DVSKWNHG	XY002252	-0.16327172231931	-0.0714061637500947	0.0319835078024753	0.0344818980603195
SLWPNRHFS	XY002253	0.0308621750811527	0.00928235033485203	-0.0287445043366503	0.0170935454429863
PNSVYAHHFG	XY002254	0.0732781256889211	0.0127448700876249	-0.0772882872824256	-0.013633230186489
PQAGNANSE	XY002255	-0.00545959569327676	0.00450936786741973	0.09042695493224	0.0363240616360993
APNDKGYED	XY002256	-0.0846218632367679	-0.0293789491335656	0.038029893936632	0.0187491544117142
QYPFANHFS	XY002257	0.0152425448260683	0.00331146844844624	-0.0964027219916715	-0.018715562636947
SYKQENSDG	XY002258	-0.0957320700852178	-0.0517894886334981	0.0172599894329281	0.0105660394752037
DQVGREWRHV	XY002259	0.046502415673407	0.00870669311924173	0.0666559448578928	0.0118508468115054
PDLSSEVLS	XY002260	-0.162157105834645	-0.0558103848867535	0.0652147402102294	-0.00471251247705873
WRAEKVLLFG	XY002261	0.131039510316335	0.0331598902287869	-0.0497685535957465	0.0153472980366392
RGQAVKHED	XY002263	0.005774592610784	0.00513411277003079	0.0408520206891975	0.0444197039483489
RARKQSEG	XY002264	-0.0744573875771858	-0.0264468154134783	0.0567392725861211	0.0231514611677414
FPVSADQVG	XY002265	-0.174394485194026	-0.0720561660294513	-0.0336325677361729	-0.0237556160426562
NHGWFEDAESG	XY002266	0.158378806544033	0.0403810678410332	-0.088011041639712	-0.023678776652724
EPNEWHKFE	XY002267	-0.137235079524865	-0.0689430501350332	0.134551751890689	0.0299187218997837
SEDWDQFAFD	XY002268	0.246237892040228	0.0579293233641361	-0.0407413475999159	-0.00751345922096663
RKSVNVFS	XY002269	-0.0888826376904241	-0.0249130067870175	-0.00893279653018659	0.00685456448730812
GLWSDEDG	XY002270	0.157702365740145	0.0552860977784713	-0.0507807116439573	-0.0251996431866626
NSKANQANHL	XY002271	-0.0613214585030086	-0.0251513328324918	0.026395174413032	0.0199364043894069
DPNEWNSNRLE	XY002272	0.0549874090798581	0.0139628908402867	0.0323060561714647	0.00204771171211079
HQSHSQKSE	XY002273	-0.0629193396794258	-0.0130003788918956	0.0476471436925614	0.0265533656262508
WHHDFLFG	XY002274	0.0610413139578091	0.0122935523593469	-0.15229557515715	-0.0277424620674915
LLPFYRSED	XY002275	0.0539028407650641	0.0147203303829361	-0.00883503799634527	0.0166245294643452
AFHHDPNHD	XY002276	-0.00990362936397881	-0.00340189013894121	-0.0246170919307557	-0.000593899845053092
PRNVFGYEYQHS	XY002277	0.0157987292454092	0.00336662893800863	-0.0849699512717946	-0.0182793061434207
VWNWGQSED	XY002278	0.0962086674125231	0.0269100035908454	-0.0593974549985392	-0.0217972750600033
YAEQHEDSSE	XY002279	0.0299216637964984	0.00815039089483269	-0.0390888845554498	-0.0199248703748968
EWNAEGAWNG	XY002280	-0.0545890160764068	-0.0252401571894746	0.171703459993588	0.0522721298772647
AAQVNQSVSE	XY002281	-0.0576111864694966	-0.0231445323113734	0.0743535687412961	0.00689674750629587
FHFSYQRPRVF	XY002282	-0.0109708209205118	-0.000215337094132101	0.068898513876409	0.0342450610514946
VHARQVDG	XY002283	-0.0616978333337236	-0.0304420589370446	-0.0360357413794636	-0.018744438734411
EFKYQG	XY002284	-0.157790250028088	-0.101618901511122	0.189403732470544	0.103299511033509
ADPYFGAAQKD	XY002285	-0.0659803356418568	-0.0284565900896346	-0.102559874870499	-0.0573428484308968
NRLEYQVKPASE	XY002286	-0.127375512007282	-0.0560232889502339	0.0430488314452943	0.0502812139871997
HYKYSRLSG	XY002287	0.0324030767800083	0.013182673933639	0.0362239954357352	0.0220280950406578
YNPSYDVD	XY002288	0.122953285733595	0.0323925360652165	-0.033549693557722	0.00409970817771955
LKWFVLEG	XY002289	0.148704690326895	0.0317939931014992	-0.00626646061261719	0.0126218209769083
PKKLSGEALF	XY002290	0.102139942287591	0.0383141198744795	-0.00312949036744301	0.0404646318900385
DGFVFEED	XY002291	0.147464205233548	0.0322697028880999	0.0195437525833758	0.0189749272280005
VSEELFAVLD	XY002292	0.130341424327815	0.0262823609266216	-0.037077178978021	0.00741181614761113
RKFKPQVLG	XY002293	0.114756932886295	0.0516110875744615	-0.0940426558656145	-0.0266665471965334
KNHSWSVLS	XY002294	0.0269695533071308	0.00647515402556344	0.00535795786293547	0.00643730658803499
ANPEKVDHFE	XY002295	-0.00766484140545279	0.00332773080222731	-0.00830098837643914	0.00242444146611892
QNGVQHLFD	XY002296	0.176043504991881	0.0434465192517064	0.0266699025376287	0.00315663923490558
EAAKAHSD	XY002297	-0.113011436426681	-0.0684107334760878	0.195488191365611	0.0938597740887369
WRVVWVQRG	XY002298	-0.00600927102661928	0.00225327587683624	0.0541503018962862	0.0276115256806794
SKLNYRVED	XY002299	0.144904697083414	0.0527517365615964	-0.0147336818810886	0.0180878552101039
FFFDRHFSG	XY002300	0.0237097922656063	0.0102324546988015	0.0378770255035198	0.0174892711234933
DLDWYNEDG	XY002301	0.153542654382017	0.0379312835978215	-0.0626160960597347	-0.0232105894127062
VHWYKHLD	XY002302	0.172867646306759	0.0334452398837142	-0.142498752359415	-0.0298076535926855
NKNPEKHLG	XY002303	-0.0282902164309515	-0.0132164252917827	0.0720972317819662	0.0582749536113167
WYFRWNEG	XY002304	0.0854066662168531	0.0347691097421742	0.00637235457752621	0.00665004780842698
DRPLNQKSD	XY002305	-0.0805539444152643	-0.0457522334026674	0.0505374457503144	0.0423605636845647
AWNEYARAADG	XY002306	0.0648843994258754	0.0155155453853892	-0.0886827654724281	-0.0330690039997895
RVYQDYRSLSE	XY002307	0.131702004406135	0.0252439360330669	-0.091212442505592	-0.00514494976421956
GNEHRG	XY002308	-0.113238150390681	-0.042010955396541	0.0220378138202636	0.0111169585117297
LQQSWLSG	XY002309	0.115517568715166	0.023475716568343	-0.0437653960613983	-0.0017045479573949
GSYKFERVG	XY002310	0.0392162262459623	0.0149001619795853	-0.0564922740826423	0.000583747805644214
YYARPRFLE	XY002311	0.0227364907777562	0.00941436468434964	-0.0483612539004078	0.000647950618574367
PAQFYSFRLE	XY002312	0.0613326581858607	0.0180337394055953	-0.0533774413523873	0.00843760798424892
AHYSYKVPG	XY002313	0.0256217149533521	0.00640602007020433	0.0105573973419455	0.0133274656829462
KVAGWKLWNG	XY002314	0.0430039536594999	0.0198209524916222	-0.0184384403881292	0.0112874809806596
RSNPDNVG	XY002315	-0.127540247002799	-0.0650947838473239	-0.0102195115740954	0.0276809343238537
GHEVSGWNRHS	XY002316	-0.104459384482733	-0.0359277111142164	0.0849390235887306	0.000732421510971609
ELEHEQEG	XY002317	-0.107233771840186	-0.0547275952653633	0.130106236702026	0.0296797983858831
PAGGHWRLE	XY002318	0.0561559996698592	0.0145728304855191	-0.0573839836114189	-0.0190076773187839
RDFLQRG	XY002319	0.00928893770757292	0.0049665209015302	-0.0215919991062792	0.00285064636655827
AAPPEG	XY002320	-0.185128070207236	-0.0750313637589951	-0.0640065847653815	-0.0208605591091036
EVQPG	XY002321	-0.267787544110603	-0.153326777614328	0.176812815097599	0.0904054611556656
PEHQVYVLS	XY002322	0.110663242582674	0.0221771257452419	-0.0238068071087429	0.0143126613394081
DFHFPAWFE	XY002323	0.0637834500544295	0.0142021809948423	-0.0904136242851255	-0.0272870590053582
KADNESEG	XY002324	-0.00641583701830047	-0.00470432717910135	0.0218236960023024	0.00253806910296822
YYKWYHFG	XY002325	0.0303110997047858	0.0119119251996618	0.0441121489272431	0.00921269230869456
LEEQVYRFS	XY002326	0.175888199711837	0.0345549727295947	-0.00264955998657141	0.00979674135682258
YGQWEED	XY002327	0.158840415660871	0.0396263288404292	-0.0783111374713366	-0.0230539277875421
DFNSNRFEG	XY002328	0.0355021392098834	0.00275586426999422	0.0340098952673655	0.00264839598460548
AEPDDPFS	XY002329	-0.15019334493072	-0.0622006498425604	-0.00743106692522827	-0.00605216411603565
DEDAPSE	XY002330	0.0707974540872334	0.0233685451773937	0.0343228362223663	0.0103994958900533
RPDLWQVLF	XY002331	0.0818772311477604	0.0205155926122749	-0.0947065209924272	-0.00295554325715724
RHGEVLNSD	XY002332	-0.0328108111590278	-0.0111959607147548	-0.0327934117446056	-0.0069869987927052
LGEKQFDG	XY002333	-0.177187274479204	-0.0780210290745895	-0.086979876677529	-0.0443845225782027
YRNEKLRLG	XY002334	-0.0343013972062344	-0.011418483047952	0.0465952215038655	0.0313170669514253
WFFKNQFD	XY002335	0.120196358279034	0.0220496968086361	-0.0957771044927004	-0.0168724867733434
RFHDNHLAHLG	XY002336	0.0730214813263143	0.0141681447286393	-0.0632315853686067	-0.0232658764609783
DEDYPAHSD	XY002337	0.0806179395046323	0.0205301476273627	0.00666343032541437	-6.04014203061665e-05
HRVQEPAG	XY002338	-0.20333790844416	-0.0726257885098421	0.0727624669204168	0.0334339757373742
AGQAWNHGHSE	XY002339	-0.0196925368712638	-0.00712598593866537	-0.0487038321860682	-0.0423312189352291
VDDDPNHFS	XY002340	0.004614886979999	0.0152553255482349	-0.0465321827494102	-0.0560398770799202
ESANDGLSE	XY002341	-0.118363583014316	-0.0717606290554098	0.180691326133437	0.0778930116605907
[truncated: 123,510 more rows]
